# Supplementary material for: Genome-level selection in tumors as a universal marker of resistance to therapy
Source: Nat Commun. 2025 Jul 16;16:6535. doi: 10.1038/s41467-025-61709-x (PMC12263839; doi:10.1038/s41467-025-61709-x)
Supplement: Supplementary file 4 — Supplementary Software 1 [file 41467_2025_61709_MOESM4_ESM.zip]

Archive with 284 entries (262 files):
- CODE/
- CODE/ALL/
- CODE/ALL/all.nc.clin.xlsx
- CODE/ALL/all.nc.mut.xlsx
- CODE/ALL/Compare_linear_models.m
- CODE/ALL/dNdS_linear_models.mat
- CODE/ALL/dNdS_linear_models_clean.mat
- CODE/ALL/estimate_dNdS.m
- CODE/ALL/get_linear_fit.m
- CODE/ALL/get_MUT_mat.m
- CODE/Bladder/
- CODE/Bladder/Bladder_nat_gen_2016.xlsx
- CODE/Bladder/Compare_linear_models.m
- CODE/Bladder/dNdS_linear_models.mat
- CODE/Bladder/estimate_dNdS.m
- CODE/Bladder/get_linear_fit.m
- CODE/Bladder/get_MUT_mat.m
- CODE/Bladder/order_MUT_by_shared_and_private_mutations.m
- CODE/Bladder/p117_dNdS_N_corr.m
- CODE/Bladder/p117_estimate_dNdS.m
- CODE/Bladder/p117_main.m
- CODE/Bladder/PM117_annot_snv_and_cna.xlsx
- CODE/Bladder/PM117_snv_all.xlsx
- CODE/Bladder/RES_early_late.mat
- CODE/Breast/
- CODE/Breast/Breast_analysis.m
- CODE/Breast/Breast_dNdS.mat
- CODE/Breast/Breast_ER/
- CODE/Breast/Breast_ER/Breast_ER_nat_gen_2019_clinical.xlsx
- CODE/Breast/Breast_ER/Breast_ER_nat_gen_2019_mutations.xlsx
- CODE/Breast/Breast_ER/Compare_linear_models.m
- CODE/Breast/Breast_ER/dNdS_linear_models.mat
- CODE/Breast/Breast_ER/estimate_dNdS.m
- CODE/Breast/Breast_ER/get_linear_fit.m
- CODE/Breast/Breast_ER/get_MUT_mat.m
- CODE/Breast/Breast_ER/Primary_vs_metastasis_Nayar_2019.mat
- CODE/Breast/Breast_HER/
- CODE/Breast/Breast_HER/estimate_dNdS.m
- CODE/Breast/Breast_HER/get_linear_fit.m
- CODE/Breast/Breast_HER/MAIN.m
- CODE/Breast/Breast_HER/PLOT1.m
- CODE/Breast/Breast_HER/plot_tumor_size_vs_dnds.m
- CODE/Breast/Breast_HER/Primary_multiregion_Caswell_2019.mat
- CODE/Breast/Breast_HER/RES_her.mat
- CODE/Breast/Breast_HER/Table_S1_samples.xlsx
- CODE/Breast/Breast_HER/Table_S2_mutations.xlsx
- CODE/Breast/Breast_HER/Tumor_size.mat
- CODE/Breast/Breast_HER/Tumor_size.xlsx
- CODE/Breast/Breast_LN/
- CODE/Breast/Breast_LN/estimate_dNdS.m
- CODE/Breast/Breast_LN/get_linear_fit.m
- CODE/Breast/Breast_LN/MAIN.m
- CODE/Breast/Breast_LN/PLOT1.m
- CODE/Breast/Breast_LN/PLOT2.m
- CODE/Breast/Breast_LN/plot_tumor_size_vs_dnds.m
- CODE/Breast/Breast_LN/Primary_vs_primary_Barry_2018.mat
- CODE/Breast/Breast_LN/RES_breast_LN.mat
- CODE/Breast/Breast_LN/Table_S1_clinical.xlsx
- CODE/Breast/Breast_LN/Table_S5_mutations_wes.xlsx
- CODE/Breast/Breast_LN/Tumor_size.mat
- CODE/Breast/Breast_naive/
- CODE/Breast/Breast_naive/DATA.mat
- CODE/Breast/Breast_naive/estimate_dNdS.m
- CODE/Breast/Breast_naive/get_linear_fit.m
- CODE/Breast/Breast_naive/get_MUT_mat.m
- CODE/Breast/Breast_naive/get_quadratic_fit.m
- CODE/Breast/Breast_naive/NOTE.txt
- CODE/Breast/Breast_naive/plot_dnds_vs_tumor_size.m
- CODE/Breast/Breast_naive/Table_S1_clinical.xlsx
- CODE/Breast/Breast_naive/Table_S3_mutation.xlsx
- CODE/Breast/Breast_treated/
- CODE/Breast/Breast_treated/dNdS_tumor_size_response.mat
- CODE/Breast/Breast_treated/estimate_dNdS.m
- CODE/Breast/Breast_treated/get_linear_fit.m
- CODE/Breast/Breast_treated/get_MUT_mat.m
- CODE/Breast/Breast_treated/get_quadratic_fit.m
- CODE/Breast/Breast_treated/plot_dnds_vs_tumor_size.m
- CODE/Breast/Breast_treated/Table_1_samples.xlsx
- CODE/Breast/Breast_treated/Table_S1_clinical.xlsx
- CODE/Breast/Breast_treated/Table_S2_mutations.xlsx
- CODE/Breast/Compare_linear_models.m
- CODE/Breast/get_linear_fit.m
- CODE/Breast/~$Breat_summary.pptx
- CODE/CLL/
- CODE/CLL/Compare_linear_models.m
- CODE/CLL/dNdS_linear_models.mat
- CODE/CLL/estimate_dNdS.m
- CODE/CLL/get_linear_fit.m
- CODE/CLL/get_MUT_mat.m
- CODE/CLL/Table_S1_mutations.xlsx
- CODE/CLL/Table_S2_clinical.xlsx
- CODE/Colorectal/
- CODE/Colorectal/clonal_dNdS.m
- CODE/Colorectal/clonal_MAIN.m
- CODE/Colorectal/clonal_PLOT.m
- CODE/Colorectal/Colorectal_nat_gen_2019_clinical.xlsx
- CODE/Colorectal/Colorectal_nat_gen_2019_mutations.xlsx
- CODE/Colorectal/Compare_linear_models.m
- CODE/Colorectal/dNdS_linear_models.mat
- CODE/Colorectal/dNdS_tumor_size.mat
- CODE/Colorectal/estimate_dNdS.m
- CODE/Colorectal/generate_PATIENT.m
- CODE/Colorectal/get_linear_fit.m
- CODE/Colorectal/MAIN.m
- CODE/Colorectal/PATIENT.mat
- CODE/Colorectal/PLOT1.m
- CODE/Colorectal/PLOT2.m
- CODE/Colorectal/plot_dnds_vs_tumor_size.m
- CODE/Colorectal/RES_clonal.mat
- CODE/Colorectal/RES_colorectal.mat
- CODE/Colorectal/RES_early_late.mat
- CODE/Colorectal/SINGLE_dNdS_N_corr.m
- CODE/Colorectal/SINGLE_early_late.m
- CODE/Colorectal/SINGLE_estimate_dNdS.m
- CODE/Colorectal/SINGLE_main.m
- CODE/dNdS_summary.xlsx
- CODE/Esophageal/
- CODE/Esophageal/clonal_dNdS.m
- CODE/Esophageal/clonal_MAIN.m
- CODE/Esophageal/clonal_PLOT.m
- CODE/Esophageal/Compare_linear_models.m
- CODE/Esophageal/dNdS_linear_models.mat
- CODE/Esophageal/Esophageal_nat_com_2019_clinical.xlsx
- CODE/Esophageal/Esophageal_nat_com_2019_mutations.xlsx
- CODE/Esophageal/Esophageal_nat_com_ESCC001_AF.xlsx
- CODE/Esophageal/Esophageal_nat_com_ESCC002_AF.xlsx
- CODE/Esophageal/Esophageal_nat_com_ESCC004_AF.xlsx
- CODE/Esophageal/Esophageal_nat_com_ESCC005_AF.xlsx
- CODE/Esophageal/Esophageal_nat_com_ESCC006_AF.xlsx
- CODE/Esophageal/Esophageal_nat_com_ESCC007_AF.xlsx
- CODE/Esophageal/Esophageal_nat_com_ESCC008_AF.xlsx
- CODE/Esophageal/Esophageal_nat_com_ESCC009_AF.xlsx
- CODE/Esophageal/Esophageal_nat_com_ESCC010_AF.xlsx
- CODE/Esophageal/Esophageal_nat_com_ESCC011_AF.xlsx
- CODE/Esophageal/Esophageal_nat_com_ESCC012_AF.xlsx
- CODE/Esophageal/Esophageal_nat_com_ESCC014_AF.xlsx
- CODE/Esophageal/Esophageal_nat_com_ESCC015_AF.xlsx
- CODE/Esophageal/Esophageal_nat_com_ESCC016_AF.xlsx
- CODE/Esophageal/Esophageal_nat_com_ESCC018_AF.xlsx
- CODE/Esophageal/Esophageal_nat_com_ESCC019_AF.xlsx
- CODE/Esophageal/Esophageal_nat_com_ESCC021_AF.xlsx
- CODE/Esophageal/Esophageal_nat_com_ESCC022_AF.xlsx
- CODE/Esophageal/Esophageal_nat_com_ESCC023_AF.xlsx
- CODE/Esophageal/Esophageal_nat_com_ESCC024_AF.xlsx
- CODE/Esophageal/Esophageal_nat_com_ESCC025_AF.xlsx
- CODE/Esophageal/Esophageal_nat_com_ESCC026_AF.xlsx
- CODE/Esophageal/Esophageal_nat_com_ESCC027_AF.xlsx
- CODE/Esophageal/Esophageal_nat_com_ESCC028_AF.xlsx
- CODE/Esophageal/Esophageal_nat_com_ESCC029_AF.xlsx
- CODE/Esophageal/Esophageal_nat_com_ESCC030_AF.xlsx
- CODE/Esophageal/Esophageal_nat_com_ESCC031_AF.xlsx
- CODE/Esophageal/Esophageal_nat_com_ESCC032_AF.xlsx
- CODE/Esophageal/Esophageal_nat_com_ESCC033_AF.xlsx
- CODE/Esophageal/Esophageal_nat_com_ESCC034_AF.xlsx
- CODE/Esophageal/Esophageal_nat_com_ESCC035_AF.xlsx
- CODE/Esophageal/Esophageal_nat_com_ESCC036_AF.xlsx
- CODE/Esophageal/Esophageal_nat_com_ESCC037_AF.xlsx
- CODE/Esophageal/Esophageal_nat_com_ESCC038_AF.xlsx
- CODE/Esophageal/Esophageal_nat_com_ESCC039_AF.xlsx
- CODE/Esophageal/Esophageal_nat_com_ESCC042_AF.xlsx
- CODE/Esophageal/Esophageal_nat_com_ESCC043_AF.xlsx
- CODE/Esophageal/Esophageal_nat_com_ESCC044_AF.xlsx
- CODE/Esophageal/Esophageal_nat_com_ESCC045_AF.xlsx
- CODE/Esophageal/estimate_dNdS.m
- CODE/Esophageal/get_linear_fit.m
- CODE/Esophageal/MAIN.m
- CODE/Esophageal/PLOT1.m
- CODE/Esophageal/PLOT2.m
- CODE/Esophageal/RES_clonal.mat
- CODE/Esophageal/RES_escc.mat
- CODE/Glioblastoma/
- CODE/Glioblastoma/calcSurvivalCurve.m
- CODE/Glioblastoma/Compare_linear_models.m
- CODE/Glioblastoma/estimate_dNdS.m
- CODE/Glioblastoma/estimate_Survival_V2.m
- CODE/Glioblastoma/explore_KM_parameters_V2.m
- CODE/Glioblastoma/get_linear_fit.m
- CODE/Glioblastoma/get_MUT_mat.m
- CODE/Glioblastoma/get_risk_table.m
- CODE/Glioblastoma/KM_analysis.m
- CODE/Glioblastoma/KM_analysis_V2.m
- CODE/Glioblastoma/logRankBMJ04.m
- CODE/Glioblastoma/Mutation_data.mat
- CODE/Glioblastoma/my_ecdf.m
- CODE/Glioblastoma/Patient_data.mat
- CODE/Glioblastoma/Table_S10_clinical.xlsx
- CODE/Glioblastoma/Table_S2_mutations.xlsx
- CODE/Lung/
- CODE/Lung/estimate_dNdS.m
- CODE/Lung/get_linear_fit.m
- CODE/Lung/get_MUT_mat.m
- CODE/Lung/get_quadratic_fit.m
- CODE/Lung/plot_dnds_vs_tumor_size.m
- CODE/Lung/Source_Data_clinical.xlsx
- CODE/Lung/Table_S2_mutations.xlsx
- CODE/Lung/Tumor_size.mat
- CODE/Melanoma/
- CODE/Melanoma/nat_com_2018/
- CODE/Melanoma/nat_com_2018/estimate_dNdS.m
- CODE/Melanoma/nat_com_2018/get_linear_fit.m
- CODE/Melanoma/nat_com_2018/get_MUT_mat.m
- CODE/Melanoma/nat_com_2018/mutation_data.mat
- CODE/Melanoma/nat_com_2018/patient_data.mat
- CODE/Melanoma/nat_com_2018/PrePost.m
- CODE/Melanoma/nat_com_2018/sample_data.mat
- CODE/Melanoma/nat_com_2018/TABLE_S1_mutations.xlsx
- CODE/Melanoma/nat_com_2018/TABLE_S2_patients.xlsx
- CODE/Melanoma/nat_com_2018/TABLE_S3_samples.xlsx
- CODE/Melanoma/nat_med_2021/
- CODE/Melanoma/nat_med_2021/dNdS_N_corr.fig
- CODE/Melanoma/nat_med_2021/dNdS_N_corr.tif
- CODE/Melanoma/nat_med_2021/estimate_dNdS.m
- CODE/Melanoma/nat_med_2021/get_dNdS_by_AF.m
- CODE/Melanoma/nat_med_2021/get_linear_fit.m
- CODE/Melanoma/nat_med_2021/get_MUT_mat.m
- CODE/Melanoma/nat_med_2021/merged_maf_patient98.final_analysis_set_paper_ids.xlsx
- CODE/Melanoma/nat_med_2021/RES_early_late.mat
- CODE/Melanoma/nat_med_2021/SINGLE_dNdS_N_corr.m
- CODE/Melanoma/nat_med_2021/Tables_S1_S4.xlsx
- CODE/MM_MOFFITT/
- CODE/MM_MOFFITT/ALL_MUTATIONS_WITH_UTR.xlsx
- CODE/MM_MOFFITT/calcSurvivalCurve.m
- CODE/MM_MOFFITT/ClonalPercentages.xlsx
- CODE/MM_MOFFITT/clonal_vs_subclonal_dNdS.m
- CODE/MM_MOFFITT/CNA/
- CODE/MM_MOFFITT/CNA/CNA_all_genes.xlsx
- CODE/MM_MOFFITT/CNA/CNA_analysis_all.m
- CODE/MM_MOFFITT/CNA/CNA_analysis_coding.m
- CODE/MM_MOFFITT/CNA/CNA_data.mat
- CODE/MM_MOFFITT/CNA/cna_dNdS.m
- CODE/MM_MOFFITT/CNA/CNA_matrix.mat
- CODE/MM_MOFFITT/CNA/CNA_protein_coding.xlsx
- CODE/MM_MOFFITT/CNA/Samples_data.mat
- CODE/MM_MOFFITT/Compare_linear_models.m
- CODE/MM_MOFFITT/dNdS_linear_models.mat
- CODE/MM_MOFFITT/driver_dNdS.m
- CODE/MM_MOFFITT/driver_GENES.xlsx
- CODE/MM_MOFFITT/estimate_dNdS.m
- CODE/MM_MOFFITT/estimate_Response.m
- CODE/MM_MOFFITT/estimate_Survival.m
- CODE/MM_MOFFITT/estimate_Survival_V2.m
- CODE/MM_MOFFITT/explore_KM_parameters.m
- CODE/MM_MOFFITT/explore_KM_parameters_V2.m
- CODE/MM_MOFFITT/get_linear_fit.m
- CODE/MM_MOFFITT/get_MUT_mat.m
- CODE/MM_MOFFITT/get_risk_table.m
- CODE/MM_MOFFITT/KM_analysis.m
- CODE/MM_MOFFITT/KM_analysis_V2.m
- CODE/MM_MOFFITT/logRankBMJ04.m
- CODE/MM_MOFFITT/MSI/
- CODE/MM_MOFFITT/MSI/MSI_analysis.m
- CODE/MM_MOFFITT/MSI/MSI_SCORES.xlsx
- CODE/MM_MOFFITT/MSI/Samples_data.mat
- CODE/MM_MOFFITT/MULTI.mat
- CODE/MM_MOFFITT/MULTI_response.mat
- CODE/MM_MOFFITT/MUT_data.mat
- CODE/MM_MOFFITT/my_ecdf.m
- CODE/MM_MOFFITT/num_of_clones.m
- CODE/MM_MOFFITT/PATIENT_data.mat
- CODE/MM_MOFFITT/PrePost.m
- CODE/MM_MOFFITT/Purity/
- CODE/MM_MOFFITT/Purity/PlasmaCellPercentage.xlsx
- CODE/MM_MOFFITT/Purity/PURITY_analysis.m
- CODE/MM_MOFFITT/Purity/Samples_data.mat
- CODE/MM_MOFFITT/Quadrants_Data_04052021_Code.xlsx
- CODE/MM_MOFFITT/READ_ME_multi_response.docx
- CODE/MM_MOFFITT/Signatures/
- CODE/MM_MOFFITT/Signatures/ERMM.pdf
- CODE/MM_MOFFITT/Signatures/LRMM.pdf
- CODE/MM_MOFFITT/Signatures/MGUS.pdf
- CODE/MM_MOFFITT/Signatures/NDMM.pdf
- CODE/MM_MOFFITT/Signatures/plot_signatures.m
- CODE/MM_MOFFITT/Signatures/Signatures_contributions.mat
- CODE/MM_MOFFITT/Signatures/SMOL.pdf
- CODE/MM_MOFFITT/Signatures/TABLE_signatures_contributions.xlsx
- CODE/MM_MOFFITT/Survival_data.mat
- CODE/MM_MOFFITT/Treated.m
- CODE/MM_MOFFITT/Untreated.m
- CODE/PLOT_early_late.m
- CODE/READ_ME.docx
- CODE/RES_early_late.mat
- CODE/~$dNdS_Invariance_Aug_2023.pptx
- CODE/~$dNdS_Invariance_Feb_2022.pptx
- CODE/~$dNdS_Invariance_Nov_2022.pptx
