# Supplementary material for: Genome-level selection in tumors as a universal marker of resistance to therapy
Source: Nat Commun. 2025 Jul 16;16:6535. doi: 10.1038/s41467-025-61709-x (PMC12263839; doi:10.1038/s41467-025-61709-x)
Supplement: Supplementary file 4 — Supplementary Software 1 [file 41467_2025_61709_MOESM4_ESM.zip › CODE/ALL/all.nc.clin.xlsx]

## Sheet: all.nc.clin
Case #	^Study ID	purity_diagnosis	purity_relapse	Time to Relapse (m)	WBC	MRD (d8)	MRD (d29)	Karyotype	#CGI WGS
PANTSM	AALL0331	0.91	0.96	35.7	22.16		0.01	45,X,-Y,del(9)(p13)[3]/46,XY[5]	-
PAPAGK	AALL0331	0.91	0.76	25.3	6		0.01		D; R
PAPEFH	AALL0331	0.82	0.94	27	18		0.01	48,XX,+21c,+mar1[7]/48,idem,-X,+mar2[4]/47,XX,+21c[14]	-
PAPJIB	AALL0331	0.78	0.45	28.1	1.3		0.01	53,XX,+X,+6,+14,+15,+17,+21,+21[cp9]/46,XX[2]	D; R
PAPLDL	AALL0331	0.84	0.84	18	16.2		0.01	46,XX,add(21)(q22)amp(AML1)[13]/46,XX[7]	D; R
PAPNNX	AALL0232	0.8	0.9	22.6	8		0.002	46,XY,der(16)t(1;16)(q12;q24)[10]/46,XY[10]	-
PAPSPG	AALL0232	0.9	0.51	31.7	326	1.66	0.013	47,XY,+X?c[5]/46,XY[15]	D; R
PAPSPN	AALL0232	0.94	0.92	17.4	205		0.005	46,XY[30]	D; R
PAPZNK	AALL0232	0.97	0.95	20.5	84.7		0.01		D; R
PARAKF	AALL0331	0.94	0.9	35.7	28.3		0.01		D; R
PARBRK	AALL0331	0.95	0.89	25.7	3.6		0.01		D; R
PARFTR	AALL0331	0.77	0.98	9.4	9.5	10.3	0.01	46,XY,t(1;19)(q23;p13.3)[16]/46,XY[4]	D; R
PARGHW	AALL0232	0.82	0.88	15.8	28	0	0.001	46,XY,t(4;10)(q11;p11.1)[20]	D; R
PARIAD	AALL0232	0.55	0.9	11.2	67.8	0.41	0.01	46,XY,t(1;19)(q23;p13.3)[14]/46,XY[6]	D
PARJZZ	AALL0331	0.8	0.76	26.2	21.5		0.01	47,XY,+8[5]/46,XY[15]	D; R
PARPNM	AALL0232	0.98	0.16	3.9	82.7	1.3	0.01	46,XX,dup(1)(q24q31),i(7)(q10),del(9)(p21p24),add(18)(q21)[8]/46,XX,dup(1)(q24q31),add(9)(p22),del(9)(p21p24),del(10)(p13p14)[7]/46,XX[4]	D; R
PARPRW	AALL0232	0.83	0.88	12.4	13.6		0.01	48,XX,+4,t(17;19)(q22;p13.3),+22[7]/46,XX[13]	D
PASFXA	AALL0232	0.9	0.93	15	260		0.01	46,XX,t(1;19)(q21;p13.3),i(9)(q10)[11]	D; R
PASKAY	AALL0331	0.75	0.9	10.3	20.4	0.11	0.01		-
PASLZM	AALL0331	0.24	0.91	8.6	11.2	0.11	0.01	46,XX,t(1;19)(q23;p13),i(7)(q10)[9]/46,XX[11]	D; R
