# Supplementary material for: Genome-level selection in tumors as a universal marker of resistance to therapy
Source: Nat Commun. 2025 Jul 16;16:6535. doi: 10.1038/s41467-025-61709-x (PMC12263839; doi:10.1038/s41467-025-61709-x)
Supplement: Supplementary file 4 — Supplementary Software 1 [file 41467_2025_61709_MOESM4_ESM.zip › CODE/ALL/Compare_linear_models.m]

% compare between two linear models (Data vs. artificial strict linear with response + noise)
% USING ANOVA

%load dNdS_linear_models.mat      % all 20 patients
load dNdS_linear_models_clean.mat % 4 patients removed due to low no. of N,S

% --- Compare using ANOVA tool, F-test
model1 = fitlm(dNdS_diagnosis, dNdS_relapse); % regression of Diagnosis vs. Relapse
L  = length(dNdS_diagnosis); r1 = min(dNdS_diagnosis); r2 = max(dNdS_diagnosis); 
dNdS_ref1 = dNdS_diagnosis;                                 % use the same x-axis
dNdS_ref2 = dNdS_ref1 + table2array(model1.Residuals(:,1)); % response slope 1 + actual residuals (unique)
model2 = fitlm(dNdS_ref1, dNdS_ref2);                       % linear reference

% --- comapre using Matlab anova tool
dNdS_1 = [dNdS_diagnosis; dNdS_ref1]; % combine the data and add categorical variable
dNdS_2 = [dNdS_relapse;   dNdS_ref2];
CAT = ones(length(dNdS_1),1);
CAT(length(dNdS_diagnosis)+1:end) = 2;
aoctool(dNdS_1,dNdS_2,CAT)
