# Supplementary material for: Genome-level selection in tumors as a universal marker of resistance to therapy
Source: Nat Commun. 2025 Jul 16;16:6535. doi: 10.1038/s41467-025-61709-x (PMC12263839; doi:10.1038/s41467-025-61709-x)
Supplement: Supplementary file 4 — Supplementary Software 1 [file 41467_2025_61709_MOESM4_ESM.zip › CODE/ALL/estimate_dNdS.m]

N_min = 8; S_min = 2;  % Mutation threshold for valid dNdS (see PLOTs below)
%N_min = 0; S_min = 0;  % Consider all Mutations/Cases (except for Inf or NaN dN/dS - see below)

% To calculate dN/dS in Samples
% index of Headers to extract info
id_sample = 3;  % sample ID   (i.e., patient)
id_gene   = 2;  % gene ID     (i.e., entrez)
id_type   = 6;  % mut type    (i.e., missense, nonsense, silent, non-coding...)

% Read the Data the ALL data from Ma et al. (Nat Com 2015)
[A, B, M_tbl]        = xlsread('all.nc.mut.xlsx');
clear A B
% get mut table
HEADER = M_tbl(1,:);
M_tbl(1,:) = [];
% get the unique list of Samples and Genes
SAMPLES = unique(M_tbl(:,id_sample));
GENES   = unique(M_tbl(:,id_gene));
% split table to Diagnosis, Relpase & Both
id_tumor  = 1;                            % tumor type  (i.e., diagnosis, relapse; primary, metastatic) 
id_r = strcmp(M_tbl(:,id_tumor), 'R');    id_r = find(id_r>0);
id_d = strcmp(M_tbl(:,id_tumor), 'D');    id_d = find(id_d>0);
id_b = strcmp(M_tbl(:,id_tumor), 'Both'); id_b = find(id_b>0);
M_tbl_relapse   = M_tbl([id_b; id_r],:); % Relpase
M_tbl_diagnosis = M_tbl([id_b; id_d],:); % Diagnosis
%M_tbl_both      = M_tbl(id_b,:); % Both


%%%%%%%%%%%%%%%%%%%%%%%
%%%%% DIAGNOSIS  %%%%%%
% --- Coding
[MUT_mis, US, UG]    = get_MUT_mat(M_tbl_diagnosis, 'missense');
[MUT_non, US, UG]    = get_MUT_mat(M_tbl_diagnosis, 'nonsense');
[MUT_spl, US, UG]    = get_MUT_mat(M_tbl_diagnosis, 'splice');
[MUT_spl_r, US, UG]  = get_MUT_mat(M_tbl_diagnosis, 'splice_region');
[MUT_fs, US, UG]     = get_MUT_mat(M_tbl_diagnosis, 'frameshift');
[MUT_exon, US, UG]   = get_MUT_mat(M_tbl_diagnosis, 'exon');
[MUT_pdel, US, UG]   = get_MUT_mat(M_tbl_diagnosis, 'proteinDel');
[MUT_pins, US, UG]   = get_MUT_mat(M_tbl_diagnosis, 'proteinIns');
MUT_non_silent_diagnosis       = MUT_mis + MUT_non + MUT_spl + MUT_spl_r + MUT_fs + MUT_exon + MUT_pdel + MUT_pins;
%MUT_non_silent_diagnosis       = MUT_mis + MUT_non + MUT_spl + MUT_spl_r;
% --- Non-Coding
[MUT_silent, US, UG] = get_MUT_mat(M_tbl_diagnosis, 'silent');
[MUT_intron, US, UG] = get_MUT_mat(M_tbl_diagnosis, 'intron');
[MUT_utr3, US, UG]   = get_MUT_mat(M_tbl_diagnosis, 'UTR_3');
[MUT_utr5, US, UG]   = get_MUT_mat(M_tbl_diagnosis, 'UTR_5');
%MUT_silent_diagnosis      = MUT_silent + MUT_intron + MUT_utr3 + MUT_utr5;
MUT_silent_diagnosis       = MUT_silent + MUT_intron;

%%%%%%%%%%%%%%%%%%%%%%%
%%%%%  RELAPSE  %%%%%%%
% --- Coding
[MUT_mis, US, UG]    = get_MUT_mat(M_tbl_relapse, 'missense');
[MUT_non, US, UG]    = get_MUT_mat(M_tbl_relapse, 'nonsense');
[MUT_spl, US, UG]    = get_MUT_mat(M_tbl_relapse, 'splice');
[MUT_spl_r, US, UG]  = get_MUT_mat(M_tbl_relapse, 'splice_region');
[MUT_fs, US, UG]     = get_MUT_mat(M_tbl_relapse, 'frameshift');
[MUT_exon, US, UG]   = get_MUT_mat(M_tbl_relapse, 'exon');
[MUT_pdel, US, UG]   = get_MUT_mat(M_tbl_relapse, 'proteinDel');
[MUT_pins, US, UG]   = get_MUT_mat(M_tbl_relapse, 'proteinIns');
MUT_non_silent_relapse       = MUT_mis + MUT_non + MUT_spl + MUT_spl_r + MUT_fs + MUT_exon + MUT_pdel + MUT_pins;
%MUT_non_silent_relapse       = MUT_mis + MUT_non + MUT_spl + MUT_spl_r;
% --- Non-Coding
[MUT_silent, US, UG] = get_MUT_mat(M_tbl_relapse, 'silent');
[MUT_intron, US, UG] = get_MUT_mat(M_tbl_relapse, 'intron');
[MUT_utr3, US, UG]   = get_MUT_mat(M_tbl_relapse, 'UTR_3');
[MUT_utr5, US, UG]   = get_MUT_mat(M_tbl_relapse, 'UTR_5');
%MUT_silent_relapse      = MUT_silent + MUT_intron + MUT_utr3 + MUT_utr5;
MUT_silent_relapse       = MUT_silent + MUT_intron;

%%%%%%%%%%%%%%%%%%%%%%%%%%%%
%%% Estimate N, S, dN/dS %%%
%%%%%%%%%%%%%%%%%%%%%%%%%%%%
% get silent (S) and coding (N) mutations
% --- Diagnosis
S_diagnosis    = sum(MUT_silent_diagnosis')';
N_diagnosis    = sum(MUT_non_silent_diagnosis')';
dNdS_diagnosis = N_diagnosis./S_diagnosis./3.36;  % The ratio of nN/nS across the human genome (see Persi et al, PNAS 2018) 
% --- Relapse
S_relapse = sum(MUT_silent_relapse')';
N_relapse = sum(MUT_non_silent_relapse')';
dNdS_relapse = N_relapse./S_relapse./3.36;

% order and plot samples in each patient
Ns = length(SAMPLES); % num of samples
%id_order = 1:Ns;      % order of samples
[tmp, id_order] = sort(N_diagnosis); clear tmp

figure;
% Remove Nan values (or too small # of mutations) for final analysis and fitting
id_rm = find(isnan(dNdS_diagnosis) | isinf(dNdS_diagnosis) | isnan(dNdS_relapse) | isinf(dNdS_relapse) ...
             | S_diagnosis < S_min | N_diagnosis < N_min | S_relapse < S_min | N_relapse < N_min );
N_diagnosis(id_rm)    = []; N_relapse(id_rm)      = [];
S_diagnosis(id_rm)    = []; S_relapse(id_rm)      = [];
dNdS_diagnosis(id_rm) = []; dNdS_relapse(id_rm)   = [];
SAMPLES(id_rm)        = [];
id_hyper = find(N_relapse>200);
% plot
subplot(231);
plot(N_diagnosis, N_relapse, 'ko'); hold;
plot(N_diagnosis(id_hyper), N_relapse(id_hyper), 'rx');
xlabel('N_{diagnosis}'); ylabel('N_{relapse}');
set(gca,'FontSize',12);
subplot(232);
plot(dNdS_diagnosis, dNdS_relapse, 'ko'); hold;
plot(dNdS_diagnosis(id_hyper), dNdS_relapse(id_hyper), 'rx');
plot(0:0.1:3.5,0:0.1:3.5, 'color', [0.5 0.5 0.5]);
FIT1 = get_linear_fit(dNdS_diagnosis, dNdS_relapse);
plot(FIT1.x, FIT1.f, 'k');
xlabel('dNdS_{diagnosis}'); ylabel('dN/dS_{relapse}');
title(strcat('R^{2}=',num2str(FIT1.R2)));
set(gca,'FontSize',12);
subplot(233);
semilogx(N_diagnosis, dNdS_diagnosis, 'go');
hold;
FIT2 = get_linear_fit(log10(N_diagnosis), dNdS_diagnosis);
plot(10.^(FIT2.x), FIT2.f, 'k');
semilogx(N_relapse, dNdS_relapse, 'ro');
FIT3 = get_linear_fit(log10(N_relapse), dNdS_relapse);
plot(10.^(FIT3.x), FIT3.f, 'k');
xlabel('N'); ylabel('dN/dS');
set(gca,'FontSize',12);

% Correlation with Clinical Data (Time to Relapse)
figure;
[A, B, C] = xlsread('all.nc.clin.xlsx'); clear B
T2R = A(:,3);      clear A
PID = C(2:end,1);  clear C
PID(id_rm) = [];
T2R(id_rm) = [];
subplot(231)
plot(dNdS_diagnosis, T2R, 'ko'); xlabel('dN/dS'); title('Diagnosis');
subplot(232)
plot(dNdS_relapse, T2R, 'ko'); xlabel('dN/dS'); title('Relapse');

clear id_* M_* MUT_* Ns UG US FIT* G GENES HEADER
