# Supplementary material for: Genome-level selection in tumors as a universal marker of resistance to therapy
Source: Nat Commun. 2025 Jul 16;16:6535. doi: 10.1038/s41467-025-61709-x (PMC12263839; doi:10.1038/s41467-025-61709-x)
Supplement: Supplementary file 4 — Supplementary Software 1 [file 41467_2025_61709_MOESM4_ESM.zip › CODE/Bladder/estimate_dNdS.m]

% Analysis of Bladder Cancer Data from Faltas et al. (Nat gen 2016)

%%%%%%%%%%%%%%%%%%%%%%%%%
%%% Read Patient Data %%%
% I curated the data from Supp Table 10 and put the number of non-silent and silent mutations per sample
[A, B, P_tbl] = xlsread('Bladder_nat_gen_2016.xlsx', 'Supplementary Table 1');
P_tbl(1,:) = [];
P_header = P_tbl(1,:); 
P_tbl(1,:) = [];
P_tbl(73:end,:) = [];
% --- IDS
id_patient    = 1;        % patient  ID       (patients have multiple samples)
id_sample     = 2;        % sample   ID       (samples WES ID)
id_ploidy     = 3;        % CLONET estimates
id_purity     = 4;        % CLONET estimates
id_non_silent = 5;        % No. of total non-silent point mutations
id_silent     = 6;        % No. of total silent (synonymous) point mutations
id_burden     = 7;        % DNA genomic burden
id_site       = 8;        % Anatomical site
id_sex        = 9;        % Gender
id_age        = 10;       %
id_smoking    = 11;       %
id_type       = 12;       % Primary or Met
id_pathology  = 13;       % T-stage
id_stage      = 15;       % III - IV
id_status     = 16;       % Pre or Post Chemotherapy
id_treat      = 17;       % Chemo or Intaversical prior to sample acuisition (note that 3 pre-samples: 088, 137, 193 got Bacillus Calmette-Guerin (BCG) imuunotherapy before the pre-chemo)
% % --- DATA
PID    = P_tbl(:,id_patient);              % Patients
SID    = P_tbl(:,id_sample);               % Samples
N_all  = cell2mat(P_tbl(:,id_non_silent)); % N mutations
S_all  = cell2mat(P_tbl(:,id_silent));     % S mutations
TYPE   = P_tbl(:, id_type);                % Primary or Metastatic
STATUS = P_tbl(:,id_status);               % Pre or Post Chemotherapy
SITE   = P_tbl(:,id_site);                 % Anatomical sites of samples

clear id_*

%%%%%%%%%%%%%%%%%%%%%%%%%%%%%%%%%%%%%%%%
%%% Selection (dN/dS) - Mutation (N) %%%
% --- All samples, all patients
dNdS_all = N_all./S_all./3.36; % The ratio of nN/nS across the human genome 

% --- Focus on Patients with Pre & Post chemotherapy samples
UID = unique(PID);
Nu  = length(UID);
count = 0;
for u = 1:Nu
    id_s = strcmp(PID, UID{u}); % samples belonging to a patient
    id_s = find(id_s>0);
    Ns   = length(id_s);
    if Ns > 1
        pre_vec = contains(STATUS(id_s), 'pre-chemotherapy'); % patients that have a pre-chemotherapy samples
        if sum(pre_vec)
            count = count + 1;
            PRE_POST(count).ID         = UID{u};
            % SITE (of biobsies)
            PRE_POST(count).site       = SITE(id_s);
            % STATUS (Pre and post)
            PRE_POST(count).status     = STATUS(id_s);  
            tmp = contains(STATUS(id_s), 'pre-chemotherapy');   status_vec(tmp==1) = 1;  clear tmp
            tmp = contains(STATUS(id_s), 'post-chemotherapy');  status_vec(tmp==1) = 2;  clear tmp
            PRE_POST(count).status_vec = status_vec;   % PRE = 1,  POST = 2
            clear status_vec
            % TYPE (Primary and Metastatic)
            PRE_POST(count).type       = TYPE(id_s);    
            tmp = contains(TYPE(id_s), 'Primary');    type_vec(tmp==1) = 1;  clear tmp
            tmp = contains(TYPE(id_s), 'Metastatic'); type_vec(tmp==1) = 2;  clear tmp
            PRE_POST(count).type_vec   = type_vec;     % PRIMARY = 1, MET = 2
            clear type_vec
            PRE_POST(count).N      = N_all(id_s);
            PRE_POST(count).S      = S_all(id_s);
            PRE_POST(count).dNdS   = dNdS_all(id_s);
        end
    end
end

% get selection and mutation for these pre-post cases
for i = 1:length(PRE_POST)
    tmp_pre  = find(PRE_POST(i).status_vec==1);    % PRE  treatment (single) sample (always primary)
    tmp_post = find(PRE_POST(i).status_vec==2);    % POST treatment sample(s) (Primary or Metastatic)
    % Selection
    dNdS_pre(i,1)  = PRE_POST(i).dNdS(tmp_pre);        % PRE
    dNdS_post(i,1) = mean(PRE_POST(i).dNdS(tmp_post)); % POST (average over all samples)
    % Mutations
    N_pre(i)  = PRE_POST(i).N(tmp_pre);
    N_post(i) = mean(PRE_POST(i).N(tmp_post));
    
    clear tmp_*
end

% divide to groups/colors
id_primary = [2 9 10 12 13 14 15 16]; % cases with only Primary    POST sample (i.e., primary-primary pair)
id_met     = [1 3 4 6 7 8];           % cases with only Metastatic POST samples
id_met_multi = [3 4 7];               % ... of which there are multi Metastatic POST sample
id_immunotherapy = [4 6 8];           % ... cases where pre-chemo primary recieved BCG immunotherapy before acuisition
id_multi = [5, 11];                   % 2 cases with several primary and several met post samples (117, 233)

% --- Pre -> Post PLOTs
figure;
subplot(231)
plot(N_pre,N_post,'ko'); xlabel('N_{pre}'); ylabel('N_{post}'); hold;
plot(N_pre(id_primary),N_post(id_primary),'g*');
plot(N_pre(id_met),N_post(id_met),'r*');
plot([0,700],[0,700], '--k'); xlim([0,700]); ylim([0,700]);

subplot(232)
plot(dNdS_pre,dNdS_post,'ko'); xlabel('dN/dS_{pre}'); ylabel('dN/dS_{post}'); hold;
FIT1 = get_linear_fit(dNdS_pre, dNdS_post);
plot(FIT1.x,FIT1.f,'k');
title(strcat('R^{2}=',num2str(FIT1.R2)));
plot(dNdS_pre(id_primary),dNdS_post(id_primary),'g*');
plot(dNdS_pre(id_met),dNdS_post(id_met),'r*');
% cases with multi samples
plot(dNdS_pre(id_met_multi(1)),PRE_POST(id_met_multi(1)).dNdS(2:end),'r.'); % 2 met
plot(dNdS_pre(id_met_multi(2)),PRE_POST(id_met_multi(2)).dNdS(2:end),'r.'); % 2 met
plot(dNdS_pre(id_met_multi(3)),PRE_POST(id_met_multi(3)).dNdS(2:end),'r.'); % 2 met
%plot(dNdS_pre(5),PRE_POST(5).dNdS(2:5),'g.');    % 4 primary + 7 met(WCW117)
%plot(dNdS_pre(5),PRE_POST(5).dNdS(6:12),'r.');    
%plot(dNdS_pre(11),PRE_POST(11).dNdS(2:3),'g.');  % 2 primary + 1 met
%plot(dNdS_pre(11),PRE_POST(11).dNdS(4),'r.');    
plot([0.5,1.5],[0.5,1.5], '--k'); xlim([0.5,1.5]); ylim([0.5,1.5]);

subplot(233)
plot(N_pre,dNdS_pre,'go'); hold; plot(N_post,dNdS_post,'ro'); xlabel('N'); ylabel('dNdS'); legend('Pre', 'Post');

% set(gca,'FontSize',12);
