# Supplementary material for: Genome-level selection in tumors as a universal marker of resistance to therapy
Source: Nat Commun. 2025 Jul 16;16:6535. doi: 10.1038/s41467-025-61709-x (PMC12263839; doi:10.1038/s41467-025-61709-x)
Supplement: Supplementary file 4 — Supplementary Software 1 [file 41467_2025_61709_MOESM4_ESM.zip › CODE/Bladder/order_MUT_by_shared_and_private_mutations.m]

% SEND:
% --- MUT: mutation matrix of samples x genes

% GET:
% --- MUT: re-ordered by mutations that are shared by all, then private
% --- ID:  new order of the genes

function [MUT, ID] = order_MUT_by_shared_and_private_mutations(MUT)

% convert MUT to logical
MUT = logical(MUT);

% sum of mutations across samples, in each gene 
M = sum(MUT);
% remove unmutated genes (i.e., those with no Non-Silent mutations)
id_rm = find(M==0);
MUT(:,id_rm) = [];
% number of (unique) samples and genes in the mutation matrix
[Ns, Ng] = size(MUT);

% GO OVER SAMPLES => get the index of mutated genes
for i = 1:Ns
    id_m{i} = find(MUT(i,:)  > 0); 
end

%%%%%% PRIVATE %%%%%%
for i = 1:Ns
    id_all = [];  % all mutated genes in all samples, except in the current sample (for which to calculate the private mutations)
    for j = 1:Ns
        if j~=i
            id_all  = [id_all id_m{j}];
        end
    end    
    private{i}  = setdiff(id_m{i},  unique(id_all));
end

all_private = [];
for i = 1:Ns
    all_private = [all_private private{i}];
end


%%%%% SHARED %%%%
M = sum(MUT);                 % number of samples having a mutations (in each gene)
[M, ID] = sort(M, 'descend'); % order shared by all first , then shared by most, then the private
id_private = find(M==1);    
ID(id_private) = all_private;
MUT = MUT(:, ID);

% PLOT
%imagesc(logical(MUT));
