# Supplementary material for: Genome-level selection in tumors as a universal marker of resistance to therapy
Source: Nat Commun. 2025 Jul 16;16:6535. doi: 10.1038/s41467-025-61709-x (PMC12263839; doi:10.1038/s41467-025-61709-x)
Supplement: Supplementary file 4 — Supplementary Software 1 [file 41467_2025_61709_MOESM4_ESM.zip › CODE/Bladder/p117_dNdS_N_corr.m]

% SINGLE PATIENT ANALYSIS of PM117 (From Faltas et al, Nat gen 2016)
% NOTE: this is a version of "p117_main.m" devoted to extract the correlation between dN/dS and N as function of AF

pval_th = 0.1; % keep only meaningful correlations

% --- READ SAMPLE DATA
[P_num, B, P_tbl]  = xlsread('PM117_annot_snv_and_cna.xlsx');
P_tbl(1,:) = []; clear B
BIOPSY    = P_tbl(:,3); % Annotated as in the original study
SAMPLES_1 = P_tbl(:,6); % by numbers
SAMPLES_2 = P_tbl(:,5); % by file name in WES data
TREATED   = [0 1 1 1 1 1 2 2 2 2 2 2]'; % 1 = Gemcitabine + cisplatin; 2 = Docetaxel + Ramucirumab
id_U = 1;    % Untreated
id_P = 2:5;  % treated primary 
id_M = 6:12; % treated met

% --- READ MUTATION DATA
id_sample  = 1;   % Samples ID
id_type    = 8;   % Index of mutations type (i.e., syn, frameshift....)
id_AF      = 14;  % Index of AF of Samples (in the NUM matrix after xlsread)

% figure; % All Mutations
% OUT_ALL   = p117_estimate_dNdS(id_sample, id_type, id_AF, 0, Inf, []); 
% [TMP1, TMP2, id_map] = intersect(SAMPLES_2, OUT_ALL.US, 'stable'); % MAP/order Samples and Mutation data
% US   = OUT_ALL.US(id_map); N    = OUT_ALL.N(id_map); S    = OUT_ALL.S(id_map); dNdS = OUT_ALL.dNdS(id_map);
% G = ones(1,length(dNdS));
% G(id_P) = 2; % G(id_M) = 3;
% subplot(231); hold;
% boxplot(dNdS,G);
% plot(2,dNdS(G==2),'kx'); plot(3,dNdS(G==3),'kx');
% ylabel('dN/dS');
% subplot(234); hold;
% boxplot(N,G);
% ylabel('N');
% plot(2,N(G==2),'kx'); plot(3,N(G==3),'kx');
% clear N S dNdS US

figure;
%%%              EARLY MUTATIONS FOCUS                   %%%
%%% (clonal + progressive inclusion of later mutaions)   %%%
%%%%%%%%%%%%%%%%%%%%%%%%%%%%%%%%%%%%%%%%%%%%%%%%%%%%%%%%%%%%
% --- TH_early < AF < Inf 
TH_early = [0.5, 0.4, 0.33, 0.25, 0.2, 0.15, 0.1, 0.05];
%TH_early =  0.5:-0.05:0.1;              
RAU_clonal  = zeros(1,length(TH_early)); 
PVAL_clonal = ones(1,length(TH_early));
L = length(TH_early);
for i = 1:length(TH_early)
    
    subplot(2,L,i); hold;
    OUT   = p117_estimate_dNdS(id_sample, id_type, id_AF, TH_early(i), Inf, []); 
    [TMP1, TMP2, id_map] = intersect(SAMPLES_2, OUT.US, 'stable'); % MAP/order Samples and Mutation data
    US   = OUT.US(id_map); N    = OUT.N(id_map); S    = OUT.S(id_map); dNdS = OUT.dNdS(id_map);
    % --- plot & fit
    %plot(N, dNdS, 'ko');
    plot(N(id_U), dNdS(id_U), 'go'); plot(N(id_P), dNdS(id_P), 'bo'); plot(N(id_M), dNdS(id_M), 'ro');
    xlabel('N'); ylabel('dN/dS');
    set(gca,'FontSize',12);
    % --- remove low no. of mutations
    id_rm = find(N<8 | S<2);
    N(id_rm) =[]; S(id_rm) =[]; dNdS(id_rm) =[];
    if length(dNdS) <= 3
        continue;
    end
    FIT   = get_linear_fit(N', dNdS');
    plot(FIT.x, FIT.f, 'k'); title(strcat('R^{2}=',num2str(FIT.R2)));
    % --- save RAU, PVAL
    RAU_clonal(i)  = FIT.pearson_rau;
    PVAL_clonal(i) = FIT.pearson_pval;
    clear N S dNdS OUT FIT id_rm
end


%%%   LATE MUTATIONS FOCUS   %%%
%%%%%%%%%%%%%%%%%%%%%%%%%%%%%%%%
% --- 1) 0 < AF < TH_late
TH_late  = [0.5, 0.4, 0.33, 0.25, 0.2, 0.15, 0.1, 0.05];
%TH_late =  0.5:-0.05:0.1;
RAU_sub  = zeros(1,length(TH_late)); 
PVAL_sub = ones(1,length(TH_late));
for i = 1:length(TH_late)
    subplot(2,L,L+i); hold;
    OUT   = p117_estimate_dNdS(id_sample, id_type, id_AF, 0, TH_late(i), []); 
    [TMP1, TMP2, id_map] = intersect(SAMPLES_2, OUT.US, 'stable'); % MAP/order Samples and Mutation data
    US   = OUT.US(id_map); N    = OUT.N(id_map); S    = OUT.S(id_map); dNdS = OUT.dNdS(id_map);
    % --- plot & fit
    %plot(N, dNdS, 'ko');
    plot(N(id_U), dNdS(id_U), 'go'); plot(N(id_P), dNdS(id_P), 'bo'); plot(N(id_M), dNdS(id_M), 'ro');
    xlabel('N'); ylabel('dN/dS');
    set(gca,'FontSize',12);
    % --- remove low no. of mutations
    id_rm = find(N<8 | S<2);
    N(id_rm) =[]; S(id_rm) =[]; dNdS(id_rm) =[];
    if length(dNdS) <= 3
        continue;
    end
    FIT   = get_linear_fit(N', dNdS');
    plot(FIT.x, FIT.f, 'k'); title(strcat('R^{2}=',num2str(FIT.R2)));
    % save
    RAU_sub(i)  = FIT.pearson_rau;
    PVAL_sub(i) = FIT.pearson_pval;
    clear N S dNdS OUT FIT id_rm
end

figure;
% PLOT heat mat of Pearson CorrCoeff (if passed P-value creteria)
RAU  = [RAU_clonal  RAU_sub];
PVAL = [PVAL_clonal PVAL_sub];
% generate labels
for i = 1:length(TH_early)
    XL{i} = strcat('>',num2str(TH_early(i)));
end
for i = 1:length(TH_late)
    count = length(TH_early)+i;
    XL{count} = strcat('<',num2str(TH_late(i)));
end

% remove/set to 0 insignificant cases
RAU(find(PVAL > pval_th)) = 0;

% plot
imagesc(RAU, [-1 1]);
set(gca, 'XTICK', 1:length(XL), 'XTickLabel', XL)
%set(gca, 'YTICK', 1:length(YL), 'YTickLabel', YL);
xtickangle(45);
title('dN/dS-N Correlation');
