# Supplementary material for: Genome-level selection in tumors as a universal marker of resistance to therapy
Source: Nat Commun. 2025 Jul 16;16:6535. doi: 10.1038/s41467-025-61709-x (PMC12263839; doi:10.1038/s41467-025-61709-x)
Supplement: Supplementary file 4 — Supplementary Software 1 [file 41467_2025_61709_MOESM4_ESM.zip › CODE/Bladder/p117_estimate_dNdS.m]

% WCM 117 - from Faltas et al, Nat gen 2016
% To infer # of mutations - take mutations with a range of (e.g., AF>0 for all mutations)

% USE:
% id_sample = 1;  % sample type
% id_type   = 8;  % mut type (i.e., missense, nonsense, silent, non-coding...)
% id_AF     = 14; % AF of mutaions
% TH_early  = 0;  % lower AF (i.e., select AF > TH_early) 
% TH_late =  Inf; % upper AF (i.e., select AF < TH_late)
% => For all mutations choose: [0, Inf]
% rm_frac = 0.6; % Fraction of random removal of variants


function OUT = p117_estimate_dNdS(id_sample, id_type, id_AF, TH_early, TH_late, rm_frac)

% thershold to select variants with TH_early < AF < TH_late (and > than in normal samples)
%TH_early = 0;   % AF > TH (remove late mut, e.g., 0-0.1 TH_early=0.1 => keep relatively early)
%TH_late  = Inf; % AF < TH (remove early mut, e.g., 0.33-1 TH_late=0.33 => keep relatively late)

%%%%%%%%%%%%%%%%%%%%%%%%%%%%
%%%%% READ MUTATIONS  %%%%%%
[M_num, B, M_tbl]  = xlsread('PM117_snv_all.xlsx');
% remove headers
HEADER = M_tbl(1,:); 
M_tbl(1,:) = [];
%M_num(1,:) = [];

% Random removal of entries (%60)
if ~isempty(rm_frac)    
    [R,C] = size(M_tbl);
    id_random = randperm(R); id_random = id_random(1:round(R*rm_frac));
    M_tbl(id_random,:) = [];
    M_num(id_random,:) = [];
end

% Samples
SAMPLE = M_tbl(:,id_sample);
US     = unique(SAMPLE); % unique list
% Vector of AF (all variants and samples)
AF = M_num(:,id_AF);
% Vector of Mutation type (all variants and samples)
TYPE = M_tbl(:,id_type);

% Get S first, the remaining is N mutations
N_samples = length(US);
for i = 1:N_samples
    % --- select data of the current sample
    id_sample = strcmp(SAMPLE, US{i}); id_sample = find(id_sample > 0);
    tmp_AF   = AF(id_sample);
    tmp_TYPE = TYPE(id_sample);
        
    % --- Silent (S)
    id_silent = strcmp(tmp_TYPE, 'Silent'); id_silent = find(id_silent>0);
    % S(i) = length(find(tmp_AF(id_silent) > TH));
    S(i) = length( find( tmp_AF(id_silent) > TH_early & tmp_AF(id_silent) < TH_late ) );
    
    % --- Non-Silent (N)
    id_mis = strcmp(tmp_TYPE, 'Missense_Mutation'); id_mis = find(id_mis>0);
    id_nos = strcmp(tmp_TYPE, 'Nonsense_Mutation'); id_nos = find(id_nos>0);
    id_spl = strcmp(tmp_TYPE, 'Splice_Site');       id_spl = find(id_spl>0);
    id_non_silent = [id_mis; id_nos; id_spl];
    % N(i) = length(find(tmp_AF(:,i) > TH));
    N(i) = length( find( tmp_AF(id_non_silent) > TH_early & tmp_AF(id_non_silent) < TH_late ) );
    
    clear id_* tmp_*
end

dNdS = N./S./3.36;


%%%%%%%%%%%%
%%% SAVE %%%
OUT.US    = US;
OUT.N     = N;
OUT.S     = S;
OUT.dNdS  = dNdS;
OUT.AF    = AF;
OUT.TYPE  = TYPE;
