# Supplementary material for: Genome-level selection in tumors as a universal marker of resistance to therapy
Source: Nat Commun. 2025 Jul 16;16:6535. doi: 10.1038/s41467-025-61709-x (PMC12263839; doi:10.1038/s41467-025-61709-x)
Supplement: Supplementary file 4 — Supplementary Software 1 [file 41467_2025_61709_MOESM4_ESM.zip › CODE/Bladder/p117_main.m]

% SINGLE PATIENT ANALYSIS of PM117 (Fron Faltas et al, Nat gen 2016)
% --- READ SAMPLE DATA
[P_num, B, P_tbl]  = xlsread('PM117_annot_snv_and_cna.xlsx');
P_tbl(1,:) = []; clear B
BIOPSY    = P_tbl(:,3); % Annotated as in the original study
SAMPLES_1 = P_tbl(:,6); % by numbers
SAMPLES_2 = P_tbl(:,5); % by file name in WES data
TREATED   = [0 1 1 1 1 1 2 2 2 2 2 2]'; % 1 = Gemcitabine + cisplatin; 2 = Docetaxel + Ramucirumab
id_U = 1;    % Untreated
id_P = 2:5;  % treated primary 
id_M = 6:12; % treated met

% --- READ MUTATION DATA
id_sample  = 1;   % Samples ID
id_type    = 8;   % Index of mutations type (i.e., syn, frameshift....)
id_AF      = 14;  % Index of AF of Samples (in the NUM matrix after xlsread)
%TH_early   = 0;   % Select variants with AF > TH_early
%TH_late    = Inf; % Select variants with AF < TH_late
%rm_frac    = [];  % Fraction of Random Removal of variants

figure;
% 1) All Mutations
OUT_ALL   = p117_estimate_dNdS(id_sample, id_type, id_AF, 0, Inf, []); 
[TMP1, TMP2, id_map] = intersect(SAMPLES_2, OUT_ALL.US, 'stable'); % MAP/order Samples and Mutation data
US   = OUT_ALL.US(id_map); N    = OUT_ALL.N(id_map); S    = OUT_ALL.S(id_map); dNdS = OUT_ALL.dNdS(id_map);
G = ones(1,length(dNdS));
G(id_P) = 2;
G(id_M) = 3;
subplot(231); hold;
boxplot(dNdS,G);
plot(2,dNdS(G==2),'kx'); plot(3,dNdS(G==3),'kx');
ylabel('dN/dS');
subplot(234); hold;
boxplot(N,G);
ylabel('N');
plot(2,N(G==2),'kx'); plot(3,N(G==3),'kx');
clear N S dNdS US

figure;
%%%   EARLY   %%%
%%%%%%%%%%%%%%%%%
TH_early = [0.2, 0.15, 0.1];
TH_late = [Inf, Inf, Inf];

% 1) AF > 0.33
subplot(231); hold;
OUT   = p117_estimate_dNdS(id_sample, id_type, id_AF, TH_early(1), TH_late(1), []); 
[TMP1, TMP2, id_map] = intersect(SAMPLES_2, OUT.US, 'stable'); % MAP/order Samples and Mutation data
US   = OUT.US(id_map); N    = OUT.N(id_map); S    = OUT.S(id_map); dNdS = OUT.dNdS(id_map);
%plot(N, dNdS, 'ko');
plot(N(id_U), dNdS(id_U), 'go'); plot(N(id_P), dNdS(id_P), 'bo'); plot(N(id_M), dNdS(id_M), 'ro');
xlabel('N'); ylabel('dN/dS');
set(gca,'FontSize',12);
FIT   = get_linear_fit(N', dNdS');
plot(FIT.x, FIT.f, 'k'); title(strcat('R^{2}=',num2str(FIT.R2)));
clear N S dNdS US OUT

% 2) AF > 0.25
subplot(232); hold;
OUT   = p117_estimate_dNdS(id_sample, id_type, id_AF, TH_early(2), TH_late(2), []); 
[TMP1, TMP2, id_map] = intersect(SAMPLES_2, OUT.US, 'stable'); % MAP/order Samples and Mutation data
US   = OUT.US(id_map); N    = OUT.N(id_map); S    = OUT.S(id_map); dNdS = OUT.dNdS(id_map);
%plot(N, dNdS, 'ko');
plot(N(id_U), dNdS(id_U), 'go'); plot(N(id_P), dNdS(id_P), 'bo'); plot(N(id_M), dNdS(id_M), 'ro');
xlabel('N'); ylabel('dN/dS');
set(gca,'FontSize',12);
FIT   = get_linear_fit(N', dNdS');
plot(FIT.x, FIT.f, 'k'); title(strcat('R^{2}=',num2str(FIT.R2)));
clear N S dNdS US OUT

% 2) AF > 0.1
subplot(233); hold;
OUT   = p117_estimate_dNdS(id_sample, id_type, id_AF, TH_early(3), TH_late(3), []); 
[TMP1, TMP2, id_map] = intersect(SAMPLES_2, OUT.US, 'stable'); % MAP/order Samples and Mutation data
US   = OUT.US(id_map); N    = OUT.N(id_map); S    = OUT.S(id_map); dNdS = OUT.dNdS(id_map);
%plot(N, dNdS, 'ko');
plot(N(id_U), dNdS(id_U), 'go'); plot(N(id_P), dNdS(id_P), 'bo'); plot(N(id_M), dNdS(id_M), 'ro');
xlabel('N'); ylabel('dN/dS');
set(gca,'FontSize',12);
FIT   = get_linear_fit(N', dNdS');
plot(FIT.x, FIT.f, 'k'); title(strcat('R^{2}=',num2str(FIT.R2)));
clear N S dNdS US OUT


%%%   LATE   %%%
%%%%%%%%%%%%%%%%
TH_early = [0, 0, 0];
TH_late = [0.33, 0.25, 0.1];

% 1) AF < 0.33
subplot(234); hold;
OUT   = p117_estimate_dNdS(id_sample, id_type, id_AF, TH_early(1), TH_late(1), []); 
[TMP1, TMP2, id_map] = intersect(SAMPLES_2, OUT.US, 'stable'); % MAP/order Samples and Mutation data
US   = OUT.US(id_map); N    = OUT.N(id_map); S    = OUT.S(id_map); dNdS = OUT.dNdS(id_map);
%plot(N, dNdS, 'ko');
plot(N(id_U), dNdS(id_U), 'go'); plot(N(id_P), dNdS(id_P), 'bo'); plot(N(id_M), dNdS(id_M), 'ro');
xlabel('N'); ylabel('dN/dS');
set(gca,'FontSize',12);
FIT   = get_linear_fit(N', dNdS');
plot(FIT.x, FIT.f, 'k'); title(strcat('R^{2}=',num2str(FIT.R2)));
clear N S dNdS US OUT

% 2) AF < 0.25
subplot(235); hold;
OUT   = p117_estimate_dNdS(id_sample, id_type, id_AF, TH_early(2), TH_late(2), []); 
[TMP1, TMP2, id_map] = intersect(SAMPLES_2, OUT.US, 'stable'); % MAP/order Samples and Mutation data
US   = OUT.US(id_map); N    = OUT.N(id_map); S    = OUT.S(id_map); dNdS = OUT.dNdS(id_map);
%plot(N, dNdS, 'ko');
plot(N(id_U), dNdS(id_U), 'go'); plot(N(id_P), dNdS(id_P), 'bo'); plot(N(id_M), dNdS(id_M), 'ro');
xlabel('N'); ylabel('dN/dS');
set(gca,'FontSize',12);
FIT   = get_linear_fit(N', dNdS');
plot(FIT.x, FIT.f, 'k'); title(strcat('R^{2}=',num2str(FIT.R2)));
clear N S dNdS US OUT

% 3) AF < 0.1
subplot(236); hold;
OUT   = p117_estimate_dNdS(id_sample, id_type, id_AF, TH_early(3), TH_late(3), []); 
[TMP1, TMP2, id_map] = intersect(SAMPLES_2, OUT.US, 'stable'); % MAP/order Samples and Mutation data
US   = OUT.US(id_map); N    = OUT.N(id_map); S    = OUT.S(id_map); dNdS = OUT.dNdS(id_map);
%plot(N, dNdS, 'ko');
plot(N(id_U), dNdS(id_U), 'go'); plot(N(id_P), dNdS(id_P), 'bo'); plot(N(id_M), dNdS(id_M), 'ro');
xlabel('N'); ylabel('dN/dS');
set(gca,'FontSize',12);
FIT   = get_linear_fit(N', dNdS');
plot(FIT.x, FIT.f, 'k'); title(strcat('R^{2}=',num2str(FIT.R2)));
clear N S dNdS US OUT
