# Supplementary material for: Genome-level selection in tumors as a universal marker of resistance to therapy
Source: Nat Commun. 2025 Jul 16;16:6535. doi: 10.1038/s41467-025-61709-x (PMC12263839; doi:10.1038/s41467-025-61709-x)
Supplement: Supplementary file 4 — Supplementary Software 1 [file 41467_2025_61709_MOESM4_ESM.zip › CODE/Bladder/PM117_annot_snv_and_cna.xlsx]

## Sheet: PM117_annot_snv_and_cn
Biopsy description	Figure 4 extended name	Figure 4 name	Treatment	File name	Paper name	# non-silent SNVs	n.del	n.gain	n.gene
Bladder primary( preplatinum) (OSH)	TURBT bladder tumor	TURBT bladder tumor	None	Sample_PM117_Z2_1_Case_HALO.md	WCM117_1	269	3302	3418	31507
Bladder primary B7	Cystetcomy bladder tumor #1	Bladder tumor #1	Gemcitabine + cisplatin	Sample_PM117_Z7_1_Case_HALO.md.filt	WCM117_2	110	504	14779	31502
Urinary bladder different area B9	Cystetcomy bladder tumor #2	Bladder tumor #2	Gemcitabine + cisplatin	Sample_PM117_Z9_1_Case_HALO.md	WCM117_3	135	NA	NA	NA
Urinary bladder different area B22	Cystetcomy bladder tumor #3	Bladder tumor #3	Gemcitabine + cisplatin	Sample_PM117_Z22_1_Case_HALO.md	WCM117_4	119	NA	NA	NA
Urinary bladder different area B16	Cystetcomy bladder tumor #4	Bladder tumor #4	Gemcitabine + cisplatin	Sample_PM117_Z16_1_Case_HALO.md	WCM117_5	127	NA	NA	NA
LN from cystetcomy	Cystetcomy pelvic LN. metastasis	Pelvic LN met	Gemcitabine + cisplatin	Sample_PM117_ZLN4_1_Case_HALO.md.filt	WCM117_6	18	270	4	31532
Liver metasatsis	Liver metastasis #1	Liver met #1	Docetaxel + Ramucirumab	Sample_PM117_Z30_1_Case_HALO.md.filt	WCM117_7	154	2748	11469	31465
Liver metasatsis	Liver metastasis #2	Liver met #2	Docetaxel + Ramucirumab	Sample_PM117_Z27_1_Case_HALO.md.filt	WCM117_8	156	1872	8155	31428
Left Inguinal LN	L. inguinal LN. metastasis	L inguinal LN met	Docetaxel + Ramucirumab	Sample_PM117_Z24_1_Case_HALO.md.filt	WCM117_9	156	2447	7943	31412
Right para-aortic LN	R. paraaortic LN. metastasis	R paraaortic LN met	Docetaxel + Ramucirumab	Sample_PM117_Z20_1_Case_HALO.md.filt	WCM117_10	175	18	30482	31462
Right supra-clavicular LN	R. supraclavicular LN. metastasis	R supraclavicular LN met	Docetaxel + Ramucirumab	Sample_PM117_Z10_1_Case_HALO.md.filt	WCM117_11	187	2474	9344	31464
Left supra-clavicular LN	L. supraclavicular LN. metastasis	L supraclavicular LN met	Docetaxel + Ramucirumab	Sample_PM117_Z1_1_Case_HALO.md.filt	WCM117_12	197	3291	9631	31465
