# Supplementary material for: Genome-level selection in tumors as a universal marker of resistance to therapy
Source: Nat Commun. 2025 Jul 16;16:6535. doi: 10.1038/s41467-025-61709-x (PMC12263839; doi:10.1038/s41467-025-61709-x)
Supplement: Supplementary file 4 — Supplementary Software 1 [file 41467_2025_61709_MOESM4_ESM.zip › CODE/Breast/Breast_analysis.m]

% Load data (N, S, dN/dS) from the different breast cancer studies
load Breast_dNdS.mat

%%%%%%%%%%%%%%%%%%%%%%%%%%%
%%%   Untreated Cases   %%%
% --- Primary vs. Primary
dNdS_untreated_pp1 = dNdS_caswell_pp(caswell_id_untreated,1);  %  4  cases [Caswell]
dNdS_untreated_pp2 = dNdS_caswell_pp(caswell_id_untreated,2);
dNdS_untreated_pp1 = [dNdS_untreated_pp1; dNdS_barry_pp(:,1)]; % +10 cases [Barry]
dNdS_untreated_pp2 = [dNdS_untreated_pp2; dNdS_barry_pp(:,2)];
% --- Primary vs. Metastatses
dNdS_untreated_pm1 = dNdS_barry_pm(:,1);                       % 10 cases  [Barry] (Primary - early LN)
dNdS_untreated_pm2 = dNdS_barry_pm(:,2);
dNdS_untreated_pm1 = [dNdS_untreated_pm1; dNdS_ng_pm(:,1)];    % +9 cases  [Ng ]   (Primary - Distant Met)
dNdS_untreated_pm2 = [dNdS_untreated_pm2; dNdS_ng_pm(:,2)];

%%%%%%%%%%%%%%%%%%%%%%%%%%%%%%%%%%%%%
%%%   Treated (Resistant) Cases   %%%
% --- Primary vs. Primary
dNdS_treated_pp1 = dNdS_caswell_pp(caswell_id_treated,1);                       % 5 cases (P1-P5) [Caswell]
dNdS_treated_pp2 = dNdS_caswell_pp(caswell_id_treated,2);
dNdS_treated_pp1 = [dNdS_treated_pp1; dNdS_miller_pp(miller_id_resistant,1)];   % +10 Resistant cases [Miller] 
dNdS_treated_pp2 = [dNdS_treated_pp2; dNdS_miller_pp(miller_id_resistant,2)];
% --- Primary vs. Metstatses
dNdS_treated_pm1 = dNdS_nayar_pm(:,1);                                          % 7 cases [Nayar] (Primary vs. Distant Met)
dNdS_treated_pm2 = dNdS_nayar_pm(:,2);

%%%%%%%%%%%%%%%%%%%%%%%%%%%%%%%%%%%%%
%%%   All Untreated vs. Treated   %%%
% --- A) All Untreated Cases
% 4  cases [Caswell] (Primary vs. Primary)
% 10 cases [Barry]   (Primary vs. Primary)
% 10 cases [Barry]   (Primary vs. LN)
% 9  cases [Ng]      (Primary vs. dis Met)
dNdS_untreated_1 = [dNdS_caswell_pp(caswell_id_untreated,1); dNdS_barry_pp(:,1); dNdS_barry_pm(:,1); dNdS_ng_pm(:,1)];
dNdS_untreated_2 = [dNdS_caswell_pp(caswell_id_untreated,2); dNdS_barry_pp(:,2); dNdS_barry_pm(:,2); dNdS_ng_pm(:,2)];
% --- B) All Treated Cases
% 5  cases [Caswell] (Primary vs. Primary) (P1-P5)
% 10 cases [Miller]  (Primary vs. Primary) (Resistant cases)
% 7 cases  [Nayar]   (Primary vs. dis Met)
dNdS_treated_1 = [dNdS_caswell_pp(caswell_id_treated,1); dNdS_miller_pp(miller_id_resistant,1); dNdS_nayar_pm(:,1)];
dNdS_treated_2 = [dNdS_caswell_pp(caswell_id_treated,2); dNdS_miller_pp(miller_id_resistant,2); dNdS_nayar_pm(:,2)];


%%%%%%%%%%%%%%%%%
%%%   PLOT 1  %%%
figure;
%%% UNTREATED   %%%
% --- A) Untreated (primary vs. primary)
subplot(231)
%id_caswell = 1:4;  % 4  cases
%id_barry   = 5:14; % 10 cases
xl = max(dNdS_untreated_pp1); yl = max(dNdS_untreated_pp2);        % dNdS limits
plot(dNdS_untreated_pp1(1:4),dNdS_untreated_pp2(1:4),'ko'); hold;  % Caswell (4)
plot(dNdS_untreated_pp1(5:end),dNdS_untreated_pp2(5:end),'kx');    % Barry   (10)
FIT_A = get_linear_fit(dNdS_untreated_pp1, dNdS_untreated_pp2);
plot(FIT_A.x, FIT_A.f, 'k');
xlabel('dN/dS_{P1}'); 
ylabel('dN/dS_{P2}');
xlim([0,2]); ylim([0,2]);
plot([0,2],[0,2],'--', 'color', [0.5 0.5 0.5]);
%title(strcat('R^{2}=',num2str(FIT.R2)));
%legend('Caswell','Barry', strcat('LMS R^{2}=',num2str(FIT_A.R2)));
plot(0.15,1.8, 'ko'); plot(0.15,1.65, 'kx'); text(0.25,1.8,'Caswell'); text(0.25,1.65,'Barry'); text(0.15,1.5,strcat('R^2=',num2str(FIT_A.R2)));
plot(FIT_A.int_x,FIT_A.int_y, 'k--');
title('Untreated (Primary - Primary)');
set(gca,'FontSize',12);

% --- B) Untreated (primary vs. metastases)
subplot(232)
xl = max(dNdS_untreated_pm1); yl = max(dNdS_untreated_pm2);  % dNdS limits
plot(dNdS_untreated_pm1(1:10),dNdS_untreated_pm2(1:10),'kx'); hold;           % Barry (early LN)     (10)
plot(dNdS_untreated_pm1(11:end),dNdS_untreated_pm2(11:end),'kd');             % Ng    (Distant Met)  (9)
FIT_B = get_linear_fit(dNdS_untreated_pm1, dNdS_untreated_pm2);
plot(FIT_B.x, FIT_B.f, 'k'); 
xlabel('dN/dS_{P}'); 
ylabel('dN/dS_{M}');
xlim([0,2]); ylim([0,2]);
plot([0,2],[0,2],'--', 'color', [0.5 0.5 0.5]);
%title(strcat('R^{2}=',num2str(FIT.R2)));
%legend('Barry (early LN)', 'Ng (dis Met)', strcat('LMS R^{2}=',num2str(FIT_B.R2)));
plot(0.15,1.8, 'kx'); plot(0.15,1.65, 'kd'); text(0.25,1.8,'Barry (early LN)'); text(0.25,1.65,'Ng (dis Met)');
plot(0.15,1.5, 'rx'); plot(0.15,1.35, 'rd'); text(0.25,1.5,'Divergent'); text(0.25,1.35,'Advanced');
text(1.5,0.5,strcat('R^2=',num2str(FIT_B.R2)));
title('Untreated (Primary - Met)');
% ... Emphasize in RED
barry_DIV_pm(barry_id_rm_pm) = []; barry_names(barry_id_rm_pm) = []; id_div = find(barry_DIV_pm==1); % divergance cases in [Barry]
id_T_high = find(ng_T_high==1);
plot(dNdS_untreated_pm1(id_div),dNdS_untreated_pm2(id_div),'rx');             % [Barry] - divergance (P2,P3,P4,P6)
plot(dNdS_untreated_pm1(10+id_T_high),dNdS_untreated_pm2(10+id_T_high),'rd'); % [Ng]    - Adavnced primary stages (> T4a) 
set(gca,'FontSize',12);
% ... Seperate Fit to the black (linear) and red (shift) curves
X_red = [dNdS_untreated_pm1(id_div); dNdS_untreated_pm1(10+id_T_high)];
Y_red = [dNdS_untreated_pm2(id_div); dNdS_untreated_pm2(10+id_T_high)];
FIT_B_red = get_linear_fit(X_red, Y_red);
X_black = dNdS_untreated_pm1;
Y_black = dNdS_untreated_pm2;
X_black(union(id_div,10+id_T_high)) = [];
Y_black(union(id_div,10+id_T_high)) = [];
FIT_B_black = get_linear_fit(X_black, Y_black);
plot(FIT_B_black.x, FIT_B_black.f, 'k');
plot(FIT_B_red.x, FIT_B_red.f, 'r');


%%% TREATED   %%%
% --- C) Treated (primary vs. primary)
subplot(234)
plot(dNdS_treated_pp1(1:5),dNdS_treated_pp2(1:5),'ko'); hold;        % Caswell (P1-P5)
plot(dNdS_treated_pp1(6:end),dNdS_treated_pp2(6:end),'kx');          % Miller (Resistant)
FIT_C = get_linear_fit(dNdS_treated_pp1, dNdS_treated_pp2);
plot(FIT_C.x, FIT_C.f, 'k');
xlabel('dN/dS_{P1}'); 
ylabel('dN/dS_{P2}');
xlim([0,2]); ylim([0,2]);
plot([0,2],[0,2],'--', 'color', [0.5 0.5 0.5]);
%legend('Caswell', 'Miller (R)', strcat('LMS R^{2}=',num2str(FIT_C.R2)));
plot(0.15,1.8, 'ko'); plot(0.15,1.65, 'kx'); text(0.25,1.8,'Caswell'); text(0.25,1.65,'Miller (R)'); text(0.15,1.5,strcat('R^2=',num2str(FIT_C.R2)));
plot(FIT_C.int_x,FIT_C.int_y, 'k--');
title('Treated (Primary - Primary)');
set(gca,'FontSize',12);

% --- D) Treated (primary vs. Met)
subplot(235)
plot(dNdS_treated_pm1,dNdS_treated_pm2,'ko'); hold;        % Nayar (7)
%plot(dNdS_treated_pm1(8:end),dNdS_treated_pm2(8:end),'kx'); 
FIT_D = get_linear_fit(dNdS_treated_pm1, dNdS_treated_pm2);
plot(FIT_D.x, FIT_D.f, 'k');
xlabel('dN/dS_{P}'); 
ylabel('dN/dS_{M}');
xlim([0,2]); ylim([0,2]);
plot([0,2],[0,2],'--', 'color', [0.5 0.5 0.5]);
%legend('Nayar (dis Met)', strcat('LMS R^{2}=',num2str(FIT_D.R2)));
plot(0.15,1.8, 'ko'); text(0.25,1.8,'Nayar (dis Met)'); text(0.15,1.5,strcat('R^2=',num2str(FIT_D.R2)));
plot(FIT_D.int_x,FIT_D.int_y, 'k--')
title('Treated (Primary - Met)');
set(gca,'FontSize',12);
