# Supplementary material for: Genome-level selection in tumors as a universal marker of resistance to therapy
Source: Nat Commun. 2025 Jul 16;16:6535. doi: 10.1038/s41467-025-61709-x (PMC12263839; doi:10.1038/s41467-025-61709-x)
Supplement: Supplementary file 4 — Supplementary Software 1 [file 41467_2025_61709_MOESM4_ESM.zip › CODE/Breast/Breast_ER/Breast_ER_nat_gen_2019_clinical.xlsx]

## Sheet: Supp 2 - Patient Details
							DIAGNOSTIC BIOSPY							METASTATIC BIOPSY
PATIENT ID	AGE AT DIAGNOSIS	SEX	STAGE AT DIAGNOSIS	SURGICAL RESECTION?	ADJUVANT XRT?	INTERVAL BETWEEN DIANGOSIS AND METASTATIC DIAGNOSIS (MONTHS)	SITE	HISTOLOGY	RECEPTORS	HER2 MUTATION STATUS	HER2 MUTATION CANCER CELL FRACTION	INTERVAL TREATMENTS	INTERVAL BETWEEN PRIMARY BIOPSY AND METASTATIC BIOPSY (MONTHS)	SITE	HISTOLOGY	RECEPTORS	HER2 MUTATION STATUS	HER2 MUTATION CANCER CELL FRACTION
0300074	39.3644	F	4	1	NA	0.580645	Breast	Invasive Ductal Carcinoma (IDC)	ER+ PR+ HER2-	WT	0	adriamycin/cyclophosphamide/paclitaxel; tamoxifen; letrozole; clinical trial; paclitaxel/bevacizumab; capecitabine	72.9032	Liver	Carcinoma	ER+ PR+ HER2-	R143G	1
0300144	30.8466	F	1	1	0	101.387	Breast	Invasive Ductal Carcinoma (IDC)	ER+ PR+ HER2+	WT	0	cyclophosphamide/epirubicin/capecitabine; exemestane	101.387	Liver	Carcinoma	ER+ PR- HER2+	L755S	0.75
0300252	64.0192	F	4	NA	NA	0	Breast	Mixed Invasive Ductal/Lobular Carcinoma (IDLC)	ER+ PR+ HER2equiv	WT	0	paclitaxel/trastuzumab/pertuzumab; anastrozole/trastuzumab/pertuzumab; fulvestrant/trastuzumab/pertuzumab	10.7419	Liver	Carcinoma	ER+ PR- HER2-	V777L G727A	100% 70%
0300315	44.789	F	2	0	1	51.7097	Breast	Invasive Ductal Carcinoma (IDC)	ER+ PR+ HER2-	WT	0	tamoxifen	51.8387	Liver	Carcinoma	ER+ PR- HER2-	V777L	1
0300316	74.789	F	4	NA	NA	0	Skin	Carcinoma	ER+ PR+ HER2-	R1153L	1	letrozole; clinical trial; capecitabine	54.5806	Cervical Lymph Node	Carcinoma	ER+ PR+ HER2-	R1153L	0.58
0300319	43.8219	M	3	1	1	19.0323	Breast	Invasive Ductal Carcinoma (IDC)	ER+ PR+ HER2-	Unknown	N/A	adriamycin/cyclophosphamide/paclitaxel; tamoxifen; capecitabine; anastrozole/leuprolide	31.4839	Liver	Carcinoma	ER+ PR- HER2-	V777L	1
0300322	59.5178	F	4	NA	NA	0	Breast	Invasive Lobular Carcinoma (ILC)	ER+ PR+ HER2unk	Unknown	N/A	tamoxifen; letrozole; fulvestrant	206.806	Skin	Carcinoma	ER+ PR- HER2-	S653C	1
0300348	59	F	2	1	1	48	Breast	Mixed Invasive Ductal/Lobular Carcinoma (IDLC)	ER+ PR+ HER2-	WT	0	cyclophosphamide/docetaxel; anastrozole; fulvestrant; eribulin; capecitabine	78	Liver	Carcinoma	ER+ PR- HER2-	I628M	0.37
0300349	29.7397	F	1	0	1	24.9032	Breast	Invasive Ductal Carcinoma (IDC)	ER+ PR+ HER2-	Unknown	N/A	tamoxifen; letrozole	77.0323	Bone	Carcinoma	ER+ PR- HER2-	P1047L	1
0300387	47	F	4	NA	NA	0	Breast	Invasive Ductal Carcinoma (IDC)	ER+ PR+ HER2-	Unknown	N/A	tamoxifen	48	Breast	Invasive Ductal Carcinoma (IDC)	ER+ PR- HER2equiv	L869R	1
0300397	45	F	1	1	0	65	Breast	Invasive Lobular Carcinoma (ILC)	ER+ PR+ HER2-	L869R	Unknown	tamoxifen; letrozole; capecitabine; clinical trial; neratinib	138	Ascites	Carcinoma	ER+ PR+ HER2-	L869R	1
0300504	59	F	2	1	1	51	Breast	Invasive Lobular Carcinoma (ILC)	ER+ PR- HER2-	WT	0	adriamycin/cyclophosphamide; anastrozole; exemestane	51	Liver	Carcinoma	ER+ PR- HER2-	S653C	1

## Sheet: Supp 3 -  Biopsy Details
Patient ID	BIOPSY TIMEPOINT	INTERVAL BETWEEN DIAGNOSIS AND BIOPSY (MONTHS)	HER2 MUTATION STATUS	HER2 MUTATION CANCER CELL FRACTION	ESR1 MUTATION STATUS	BIOPSY SITE	BIOPSY TYPE	TUMOR PERCENT (%)	HISTOLOGY	GRADE	ER STATUS	ER %	PR STATUS	PR %	HER2 STATUS	HER2 IHC	HER2 FISH
0300074	Initial Diagnosis	0	WT	0	WT	Breast	Core		Invasive Ductal Carconoma (IDC)	3	Positive		Positive		Negative	2+	N/A
0300074	Metastatic Biopsy	75.3333	R143G	1	WT	Liver	Core		Carcinoma	N/A	Positive		Positive		Negative	1+	N/A
0300144	Initial Diagnosis	1.46667	WT	0	WT	Breast	Surgery		Invasive Ductal Carconoma (IDC)	3	Positive		Positive		Positive	N/A	Positive
0300144	Metastatic Biopsy	104.767	L755S	0.75	WT	Liver	Core		Carcinoma	N/A	Positive		Negative		Positive	3+	N/A
0300252	Initial Diagnosis	0	WT	0	WT	Breast	Core		Mixed Invasive Ductal/Lobular Carcinoma (IDLC)	2	Positive	>95	Positive		Equivocal	2+	1.42
0300252	Metastatic Biopsy	11.1	V777L G727A	100% 70%	WT	Liver	Core		Carcinoma	N/A	Positive		Negative		Negative	0	N/A
0300315	Initial Diagnosis	0	WT	0	WT	Breast	Core		Invasive Ductal Carcinoma (IDC)	3	Positive	85	Positive	77	Negative	1+	N/A
0300315	Metastatic Biopsy	53.5667	V777L	1	WT	Liver	Core	40	Carcinoma	N/A	Positive	90	Negative	<1	Negative	0	N/A
0300316	Initial Diagnosis	0	R1153L	1	WT	Skin	Punch	N/A	Carcinoma	2	Positive	>95	Positive	>95	Negative	1+	N/A
0300316	Metastatic Biopsy	56.4	R1153L	0.58	WT	Cervical Lymph Node	Surgery	70	Carcinoma	N/A	Positive	90	Positive	80	Negative	0	N/A
0300319	Initial Diagnosis (by report)	0	Unknown	N/A	Unknown	Breast	N/A		N/A	N/A	Positive		Positive		Negative	0-1+	N/A
0300319	Metastatic Biopsy	35.4667	V777L	1	WT	Liver	Core	20	Carcinoma	N/A	Positive	70	Negative	0	Negative	1+	N/A
0300322	Initial Diagnosis	5.26667	Unknown	N/A	WT	Breast	Surgery	N/A	Invasive Lobular Carcinoma (ILC)	1	Positive (done on initial core)		Positive (done on initial core)	N/A	Unknown	N/A	N/A
0300322	Metastatic Biopsy	213.7	S653C	1	WT	Skin	Punch	30	Carcinoma	N/A	Positive	>95	Negative	0	Negative	0	N/A
0300348	Initial Diagnosis	0	WT	0	WT	Breast	Surgery		Mixed Invasive Ductal/Lobular Carcinoma (IDLC)	2	Positive	>10	Negative	0	Negative	0	N/A
0300348	Metastatic Biopsy	78	I628M	1	WT	Liver	Core		Carcinoma	N/A	Positive	80	Negative	0	Negative	0	N/A
0300349	Initial Diagnosis (by report)	0	Unknown	N/A	Unknown	Breast	N/A		N/A	N/A	Positive		Positive		Negative	0	N/A
0300349	Metastatic Biopsy	79.6	P1047L	1	WT	Bone	Surgery	N/A	Carcinoma	N/A	N/A		N/A	N/A	N/A	N/A	N/A
0300349	Metastatic Biopsy 2	111.833	P1047L	1	WT	Liver	Core	60	Carcinoma	N/A	Positive	>95	Negative	0	Negative	0	N/A
0300387	Initial Diagnosis (by report)	0	Unknown	N/A	WT	Breast	Surgery		Invasive Ductal Carcinoma (IDC)		Positive		Positive		Negative	N/A	N/A
0300387	Metastatic Biopsy	48	L869R	1	WT	Breast	Core		Invasive Ductal Carcinoma (IDC)		Positive	90	Negative	0	Equivocal	2+	N/A
0300397	Initial Diagnosis (by report)	0	L869R	Unknown	WT	Breast	Surgery		Invasive Lobular Carcinoma (ILC)	2	Positive		Positive		Negative	N/A	N/A
0300397	Metastatic Biopsy	138	L869R	1	Y537S	Ascites	Paracentesis		Carcinoma	N/A	Positive	80	Positive	90	Negative	0	N/A
0300504	Initial Diagnosis	0	WT	0	WT	Breast	Surgery		Invasive Lobular Carcinoma (ILC)	2	Positive		Negative		Unknown	1+	N/A
0300504	Metastatic Biopsy	51	S653C	1	WT	Liver	Core		Carcinoma	N/A	Positive	95	Negative	0	Negative	N/A	N/A

## Sheet: Supp 4 - Treatment Details
PATIENT ID	TREATMENT REGIMEN	INDICATION	INTERVAL BETWEEN DIAGNOSIS AND START (DAYS)	INTERVAL BETWEEN DIAGNOSIS AND STOP (DAYS)	DURATION (MONTHS)	BEST OVERALL RESPONSE (ESTIMATED)	REASON FOR STOPPING
0300074	adriamycin/cyclophosphamide/paclitaxel	Metastatic	N/A	N/A	N/A	N/A	Complete
0300074	tamoxifen	Metastatic	159	524	11.7742	N/A	Provider choice
0300074	letrozole	Metastatic	524	1548	33.0323	N/A	Disease Progression
0300074	clinical trial	Metastatic	1628	1684	1.80645	PD	Disease Progression
0300074	paclitaxel/bevacizumab	Metastatic	1684	1862	5.74194	SD	Unknown
0300074	capecitabine	Metastatic	1893	2227	10.7742	PR	Disease Progression
0300144	cyclophosphamide/epirubicin/capecitabine	Adjuvant	73	139	2.12903	N/A	Complete
0300144	exemestane	Adjuvant	137	1912	57.2581	N/A	Complete
0300252	paclitaxel/trastuzumab/pertuzumab	Metastatic	-3	117	3.87097	N/A	Complete
0300252	anastrozole/trastuzumab/pertuzumab	Metastatic	117	178	1.96774	PD	Disease Progression
0300252	fulvestrant/trastuzumab/pertuzumab	Metastatic	178	331	4.93548	N/A	Disease Progression
0300315	tamoxifen	Adjuvant	206	1583	44.4194	N/A	Disease Progression
0300316	letrozole	Metastatic	13	1262	40.2903	PR	Disease Progression
0300316	clinical trial	Metastatic	1262	1346	2.70968	PD	Disease Progression
0300316	capecitabine	Metastatic	1346	1675	10.6129	PR	Disease Progression
0300319	adriamycin/cyclophosphamide/paclitaxel	Adjuvant	21	63	1.35484	N/A	Toxicity
0300319	tamoxifen	Adjuvant	115	589	15.2903	N/A	Disease Progression
0300319	capecitabine	Metastatic	597	748	4.87097	N/A	Disease Progression
0300319	anastrozole/leuprolide	Metastatic	779	962	5.90323	PD	Disease Progression
0300322	tamoxifen	Metastatic	46	2254	71.2258	N/A	Complete
0300322	letrozole	Metastatic	2238	3333	35.3226	N/A	Unknown
0300322	fulvestrant	Metastatic	5405	6762	43.7742	SD	Disease Progression
0300348	cyclophosphamide/docetaxel	Adjuvant	N/A	N/A	3	N/A	Complete
0300348	anastrozole	Adjuvant	N/A	N/A	48	N/A	Disease Progression
0300348	fulvestrant	Metastatic	N/A	N/A	12	N/A	Disease Progression
0300348	eribulin	Metastatic	N/A	N/A	11	PR	Disease Progression
0300348	capecitabine	Metastatic	N/A	N/A	11	PR	Disease Progression
0300349	tamoxifen	Adjuvant	94	766	21.6774	N/A	Disease Progression
0300349	letrozole	Metastatic	766	2470	54.9677	N/A	Disease Progression
0300387	tamoxifen	Metastatic	29	1512	49	PR	Disease Progression
0300397	tamoxifen	Adjuvant	90	1915	60	N/A	Complete
0300397	letrozole	Metastatic	2065	2305	8	N/A	Disease Progression
0300397	capecitabine	Metastatic	2305	3415	37	PR	Disease Progression
0300397	clinical trial	Metastatic	3445	3459.2	14.2	N/A	Disease Progression
0300397	neratinib	Metastatic	3871	3880.13	9.13333	PR	Disease Progression
0300504	adriamycin/cyclophosphamide	Adjuvant	N/A	N/A	2	N/A	Complete
0300504	anastrozole	Adjuvant	N/A	N/A	3	N/A	Toxicity
0300504	exemestane	Adjuvant	N/A	N/A	44	N/A	Disease Progression
