# Supplementary material for: Genome-level selection in tumors as a universal marker of resistance to therapy
Source: Nat Commun. 2025 Jul 16;16:6535. doi: 10.1038/s41467-025-61709-x (PMC12263839; doi:10.1038/s41467-025-61709-x)
Supplement: Supplementary file 4 — Supplementary Software 1 [file 41467_2025_61709_MOESM4_ESM.zip › CODE/Breast/Breast_ER/estimate_dNdS.m]

TH = 0; % AF thershold
% Read the Breast Cancer Data from Nayar et al. (Nat gen 2019) - To calculate dN/dS in Samples
[A, B, M_tbl] = xlsread('Breast_ER_nat_gen_2019_mutations.xlsx');
AF = A(:,2);    % mut AF (to filter >0 for existing mutations) - NOTE:use the cc_hat (index 10);
clear A B
% index of Headers to extract info
id_tumor  = 4;  % tumor type  (i.e., primary, metastatic) 
id_sample = 3;  % sample ID   (i.e., patient)
id_gene   = 1;  % gene ID     (i.e., entrez, symbol)
id_type   = 8;  % mut type    (i.e., missense, nonsense, silent, non-coding...)
id_AF     = 10; % done above  (i.e., index = 2 in A)
% remove headers from MUT table
HEADER = M_tbl(1,:);
M_tbl(1,:) = [];
% remove all mutations with AF = 0
id_keep = find(AF>TH);
M_tbl = M_tbl(id_keep,:);
% split table to Primary, Metastatic
id_p = strcmp(M_tbl(:,id_tumor), 'Primary');    id_p = find(id_p>0);
id_m = strcmp(M_tbl(:,id_tumor), 'Met');    id_m = find(id_m>0);
M_tbl_primary   = M_tbl(id_p,:); % Primary
M_tbl_met       = M_tbl(id_m,:); % Metastatic
% In this Dataset some patients have only Met sample => keep only Patients with both Primary and Met samples
[xp, xm] = ismember(M_tbl_met(:,id_sample),M_tbl_primary(:,id_sample));
M_tbl_met = M_tbl_met(xp,:);
% get the unique list of Samples and Genes
SAMPLES_primary = unique(M_tbl_primary(:,id_sample));
GENES_primary   = unique(M_tbl_primary(:,id_gene));
SAMPLES_met     = unique(M_tbl_met(:,id_sample));
GENES_met       = unique(M_tbl_met(:,id_gene));
if isempty(setxor(SAMPLES_primary,SAMPLES_met))
    SAMPLES = SAMPLES_primary;   % one set of patients (with primary & met) 
end

%%%%%%%%%%%%%%%%%%%%%%%%
%%%%%   PRIMARY   %%%%%%
% --- Coding
[MUT_mis, US, UG]    = get_MUT_mat(M_tbl_primary, 'Missense_Mutation');
[MUT_nse, US, UG]    = get_MUT_mat(M_tbl_primary, 'Nonsense_Mutation');
[MUT_nst, US, UG]    = get_MUT_mat(M_tbl_primary, 'Nonstop_Mutation');
[MUT_spl, US, UG]    = get_MUT_mat(M_tbl_primary, 'Splice_Site');
[MUT_fsd, US, UG]    = get_MUT_mat(M_tbl_primary, 'Frame_Shift_Del');
[MUT_fsi, US, UG]    = get_MUT_mat(M_tbl_primary, 'Frame_Shift_Ins');
[MUT_ifd, US, UG]    = get_MUT_mat(M_tbl_primary, 'In_Frame_Del');
[MUT_ifi, US, UG]    = get_MUT_mat(M_tbl_primary, 'In_Frame_Ins');
[MUT_start, US, UG]  = get_MUT_mat(M_tbl_primary, 'Start_Codon_SNP');
[MUT_denovi, US, UG] = get_MUT_mat(M_tbl_primary, 'De_novo_Start_InFrame');
[MUT_denovo, US, UG] = get_MUT_mat(M_tbl_primary, 'De_novo_Start_OutOfFrame');
MUT_non_silent_primary = MUT_mis + MUT_nse + MUT_nst + MUT_spl + MUT_fsd + MUT_fsi + MUT_ifd + MUT_ifi + MUT_start + MUT_denovi + MUT_denovo;
% --- Non-Coding
[MUT_silent, US, UG] = get_MUT_mat(M_tbl_primary, 'Silent');
[MUT_intron, US, UG] = get_MUT_mat(M_tbl_primary, 'Intron');
MUT_silent_primary   = MUT_silent + MUT_intron;

%%%%%%%%%%%%%%%%%%%%%%%%%%%%
%%%%%   METASTATIC   %%%%%%%
% --- Coding
[MUT_mis, US, UG]    = get_MUT_mat(M_tbl_met, 'Missense_Mutation');
[MUT_nse, US, UG]    = get_MUT_mat(M_tbl_met, 'Nonsense_Mutation');
[MUT_nst, US, UG]    = get_MUT_mat(M_tbl_met, 'Nonstop_Mutation');
[MUT_spl, US, UG]    = get_MUT_mat(M_tbl_met, 'Splice_Site');
[MUT_fsd, US, UG]    = get_MUT_mat(M_tbl_met, 'Frame_Shift_Del');
[MUT_fsi, US, UG]    = get_MUT_mat(M_tbl_met, 'Frame_Shift_Ins');
[MUT_ifd, US, UG]    = get_MUT_mat(M_tbl_met, 'In_Frame_Del');
[MUT_ifi, US, UG]    = get_MUT_mat(M_tbl_met, 'In_Frame_Ins');
[MUT_start, US, UG]  = get_MUT_mat(M_tbl_met, 'Start_Codon_SNP');
[MUT_denovi, US, UG] = get_MUT_mat(M_tbl_met, 'De_novo_Start_InFrame');
[MUT_denovo, US, UG] = get_MUT_mat(M_tbl_met, 'De_novo_Start_OutOfFrame');
MUT_non_silent_met   = MUT_mis + MUT_nse + MUT_nst + MUT_spl + MUT_fsd + MUT_fsi + MUT_ifd + MUT_ifi + MUT_start + MUT_denovi + MUT_denovo;
% --- Non-Coding
[MUT_silent, US, UG] = get_MUT_mat(M_tbl_met, 'Silent');
[MUT_intron, US, UG] = get_MUT_mat(M_tbl_met, 'Intron');
MUT_silent_met       = MUT_silent + MUT_intron;

%%%%%%%%%%%%%%%%%%%%%%%%%%%%
%%% Estimate N, S, dN/dS %%%
%%%%%%%%%%%%%%%%%%%%%%%%%%%%
% get silent (S) and coding (N) mutations
% --- Primary
S_primary    = sum(MUT_silent_primary')';
N_primary    = sum(MUT_non_silent_primary')';
dNdS_primary = N_primary./S_primary./3.36;    % Normalized by the ratio nN/nS across the human genome
% --- Metastatic
S_met        = sum(MUT_silent_met')';
N_met        = sum(MUT_non_silent_met')';
dNdS_met     = N_met./S_met./3.36;

% order and plot samples in each patient
Ns = length(SAMPLES); % num of samples
%id_order = 1:Ns;      % order of samples
[tmp, id_order] = sort(N_primary);


figure;
% Remove Nan values for fitting
id_rm = find(isnan(dNdS_met) | isinf(dNdS_met) | isnan(dNdS_primary) | isinf(dNdS_primary));
N_primary(id_rm) = []; N_met(id_rm) = []; dNdS_primary(id_rm) = []; dNdS_met(id_rm) = [];
% plot
subplot(231);
plot(N_primary, N_met, 'ko'); hold;
xlabel('N_{primary}'); ylabel('N_{met}');
set(gca,'FontSize',12);
subplot(232);
plot(dNdS_primary, dNdS_met, 'ko'); hold;
plot(0.4:0.1:1.5,0.4:0.1:1.5, 'color', [0.5 0.5 0.5]);
FIT1 = get_linear_fit(dNdS_primary, dNdS_met);
plot(FIT1.x, FIT1.f, 'k');
xlabel('dNdS_{primary}'); ylabel('dN/dS_{met}');
title(strcat('R^{2}=',num2str(FIT1.R2)));
set(gca,'FontSize',12);
subplot(233);
semilogx(N_primary, dNdS_primary, 'go');
hold;
FIT2 = get_linear_fit(log10(N_primary), dNdS_primary);
plot(10.^(FIT2.x), FIT2.f, 'k');
semilogx(N_met, dNdS_met, 'ro');
FIT3 = get_linear_fit(log10(N_met), dNdS_met);
plot(10.^(FIT3.x), FIT3.f, 'k');
xlabel('N'); ylabel('dN/dS');
set(gca,'FontSize',12);
