# Supplementary material for: Genome-level selection in tumors as a universal marker of resistance to therapy
Source: Nat Commun. 2025 Jul 16;16:6535. doi: 10.1038/s41467-025-61709-x (PMC12263839; doi:10.1038/s41467-025-61709-x)
Supplement: Supplementary file 4 — Supplementary Software 1 [file 41467_2025_61709_MOESM4_ESM.zip › CODE/Breast/Breast_HER/MAIN.m]

% ANALYSIS OF BREAST Cancer (Pre + Post) - Caswell-Jin et al. (Nat Com 2019)
% mutation profiles are provided by AF - see 'Table_mutations.xlsx' => thus, AF > threshold (0 is default) identifies the variants in each sample
% Below are (all) 9 Patients; the first 5 have at 1 Pre sample and few Post treatment samples (Pre vs. Post)
%                             the other 4 have multiple (typically 2) untreated samples

% 1)
id_sheet   = 'P1_snv';                  % patient ID [1 Pre + 3 Post]
id_type    = 7;                         % Index of mutations type (i.e., syn, stopgain....)
id_sample  = [8,9,10,11];               % Index of AF of Samples (of this patient)
id_P       = 1;                         % Pre -Treatment (Primary) 
id_M1      = 2:4;                       % Post-Treatment
id_M2      = [];         
Treat_P1   = [0,1,1,1];                 % Treatment 
OUT_P1     = estimate_dNdS(id_sheet, id_type, id_sample, id_P, id_M1, id_M2);
FIT_P1     = get_linear_fit(OUT_P1.N', OUT_P1.dNdS');
clear id_*

% 2)
id_sheet   = 'P2_snv';                  % patient ID [1 Pre + 2 Post]
id_type    = 7;                         % Index of mutations type (i.e., syn, stopgain....)
id_sample  = [8,9,10];                  % Index of AF of Samples (of this patient)
id_P       = 1;                         % Pre -Treatment (Primary) 
id_M1      = 2:3;                       % Post-Treatment
id_M2      = [];         
Treat_P2   = [0,1,1];                   % Treatment 
OUT_P2     = estimate_dNdS(id_sheet, id_type, id_sample, id_P, id_M1, id_M2);
FIT_P2     = get_linear_fit(OUT_P2.N', OUT_P2.dNdS');
clear id_*

% 3)
id_sheet   = 'P3_snv';                  % patient ID [1 Pre + 2 Post]
id_type    = 7;                         % Index of mutations type (i.e., syn, stopgain....)
id_sample  = [8,9,10];                  % Index of AF of Samples (of this patient)
id_P       = 1;                         % Pre -Treatment (Primary) 
id_M1      = 2:3;                       % Post-Treatment
id_M2      = [];         
Treat_P3   = [0,1,1];                   % Treatment 
OUT_P3     = estimate_dNdS(id_sheet, id_type, id_sample, id_P, id_M1, id_M2);
FIT_P3     = get_linear_fit(OUT_P3.N', OUT_P3.dNdS');
clear id_*

% 4)
id_sheet   = 'P4_snv';                  % patient ID [1 Pre + 6 Post]
id_type    = 7;                         % Index of mutations type (i.e., syn, stopgain....)
id_sample  = [8,9,10,11,12,13,14];      % Index of AF of Samples (of this patient)
id_P       = 1;                         % Pre -Treatment (Primary) 
id_M1      = 2:7;                       % Post-Treatment
id_M2      = [];         
Treat_P4   = [0,1,1,1,1,1,1];           % Treatment
Region_P4  = [0,1,1,2,2,3,4];           % Spatial seperated regions / tumour masses (see Fig 2. in paper)
OUT_P4     = estimate_dNdS(id_sheet, id_type, id_sample, id_P, id_M1, id_M2);
FIT_P4     = get_linear_fit(OUT_P4.N', OUT_P4.dNdS');
clear id_*

% 5)
id_sheet   = 'P5_snv';                  % patient ID [1 Pre + 4 Post]
id_type    = 7;                         % Index of mutations type (i.e., syn, stopgain....)
id_sample  = [8,9,10,11,12];            % Index of AF of Samples (of this patient)
id_P       = 1;                         % Pre -Treatment (Primary) 
id_M1      = 2:5;                       % Post-Treatment
id_M2      = [];         
Treat_P5   = [0,1,1,1,1];               % Treatment 
Region_P5  = [0,1,1,2,2];               % Spatial seperated regions / tumour masses
OUT_P5     = estimate_dNdS(id_sheet, id_type, id_sample, id_P, id_M1, id_M2);
FIT_P5     = get_linear_fit(OUT_P5.N', OUT_P5.dNdS');
clear id_*

%%%%%%%%%%%%%%%%%%%%%%%%%%%%%%%%%%%%%%%%%%%%%%%%%%%%%%%%%%
%%%%%%%%%%% All the cases below are UnTreated  %%%%%%%%%%%
% 6)
id_sheet   = 'P6_snv';                  % patient ID [1 Pre + 3 Pre or Post ?]
id_type    = 7;                         % Index of mutations type (i.e., syn, stopgain....)
id_sample  = [8,9,10,11];               % Index of AF of Samples (of this patient)
id_P       = 1;                         % Pre -Treatment (Primary) 
id_M1      = 2:4;                       % Untreated samples ((surgical specimen, after 3 months of no treatment)
id_M2      = [];         
Treat_P6   = [0,0,0,0];                 
OUT_P6     = estimate_dNdS(id_sheet, id_type, id_sample, id_P, id_M1, id_M2);
FIT_P6     = get_linear_fit(OUT_P6.N', OUT_P6.dNdS');
clear id_*

% 7)
id_sheet   = 'ER1_snv';                 % patient ID [2 Pre samples]
id_type    = 7;                         % Index of mutations type (i.e., syn, stopgain....)
id_sample  = [8,9];                     % Index of AF of Samples (of this patient)
id_P       = 1;                         % Pre-Treatment (Primary) 
id_M1      = 2;                         % Untreated (surgical specimen)
id_M2      = [];         
Treat_ER1  = [0,0];                     
OUT_ER1    = estimate_dNdS(id_sheet, id_type, id_sample, id_P, id_M1, id_M2);
FIT_ER1    = get_linear_fit(OUT_ER1.N', OUT_ER1.dNdS');
clear id_*

% 8)
id_sheet   = 'ER2_snv';                 % patient ID [2 Pre samples]
id_type    = 7;                         % Index of mutations type (i.e., syn, stopgain....)
id_sample  = [8,9];                     % Index of AF of Samples (of this patient)
id_P       = 1;                         % Pre-Treatment (Primary) 
id_M1      = 2;                        
id_M2      = [];         
Treat_ER2  = [0,0];                     
OUT_ER2    = estimate_dNdS(id_sheet, id_type, id_sample, id_P, id_M1, id_M2);
FIT_ER2    = get_linear_fit(OUT_ER2.N', OUT_ER2.dNdS');
clear id_*

% 9) 
id_sheet   = 'TN1_snv';                 % patient ID [3 Pre samples]
id_type    = 7;                         % Index of mutations type (i.e., syn, stopgain....)
id_sample  = [8,9,10];                  % Index of AF of Samples (of this patient)
id_P       = 1;                         % Pre-Treatment (Primary) 
id_M1      = 2:3;                        
id_M2      = [];         
Treat_TN1  = [0,0,0];                   
OUT_TN1    = estimate_dNdS(id_sheet, id_type, id_sample, id_P, id_M1, id_M2);
FIT_TN1    = get_linear_fit(OUT_TN1.N', OUT_TN1.dNdS');
clear id_*
