# Supplementary material for: Genome-level selection in tumors as a universal marker of resistance to therapy
Source: Nat Commun. 2025 Jul 16;16:6535. doi: 10.1038/s41467-025-61709-x (PMC12263839; doi:10.1038/s41467-025-61709-x)
Supplement: Supplementary file 4 — Supplementary Software 1 [file 41467_2025_61709_MOESM4_ESM.zip › CODE/Breast/Breast_HER/PLOT1.m]

% Cases with (only) pre-treatment:
% P6 (#6), ER_1 (#7), ER_2 (#8), TN_1 (#9)

load RES_her.mat

dNdS_all = nan(9,7); % patients x (max) samples
dNdS_all(1,1:length(OUT_P1.dNdS))   = OUT_P1.dNdS;    % 1 (1 pre, 3 post)   % TREATED
dNdS_all(2,1:length(OUT_P2.dNdS))   = OUT_P2.dNdS;    % 2 (1 pre, 2 post)
dNdS_all(3,1:length(OUT_P3.dNdS))   = OUT_P3.dNdS;    % 3 (1 pre, 2 post)
dNdS_all(4,1:length(OUT_P4.dNdS))   = OUT_P4.dNdS;    % 4 (1 pre, 6 post)
dNdS_all(5,1:length(OUT_P5.dNdS))   = OUT_P5.dNdS;    % 5 (1 pre, 4 post)
dNdS_all(6,1:length(OUT_P6.dNdS))   = OUT_P6.dNdS;    % 6 (1 pre, 3 pre)    % UNTREATED
dNdS_all(7,1:length(OUT_ER1.dNdS))  = OUT_ER1.dNdS;   % 7 (1 pre, 1 pre)
dNdS_all(8,1:length(OUT_ER2.dNdS))  = OUT_ER2.dNdS;   % 8 (1 pre, 1 pre)
dNdS_all(9,1:length(OUT_TN1.dNdS))  = OUT_TN1.dNdS;   % 9 (1 pre, 2 pre)

%%%%%%%%%%%%%%%%%%%%%%%%%%%%%%%%%
%%%%%   Selection (dN/dS)   %%%%%
% --- Of (always 1) Pre-treatment sample  vs. <dN/dS> of (few) Post-treatment samples
dNdS(1,:) = [mean(OUT_P1.dNdS(OUT_P1.id_P)), mean(OUT_P1.dNdS(union(OUT_P1.id_M1,OUT_P1.id_M2)))];
dNdS(2,:) = [mean(OUT_P2.dNdS(OUT_P2.id_P)), mean(OUT_P2.dNdS(union(OUT_P2.id_M1,OUT_P2.id_M2)))];
dNdS(3,:) = [mean(OUT_P3.dNdS(OUT_P3.id_P)), mean(OUT_P3.dNdS(union(OUT_P3.id_M1,OUT_P3.id_M2)))];
dNdS(4,:) = [mean(OUT_P4.dNdS(OUT_P4.id_P)), mean(OUT_P4.dNdS(union(OUT_P4.id_M1,OUT_P4.id_M2)))];
dNdS(5,:) = [mean(OUT_P5.dNdS(OUT_P5.id_P)), mean(OUT_P5.dNdS(union(OUT_P5.id_M1,OUT_P5.id_M2)))];
% --- Only Pre-treatment samples
dNdS(6,:) = [mean(OUT_P6.dNdS(OUT_P6.id_P)), mean(OUT_P6.dNdS(union(OUT_P6.id_M1,OUT_P6.id_M2)))];
dNdS(7,:) = [mean(OUT_ER1.dNdS(OUT_ER1.id_P)), mean(OUT_ER1.dNdS(union(OUT_ER1.id_M1,OUT_ER1.id_M2)))];
dNdS(8,:) = [mean(OUT_ER2.dNdS(OUT_ER2.id_P)), mean(OUT_ER2.dNdS(union(OUT_ER2.id_M1,OUT_ER2.id_M2)))];
dNdS(9,:) = [mean(OUT_TN1.dNdS(OUT_TN1.id_P)), mean(OUT_TN1.dNdS(union(OUT_TN1.id_M1,OUT_TN1.id_M2)))];

%%%%%%%%%%%%%%%%%%%%%%%%%%%%%%%%%%%%%%%%%%%%%%%%%%%%%%%%%%%%%%%%%%%%%%%%%
%%% Average No. of Non-Silent Mutations (N) of Pre vs. Post Treatment %%%
% --- Of (always 1) Pre-treatment sample  vs. <N> of (few) Post-treatment samples
N(1,:) = [mean(OUT_P1.N(OUT_P1.id_P)), mean(OUT_P1.N(union(OUT_P1.id_M1,OUT_P1.id_M2)))];
N(2,:) = [mean(OUT_P2.N(OUT_P2.id_P)), mean(OUT_P2.N(union(OUT_P2.id_M1,OUT_P2.id_M2)))];
N(3,:) = [mean(OUT_P3.N(OUT_P3.id_P)), mean(OUT_P3.N(union(OUT_P3.id_M1,OUT_P3.id_M2)))];
N(4,:) = [mean(OUT_P4.N(OUT_P4.id_P)), mean(OUT_P4.N(union(OUT_P4.id_M1,OUT_P4.id_M2)))];
N(5,:) = [mean(OUT_P5.N(OUT_P5.id_P)), mean(OUT_P5.N(union(OUT_P5.id_M1,OUT_P5.id_M2)))];
% --- Only Pre-treatment samples
N(6,:) = [mean(OUT_P6.N(OUT_P6.id_P)), mean(OUT_P6.N(union(OUT_P6.id_M1,OUT_P6.id_M2)))];
N(7,:) = [mean(OUT_ER1.N(OUT_ER1.id_P)), mean(OUT_ER1.N(union(OUT_ER1.id_M1,OUT_ER1.id_M2)))];
N(8,:) = [mean(OUT_ER2.N(OUT_ER2.id_P)), mean(OUT_ER2.N(union(OUT_ER2.id_M1,OUT_ER2.id_M2)))];
N(9,:) = [mean(OUT_TN1.N(OUT_TN1.id_P)), mean(OUT_TN1.N(union(OUT_TN1.id_M1,OUT_TN1.id_M2)))];
%%%%%%%%%%%%%%%%%%%%%%%%%%%%%%%%%%%%%%%%%%%%%%%%%%%%%%%%%%%%%%%%%%%%%%%%%
%%% Average No. of Silent Mutations (S) of Pre vs. Post Treatment %%%
% --- Of (always 1) Pre-treatment sample  vs. <S> of (few) Post-treatment samples
S(1,:) = [mean(OUT_P1.S(OUT_P1.id_P)), mean(OUT_P1.S(union(OUT_P1.id_M1,OUT_P1.id_M2)))];
S(2,:) = [mean(OUT_P2.S(OUT_P2.id_P)), mean(OUT_P2.S(union(OUT_P2.id_M1,OUT_P2.id_M2)))];
S(3,:) = [mean(OUT_P3.S(OUT_P3.id_P)), mean(OUT_P3.S(union(OUT_P3.id_M1,OUT_P3.id_M2)))];
S(4,:) = [mean(OUT_P4.S(OUT_P4.id_P)), mean(OUT_P4.S(union(OUT_P4.id_M1,OUT_P4.id_M2)))];
S(5,:) = [mean(OUT_P5.S(OUT_P5.id_P)), mean(OUT_P5.S(union(OUT_P5.id_M1,OUT_P5.id_M2)))];
% --- Only Pre-treatment samples
S(6,:) = [mean(OUT_P6.S(OUT_P6.id_P)), mean(OUT_P6.S(union(OUT_P6.id_M1,OUT_P6.id_M2)))];
S(7,:) = [mean(OUT_ER1.S(OUT_ER1.id_P)), mean(OUT_ER1.S(union(OUT_ER1.id_M1,OUT_ER1.id_M2)))];
S(8,:) = [mean(OUT_ER2.S(OUT_ER2.id_P)), mean(OUT_ER2.S(union(OUT_ER2.id_M1,OUT_ER2.id_M2)))];
S(9,:) = [mean(OUT_TN1.S(OUT_TN1.id_P)), mean(OUT_TN1.S(union(OUT_TN1.id_M1,OUT_TN1.id_M2)))];

%%%%%%%%%%%%%%
%%%  PLOT  %%%
NAMES = {'P1', 'P2', 'P3', 'P4', 'P5'};
id_treated   = 1:5;    % Pre-Post
id_untreated = 6:9;  % Pre-Pre
% --- Mutation  (N)
subplot(231)
plot(N(:,1),N(:,2), 'ko'); hold;
plot(N(id_treated,1),N(id_treated,2), 'rx');     % Patients 1-5 are pre-post (RED)
plot(N(id_untreated,1),N(id_untreated,2), 'gx'); % Patients 6-9 are pre=pre  (GREEN)
xlim([0,500]); ylim([0,500]);
plot([0,500],[0,500],'--', 'color', [0.5 0.5 0.5]);
xlabel('N_{pre}'); 
ylabel('<N_{mrg}>');

% --- Selection (dNdS)
subplot(232)
plot(dNdS(:,1),dNdS(:,2), 'ko'); hold;
FIT = get_linear_fit(dNdS(:,1), dNdS(:,2));
plot(FIT.x, FIT.f, 'k'); title(strcat('R^{2}=',num2str(FIT.R2)));
xlabel('dN/dS_{pre}'); 
ylabel('<dN/dS_{mrg}>');
xlim([0.4,1.3]); ylim([0.4,1.3]);
plot([0.4,1.3],[0.4,1.3],'--', 'color', [0.5 0.5 0.5]);
plot(dNdS(id_treated,1),dNdS(id_treated,2), 'rx');     % Patients 1-5 are pre-post (RED)
plot(dNdS(id_untreated,1),dNdS(id_untreated,2), 'gx'); % Patients 6-9 are pre=pre  (GREEN)
FIT = get_linear_fit(dNdS(id_treated,1), dNdS(id_treated,2));     plot(FIT.x,FIT.f, 'r');
FIT = get_linear_fit(dNdS(id_untreated,1), dNdS(id_untreated,2)); plot(FIT.x,FIT.f, 'g');
text(dNdS(id_treated,1),dNdS(id_treated,2),NAMES,'VerticalAlignment','bottom','HorizontalAlignment','right')
% To plot all the (MRG) samples in each patients
% for p = 1:5
%     plot(dNdS(p,1),dNdS_all(p,2:end), 'kx');
%     if p==4
%         plot(dNdS(p,1),dNdS_all(p,Region_P4==1), 'rx');
%         plot(dNdS(p,1),dNdS_all(p,Region_P4==2), 'bx');
%     end
%     if p==5
%         plot(dNdS(p,1),dNdS_all(p,Region_P5==1), 'rx');
%         plot(dNdS(p,1),dNdS_all(p,Region_P5==2), 'bx');
%     end
% end

% --- Selection - Mutation
subplot(233)
plot(N(:,1), dNdS(:,1), 'go'); hold; % Pre (at diagnosis)
plot(N(:,2), dNdS(:,2), 'ko');       % MRG (after some time). Treated 1-5; Untreated 6-9
plot(N(id_treated,2), dNdS(id_treated,2), 'rx');
plot(N(id_untreated,2), dNdS(id_untreated,2), 'gx');
xlabel('N'); 
ylabel('dN/dS');
