# Supplementary material for: Genome-level selection in tumors as a universal marker of resistance to therapy
Source: Nat Commun. 2025 Jul 16;16:6535. doi: 10.1038/s41467-025-61709-x (PMC12263839; doi:10.1038/s41467-025-61709-x)
Supplement: Supplementary file 4 — Supplementary Software 1 [file 41467_2025_61709_MOESM4_ESM.zip › CODE/Breast/Breast_HER/plot_tumor_size_vs_dnds.m]

load Tumor_size.mat

subplot(231)
plot(dNdS_pre,Size_pre, 'ko');
xlabel('dN/dS_{pre}'); ylabel('Tumor Size');    % Always 1 (pre) Primary Sample
text(dNdS_pre,Size_pre,NAME_treated,'VerticalAlignment','bottom','HorizontalAlignment','right')

subplot(232)
plot(dNdS_post,Size_post, 'ko');
xlabel('<dN/dS_{post}>'); ylabel('Tumor Size'); % Several (post) Primary Samples
text(dNdS_post,Size_post,NAME_treated,'VerticalAlignment','bottom','HorizontalAlignment','right')

subplot(233)
dNdS_un = (dNdS_un_1 + dNdS_un_2)./2;
plot(dNdS_un,Size_un, 'ko');
xlabel('<dN/dS>'); ylabel('Tumor Size');        % Several samples (before treatement)
text(dNdS_un,Size_un,NAME_un,'VerticalAlignment','bottom','HorizontalAlignment','right');
title('Untreated');

% All the patients and states superimposed
subplot(234); hold;
plot(dNdS_pre,Size_pre, 'bo');
plot(dNdS_post,Size_post, 'ro');
plot(dNdS_un,Size_un, 'go');
xlabel('<dN/dS>'); ylabel('Tumor Size');
legend('Pre','Post','Untreated');

% DELTA_dNdS vs. DELTA_Tumor_size
subplot(235); hold;
plot(dNdS_post - dNdS_pre,Size_post - Size_pre, 'ko');
xlabel('<\Delta(dN/dS)>'); ylabel('\Delta(Tumor Size)');
title('Post - Pre');
