# Supplementary material for: Genome-level selection in tumors as a universal marker of resistance to therapy
Source: Nat Commun. 2025 Jul 16;16:6535. doi: 10.1038/s41467-025-61709-x (PMC12263839; doi:10.1038/s41467-025-61709-x)
Supplement: Supplementary file 4 — Supplementary Software 1 [file 41467_2025_61709_MOESM4_ESM.zip › CODE/Breast/Breast_HER/Tumor_size.xlsx]

## Sheet: Caswell
Sample	Tumor Size (Pre) cm	Tumor Size (post) cm	dN/dS 1 (pre)	dN/dS 2 (post)	Treatment
P1	9	3	0.921893	0.579174	yes
P2	7	5.5	0.883409	0.818452	yes
P3	6	2	0.6661	0.682998	yes
P4	15	4.5	1.15327	0.842836	yes
P5	5	4	0.740166	0.758325	yes
P6	3.3	3.3	1.19048	0.960522	no	Only 1 value of tumor size - not clear to which sample it refers
ER_1	4	4	0.537166	0.572344	no	Only 1 value of tumor size - not clear to which sample it refers
ER_2	2.9	2.9	0.842413	0.89881	no	Only 1 value of tumor size - not clear to which sample it refers
TN_1	3	3	0.855655	0.923141	no	Only 1 value of tumor size - not clear to which sample it refers

## Sheet: Barry
Patient	Tumor Size	dN/dS - Primary	dN/dS - LN
Pat.2	3.8	1.64939	1.36409
Pat.3	4.5	1.78323	1.30173
Pat.4	4	1.34921	1.23424
Pat.5	4	1.83036	1.6369
Pat.6	4.5	0.947956	1.12103
Pat.7	6	1.23677	1.08907
Pat.9	5	1.16567	NaN
Pat.10	6.8	0.985863	0.967262
Pat.11	5	1.13002	1.16247
Pat.14	2.1	0.836168	1.3244
Pat.16	12.7	0.94246	0.878603
