# Supplementary material for: Genome-level selection in tumors as a universal marker of resistance to therapy
Source: Nat Commun. 2025 Jul 16;16:6535. doi: 10.1038/s41467-025-61709-x (PMC12263839; doi:10.1038/s41467-025-61709-x)
Supplement: Supplementary file 4 — Supplementary Software 1 [file 41467_2025_61709_MOESM4_ESM.zip › CODE/Breast/Breast_LN/MAIN.m]

% ANALYSIS OF Treatment-naive BREAST Cancer (Primary + LN) - Barry et al. (Clinical Cancer Res 2018)
% mutation profiles are provided by AF - see 'Table_S5_mutations_wes.xlsx' => thus, AF > threshold (0 is default) identifies the variants in each sample
% Below are (all) 11 Patients

% 1)
id_sheet   = 'Patient_2_WES';           % patient ID [2 Primary + 1 LN]
id_type    = 6;                         % Index of mutations type (i.e., syn, stopgain....)
id_sample  = [7,8,9];                   % Index of AF of Samples (of this patient)
id_P       = 1:2;                       % Primary
id_M1      = 3;                         % LN
id_M2      = [];         
Treat_P2   = [0,0,0];                   % ALL PATIENTS and SAMPLES are Treatment- naive in this study
OUT_P2     = estimate_dNdS(id_sheet, id_type, id_sample, id_P, id_M1, id_M2);
FIT_P2     = get_linear_fit(OUT_P2.N', OUT_P2.dNdS');
clear id_*

% 2)
id_sheet   = 'Patient_3_WES';           % patient ID [2 Primary + 2 LN]
id_type    = 6;                         % Index of mutations type (i.e., syn, stopgain....)
id_sample  = [7,8,9,10];                % Index of AF of Samples (of this patient)
id_P       = 1:2;                       % Primary
id_M1      = 3:4;                       % LN
id_M2      = [];         
Treat_P3   = [0,0,0,0];                 % ALL PATIENTS and SAMPLES are Treatment- naive in this study
OUT_P3     = estimate_dNdS(id_sheet, id_type, id_sample, id_P, id_M1, id_M2);
FIT_P3     = get_linear_fit(OUT_P3.N', OUT_P3.dNdS');
clear id_*

% 3)
id_sheet   = 'Patient_4_WES';           % patient ID [2 Primary + 1 LN]
id_type    = 6;                         % Index of mutations type (i.e., syn, stopgain....)
id_sample  = [8,9,10];                  % Index of AF of Samples (of this patient)
id_P       = 1:2;                       % Primary
id_M1      = 3;                         % LN
id_M2      = [];         
Treat_P4   = [0,0,0];                   % ALL PATIENTS and SAMPLES are Treatment- naive in this study
OUT_P4     = estimate_dNdS(id_sheet, id_type, id_sample, id_P, id_M1, id_M2);
FIT_P4     = get_linear_fit(OUT_P4.N', OUT_P4.dNdS');
clear id_*

% 4)
id_sheet   = 'Patient_5_WES';           % patient ID [2 Primary + 2 LN]
id_type    = 6;                         % Index of mutations type (i.e., syn, stopgain....)
id_sample  = [8,9,10,11];               % Index of AF of Samples (of this patient)
id_P       = 1:2;                       % Primary
id_M1      = 3:4;                       % LN
id_M2      = [];         
Treat_P5   = [0,0,0,0];                 % ALL PATIENTS and SAMPLES are Treatment- naive in this study
OUT_P5     = estimate_dNdS(id_sheet, id_type, id_sample, id_P, id_M1, id_M2);
FIT_P5     = get_linear_fit(OUT_P5.N', OUT_P5.dNdS');
clear id_*

% 5)
id_sheet   = 'Patient_6_WES';           % patient ID [2 Primary + 1 LN]
id_type    = 6;                         % Index of mutations type (i.e., syn, stopgain....)
id_sample  = [8,9,10];                  % Index of AF of Samples (of this patient)
id_P       = 1:2;                       % Primary
id_M1      = 3;                         % LN
id_M2      = [];         
Treat_P6   = [0,0,0];                   % ALL PATIENTS and SAMPLES are Treatment- naive in this study
OUT_P6     = estimate_dNdS(id_sheet, id_type, id_sample, id_P, id_M1, id_M2);
FIT_P6     = get_linear_fit(OUT_P6.N', OUT_P6.dNdS');
clear id_*

% 6)
id_sheet   = 'Patient_7_WES';           % patient ID [2 Primary + 3 LN]
id_type    = 6;                         % Index of mutations type (i.e., syn, stopgain....)
id_sample  = [8,9,10,11,12];            % Index of AF of Samples (of this patient)
id_P       = 1:2;                       % Primary
id_M1      = 3:5;                       % LN
id_M2      = [];         
Treat_P7   = [0,0,0,0,0];               % ALL PATIENTS and SAMPLES are Treatment- naive in this study
OUT_P7     = estimate_dNdS(id_sheet, id_type, id_sample, id_P, id_M1, id_M2);
FIT_P7     = get_linear_fit(OUT_P7.N', OUT_P7.dNdS');
clear id_*

% 7)
id_sheet   = 'Patient_9_WES';           % patient ID [2 Primary ]
id_type    = 6;                         % Index of mutations type (i.e., syn, stopgain....)
id_sample  = [8,9];                     % Index of AF of Samples (of this patient)
id_P       = 1:2;                       % Primary
id_M1      = [];                        % LN
id_M2      = [];         
Treat_P9   = [0,0];                   % ALL PATIENTS and SAMPLES are Treatment- naive in this study
OUT_P9     = estimate_dNdS(id_sheet, id_type, id_sample, id_P, id_M1, id_M2);
FIT_P9     = get_linear_fit(OUT_P9.N', OUT_P9.dNdS');
clear id_*

% 8)
id_sheet   = 'Patient_10_WES';          % patient ID [2 Primary + 2 LN]
id_type    = 6;                         % Index of mutations type (i.e., syn, stopgain....)
id_sample  = [7,8,9,10];                % Index of AF of Samples (of this patient)
id_P       = 1:2;                       % Primary
id_M1      = 3:4;                       % LN
id_M2      = [];         
Treat_P10  = [0,0,0,0];                 % ALL PATIENTS and SAMPLES are Treatment- naive in this study
OUT_P10    = estimate_dNdS(id_sheet, id_type, id_sample, id_P, id_M1, id_M2);
FIT_P10    = get_linear_fit(OUT_P10.N', OUT_P10.dNdS');
clear id_*

% 9)
id_sheet   = 'Patient_11_WES';          % patient ID [2 Primary + 2 LN]
id_type    = 6;                         % Index of mutations type (i.e., syn, stopgain....)
id_sample  = [7,8,9,10];                % Index of AF of Samples (of this patient)
id_P       = 1:2;                       % Primary
id_M1      = 3:4;                       % LN
id_M2      = [];         
Treat_P11  = [0,0,0,0];                 % ALL PATIENTS and SAMPLES are Treatment- naive in this study
OUT_P11    = estimate_dNdS(id_sheet, id_type, id_sample, id_P, id_M1, id_M2);
FIT_P11    = get_linear_fit(OUT_P11.N', OUT_P11.dNdS');
clear id_*

% 10)
id_sheet   = 'Patient_14_WES';          % patient ID [2 Primary + 2 LN]
id_type    = 6;                         % Index of mutations type (i.e., syn, stopgain....)
id_sample  = [7,8,9,10];                % Index of AF of Samples (of this patient)
id_P       = 1:2;                       % Primary
id_M1      = 3:4;                       % LN
id_M2      = [];         
Treat_P14  = [0,0,0,0];                 % ALL PATIENTS and SAMPLES are Treatment- naive in this study
OUT_P14    = estimate_dNdS(id_sheet, id_type, id_sample, id_P, id_M1, id_M2);
FIT_P14    = get_linear_fit(OUT_P14.N', OUT_P14.dNdS');
clear id_*

% 11)
id_sheet   = 'Patient_16_WES';          % patient ID [2 Primary + 5 LN]
id_type    = 6;                         % Index of mutations type (i.e., syn, stopgain....)
id_sample  = [7,8,9,10,11,12,13];       % Index of AF of Samples (of this patient)
id_P       = 1:2;                       % Primary
id_M1      = 3:7;                       % LN
id_M2      = [];         
Treat_P16  = [0,0,0,0];                 % ALL PATIENTS and SAMPLES are Treatment- naive in this study
OUT_P16    = estimate_dNdS(id_sheet, id_type, id_sample, id_P, id_M1, id_M2);
FIT_P16    = get_linear_fit(OUT_P16.N', OUT_P16.dNdS');
clear id_*
