# Supplementary material for: Genome-level selection in tumors as a universal marker of resistance to therapy
Source: Nat Commun. 2025 Jul 16;16:6535. doi: 10.1038/s41467-025-61709-x (PMC12263839; doi:10.1038/s41467-025-61709-x)
Supplement: Supplementary file 4 — Supplementary Software 1 [file 41467_2025_61709_MOESM4_ESM.zip › CODE/Breast/Breast_LN/PLOT1.m]

% PLOT PRIMARY vs. LN

load RES_breast_LN.mat % Or run 'MAIN.m' (to change AF thresholds - go to 'estimate_dNdS.m')

dNdS_all = nan(11,7); % patients x (max) samples
dNdS_all(1,1:length(OUT_P2.dNdS))   = OUT_P2.dNdS;    % 1  [2 Primary + 1 LN]   * DIVERGENT 
dNdS_all(2,1:length(OUT_P3.dNdS))   = OUT_P3.dNdS;    % 2  [2 Primary + 2 LN]   * DIVERGENT
dNdS_all(3,1:length(OUT_P4.dNdS))   = OUT_P4.dNdS;    % 3  [2 Primary + 1 LN]   * DIVERGENT
dNdS_all(4,1:length(OUT_P5.dNdS))   = OUT_P5.dNdS;    % 4  [2 Primary + 2 LN]
dNdS_all(5,1:length(OUT_P6.dNdS))   = OUT_P6.dNdS;    % 5  [2 Primary + 1 LN]   * DIVERGENT
dNdS_all(6,1:length(OUT_P7.dNdS))   = OUT_P7.dNdS;    % 6  [2 Primary + 3 LN]  
dNdS_all(7,1:length(OUT_P9.dNdS))   = OUT_P9.dNdS;    % 7  [2 Primary       ]
dNdS_all(8,1:length(OUT_P10.dNdS))  = OUT_P10.dNdS;   % 8  [2 Primary + 2 LN]
dNdS_all(9,1:length(OUT_P11.dNdS))  = OUT_P11.dNdS;   % 9  [2 Primary + 2 LN]   * LINEAR
dNdS_all(10,1:length(OUT_P14.dNdS)) = OUT_P14.dNdS;   % 10 [2 Primary + 2 LN]
dNdS_all(11,1:length(OUT_P16.dNdS)) = OUT_P16.dNdS;   % 11 [2 Primary + 5 LN]   

NAMES = {'P2', 'P3', 'P4', 'P5', 'P6', 'P7', 'P9', 'P10', 'P11', 'P14', 'P16'};
DIV   = [ 1,    1,    1,    0,    1,    0,    0,    0,     nan,   0,     0];

%%%%%%%%%%%%%%%%%%%%%%%%%%%%%%%%%
%%%%%   Selection (dN/dS)   %%%%%
% --- primary vs. LN
dNdS(1,:)  = [mean(OUT_P2.dNdS(OUT_P2.id_P)),   mean(OUT_P2.dNdS(union(OUT_P2.id_M1,OUT_P2.id_M2)))];
dNdS(2,:)  = [mean(OUT_P3.dNdS(OUT_P3.id_P)),   mean(OUT_P3.dNdS(union(OUT_P3.id_M1,OUT_P3.id_M2)))];
dNdS(3,:)  = [mean(OUT_P4.dNdS(OUT_P4.id_P)),   mean(OUT_P4.dNdS(union(OUT_P4.id_M1,OUT_P4.id_M2)))];
dNdS(4,:)  = [mean(OUT_P5.dNdS(OUT_P5.id_P)),   mean(OUT_P5.dNdS(union(OUT_P5.id_M1,OUT_P5.id_M2)))];
dNdS(5,:)  = [mean(OUT_P6.dNdS(OUT_P6.id_P)),   mean(OUT_P6.dNdS(union(OUT_P6.id_M1,OUT_P6.id_M2)))];
dNdS(6,:)  = [mean(OUT_P7.dNdS(OUT_P7.id_P)),   mean(OUT_P7.dNdS(union(OUT_P7.id_M1,OUT_P7.id_M2)))];
dNdS(7,:)  = [mean(OUT_P9.dNdS(OUT_P9.id_P)),   mean(OUT_P9.dNdS(union(OUT_P9.id_M1,OUT_P9.id_M2)))];
dNdS(8,:)  = [mean(OUT_P10.dNdS(OUT_P10.id_P)), mean(OUT_P10.dNdS(union(OUT_P10.id_M1,OUT_P10.id_M2)))];
dNdS(9,:)  = [mean(OUT_P11.dNdS(OUT_P10.id_P)), mean(OUT_P11.dNdS(union(OUT_P11.id_M1,OUT_P11.id_M2)))];
dNdS(10,:) = [mean(OUT_P14.dNdS(OUT_P14.id_P)), mean(OUT_P14.dNdS(union(OUT_P14.id_M1,OUT_P14.id_M2)))];
dNdS(11,:) = [mean(OUT_P16.dNdS(OUT_P16.id_P)), mean(OUT_P16.dNdS(union(OUT_P16.id_M1,OUT_P16.id_M2)))];

%%%%%%%%%%%%%%%%%%%%%
%%%   Mutations   %%%
% --- primary vs. LN
% --- Non-Silent Mutations (N)
N(1,:)  = [mean(OUT_P2.N(OUT_P2.id_P)),    mean(OUT_P2.N(union(OUT_P2.id_M1,OUT_P2.id_M2)))];
N(2,:)  = [mean(OUT_P3.N(OUT_P3.id_P)),    mean(OUT_P3.N(union(OUT_P3.id_M1,OUT_P3.id_M2)))];
N(3,:)  = [mean(OUT_P4.N(OUT_P4.id_P)),    mean(OUT_P4.N(union(OUT_P4.id_M1,OUT_P4.id_M2)))];
N(4,:)  = [mean(OUT_P5.N(OUT_P5.id_P)),    mean(OUT_P5.N(union(OUT_P5.id_M1,OUT_P5.id_M2)))];
N(5,:)  = [mean(OUT_P6.N(OUT_P6.id_P)),    mean(OUT_P6.N(union(OUT_P6.id_M1,OUT_P6.id_M2)))];
N(6,:)  = [mean(OUT_P7.N(OUT_P7.id_P)),    mean(OUT_P7.N(union(OUT_P7.id_M1,OUT_P7.id_M2)))];
N(7,:)  = [mean(OUT_P9.N(OUT_P9.id_P)),    mean(OUT_P9.N(union(OUT_P9.id_M1,OUT_P9.id_M2)))];
N(8,:)  = [mean(OUT_P10.N(OUT_P10.id_P)),  mean(OUT_P10.N(union(OUT_P10.id_M1,OUT_P10.id_M2)))];
N(9,:)  = [mean(OUT_P11.N(OUT_P11.id_P)),  mean(OUT_P11.N(union(OUT_P11.id_M1,OUT_P11.id_M2)))];
N(10,:) = [mean(OUT_P14.N(OUT_P14.id_P)),  mean(OUT_P14.N(union(OUT_P14.id_M1,OUT_P14.id_M2)))];
N(11,:) = [mean(OUT_P16.N(OUT_P16.id_P)),  mean(OUT_P16.N(union(OUT_P16.id_M1,OUT_P16.id_M2)))];
% --- Silent Mutations (S) 
S(1,:)  = [mean(OUT_P2.S(OUT_P2.id_P)),    mean(OUT_P2.S(union(OUT_P2.id_M1,OUT_P2.id_M2)))];
S(2,:)  = [mean(OUT_P3.S(OUT_P3.id_P)),    mean(OUT_P3.S(union(OUT_P3.id_M1,OUT_P3.id_M2)))];
S(3,:)  = [mean(OUT_P4.S(OUT_P4.id_P)),    mean(OUT_P4.S(union(OUT_P4.id_M1,OUT_P4.id_M2)))];
S(4,:)  = [mean(OUT_P5.S(OUT_P5.id_P)),    mean(OUT_P5.S(union(OUT_P5.id_M1,OUT_P5.id_M2)))];
S(5,:)  = [mean(OUT_P6.S(OUT_P6.id_P)),    mean(OUT_P6.S(union(OUT_P6.id_M1,OUT_P6.id_M2)))];
S(6,:)  = [mean(OUT_P7.S(OUT_P7.id_P)),    mean(OUT_P7.S(union(OUT_P7.id_M1,OUT_P7.id_M2)))];
S(7,:)  = [mean(OUT_P9.S(OUT_P9.id_P)),    mean(OUT_P9.S(union(OUT_P9.id_M1,OUT_P9.id_M2)))];
S(8,:)  = [mean(OUT_P10.S(OUT_P10.id_P)),  mean(OUT_P10.S(union(OUT_P10.id_M1,OUT_P10.id_M2)))];
S(9,:)  = [mean(OUT_P11.S(OUT_P11.id_P)),  mean(OUT_P11.S(union(OUT_P11.id_M1,OUT_P11.id_M2)))];
S(10,:) = [mean(OUT_P14.S(OUT_P14.id_P)),  mean(OUT_P14.S(union(OUT_P14.id_M1,OUT_P14.id_M2)))];
S(11,:) = [mean(OUT_P16.S(OUT_P16.id_P)),  mean(OUT_P16.S(union(OUT_P16.id_M1,OUT_P16.id_M2)))];


%%%%%%%%%%%%%%
%%%  PLOT  %%%
% % order by the No. of Mutation (N) <=> Because there's generally no order to primary and LN
% for i = 1:11
%     [N(i,:), id] = sort(N(i,:));
%     dNdS(i,:) = dNdS(i,id);
%     clear id
% end

% --- Mutation  (N)
subplot(231)
plot(N(:,1),N(:,2), 'ko'); hold;
xlim([0,150]); ylim([0,150]);
plot([0,150],[0,150],'--', 'color', [0.5 0.5 0.5]);
xlabel('<N_{primary}>'); 
ylabel('<N_{LN}>');
set(gca,'FontSize',12);

% --- Selection (dNdS)
id_rm = find(isnan(dNdS(:,1))==1 | isnan(dNdS(:,2))==1 | isinf(dNdS(:,1))==1 | isinf(dNdS(:,2))==1); % Remove invalid dN/dS
dNdS(id_rm,:) = []; N(id_rm,:) = []; S(id_rm,:) = []; NAMES(id_rm) = []; DIV(id_rm) = [];
subplot(232)
plot(dNdS(:,1),dNdS(:,2), 'ko'); hold;
FIT = get_linear_fit(dNdS(:,1), dNdS(:,2));
plot(FIT.x, FIT.f, 'k'); title(strcat('R^{2}=',num2str(FIT.R2)));
xlabel('<dN/dS_{primary}>'); 
ylabel('<dN/dS_{LN}>');
xlim([0.4,2]); ylim([0.4,2]);
plot([0.4,2],[0.4,2],'--', 'color', [0.5 0.5 0.5]);
text(dNdS(:,1),dNdS(:,2),NAMES,'VerticalAlignment','bottom','HorizontalAlignment','right');
set(gca,'FontSize',12);
plot(dNdS(DIV==1,1),dNdS(DIV==1,2), 'rx'); % Divergent (primary vs. LN; cluster seperately)
plot(dNdS(DIV==0,1),dNdS(DIV==0,2), 'bx'); % No evidence of divergence (palm-tree)
% To plot all the (MRG) samples in each patients
% for p = 1:11
%     plot(dNdS(p,1),dNdS_all(p,2:end), 'kx');
% end

% --- Selection - Mutation
subplot(233)
plot(N(:,1), dNdS(:,1), 'go'); hold; % Primary
plot(N(:,2), dNdS(:,2), 'ko');       % LN
xlabel('<N>'); 
ylabel('<dN/dS>');
set(gca,'FontSize',12);
