# Supplementary material for: Genome-level selection in tumors as a universal marker of resistance to therapy
Source: Nat Commun. 2025 Jul 16;16:6535. doi: 10.1038/s41467-025-61709-x (PMC12263839; doi:10.1038/s41467-025-61709-x)
Supplement: Supplementary file 4 — Supplementary Software 1 [file 41467_2025_61709_MOESM4_ESM.zip › CODE/Breast/Breast_LN/PLOT2.m]

% PLOT PRIMARY vs. PRIMARY
% NOTE: P5 has very low No.of Mutations => it is filtered out below

load RES_breast_LN.mat % Or run 'MAIN.m' (to change AF thresholds - go to 'estimate_dNdS.m')

%%%%%%%%%%%%%%%%%%%%%%%%%%%%%%%%%%%%%%%%%%%%%%%%%%
%%%%%   Mutation (N) and Selection (dN/dS)   %%%%%
% --- primary vs. primary
N(1,:)  = OUT_P2.N(OUT_P2.id_P);    S(1,:)  = OUT_P2.S(OUT_P2.id_P);     dNdS(1,:)  = OUT_P2.dNdS(OUT_P2.id_P);
N(2,:)  = OUT_P3.N(OUT_P3.id_P);    S(2,:)  = OUT_P3.S(OUT_P3.id_P);     dNdS(2,:)  = OUT_P3.dNdS(OUT_P3.id_P);
N(3,:)  = OUT_P4.N(OUT_P4.id_P);    S(3,:)  = OUT_P4.S(OUT_P4.id_P);     dNdS(3,:)  = OUT_P4.dNdS(OUT_P4.id_P);
N(4,:)  = OUT_P5.N(OUT_P5.id_P);    S(4,:)  = OUT_P5.S(OUT_P5.id_P);     dNdS(4,:)  = OUT_P5.dNdS(OUT_P5.id_P);
N(5,:)  = OUT_P6.N(OUT_P6.id_P);    S(5,:)  = OUT_P6.S(OUT_P6.id_P);     dNdS(5,:)  = OUT_P6.dNdS(OUT_P6.id_P);
N(6,:)  = OUT_P7.N(OUT_P7.id_P);    S(6,:)  = OUT_P7.S(OUT_P7.id_P);     dNdS(6,:)  = OUT_P7.dNdS(OUT_P7.id_P);
N(7,:)  = OUT_P9.N(OUT_P9.id_P);    S(7,:)  = OUT_P9.S(OUT_P9.id_P);     dNdS(7,:)  = OUT_P9.dNdS(OUT_P9.id_P);
N(8,:)  = OUT_P10.N(OUT_P10.id_P);  S(8,:)  = OUT_P10.S(OUT_P10.id_P);   dNdS(8,:)  = OUT_P10.dNdS(OUT_P10.id_P);
N(9,:)  = OUT_P11.N(OUT_P11.id_P);  S(9,:)  = OUT_P11.S(OUT_P11.id_P);   dNdS(9,:)  = OUT_P11.dNdS(OUT_P11.id_P);
N(10,:) = OUT_P14.N(OUT_P14.id_P);  S(10,:) = OUT_P14.S(OUT_P14.id_P);   dNdS(10,:) = OUT_P14.dNdS(OUT_P14.id_P);
N(11,:) = OUT_P16.N(OUT_P16.id_P);  S(11,:) = OUT_P16.S(OUT_P16.id_P);   dNdS(11,:) = OUT_P16.dNdS(OUT_P16.id_P);


%%%%%%%%%%%%%%
%%%  PLOT  %%%
% order by the No. of Mutation (N) 
for i = 1:11
    [N(i,:), id] = sort(N(i,:));
    dNdS(i,:) = dNdS(i,id);
    clear id
end

% --- Mutation  (N)
subplot(231)
plot(N(:,1),N(:,2), 'ko'); hold;
xlim([0,150]); ylim([0,150]);
plot([0,150],[0,150],'--', 'color', [0.5 0.5 0.5]);
xlabel('N_{1}'); 
ylabel('N_{2}');

% --- Selection (dNdS)
id_rm1 = find(isnan(dNdS(:,1))==1 | isnan(dNdS(:,2))==1 | isinf(dNdS(:,1))==1 | isinf(dNdS(:,2))==1); % Remove invalid dN/dS
id_rm2 = find( N(:,1)<10 | N(:,2)<10 | S(:,1)<4 | S(:,2)<4); % Remove low N or S
id_rm  = union(id_rm1,id_rm2);
dNdS(id_rm,:) = []; N(id_rm,:) = []; S(id_rm,:) = [];
subplot(232)
plot(dNdS(:,1),dNdS(:,2), 'ko'); hold;
FIT = get_linear_fit(dNdS(:,1), dNdS(:,2));
plot(FIT.x, FIT.f, 'k'); title(strcat('R^{2}=',num2str(FIT.R2)));
xlabel('dN/dS_{1}'); 
ylabel('dN/dS_{2}');
xlim([0.4,2]); ylim([0.4,2]);
plot([0.4,2],[0.4,2],'--', 'color', [0.5 0.5 0.5]);

% --- Selection - Mutation
subplot(233)
plot(N(:,1), dNdS(:,1), 'go'); hold; % Primary
plot(N(:,2), dNdS(:,2), 'ro');       % LN
xlabel('N'); 
ylabel('dN/dS');
