# Supplementary material for: Genome-level selection in tumors as a universal marker of resistance to therapy
Source: Nat Commun. 2025 Jul 16;16:6535. doi: 10.1038/s41467-025-61709-x (PMC12263839; doi:10.1038/s41467-025-61709-x)
Supplement: Supplementary file 4 — Supplementary Software 1 [file 41467_2025_61709_MOESM4_ESM.zip › CODE/Breast/Breast_LN/plot_tumor_size_vs_dnds.m]

% P2, P3, P4, P5, P6, P7, P9, P10, P11, P14, P16
DIV   = [ 1,    1,    1,    0,    1,    0,    0,    0,     nan,   0,     0];
id_div = find(DIV==1);

load Tumor_size.mat

subplot(231)
plot(dNdS(:,1), Size, 'ko'); hold;    % Primary dN/dS vs. Size
plot(dNdS(id_div,1), Size(id_div), 'rx');
xlabel('dN/dS Primary'); ylabel('Max size (cm)');

subplot(232)
plot(dNdS(:,2), Size, 'ko'); hold;    % LN dN/dS      vs. Size
plot(dNdS(id_div,2), Size(id_div), 'rx');
xlabel('dN/dS LN'); ylabel('Max size (cm)');

% subplot(233)
% plot(mean(dNdS,2), Size, 'ko');
% xlabel('dN/dS'); xlabel('Max size');
