# Supplementary material for: Genome-level selection in tumors as a universal marker of resistance to therapy
Source: Nat Commun. 2025 Jul 16;16:6535. doi: 10.1038/s41467-025-61709-x (PMC12263839; doi:10.1038/s41467-025-61709-x)
Supplement: Supplementary file 4 — Supplementary Software 1 [file 41467_2025_61709_MOESM4_ESM.zip › CODE/Breast/Breast_naive/estimate_dNdS.m]

TH = 0; % AF thershold
% Read the Mutation Data from NG et al. (Clinical Cancer Res 2017) - To calculate dN/dS in Samples
% Note there are Frozen and FFPE samples => Use only Frozen, because they exist for the 9 patients (FFPE is partial)
[A, B, M_tbl] = xlsread('Table_S3_mutation.xlsx');
AF = A(:,12);    % mut AF (to filter >0 for existing mutations)
clear A B
% index of Headers to extract info
id_sample = 1;  % case ID   (i.e., patient)
id_tumor  = 2;  % tumor type  (i.e., primary, metastatic, Frozen or FFPE ) 
id_gene   = 3;  % gene ID     (i.e., entrez, symbol)
id_type   = 6;  % mut type    (i.e., SNV, INDEL or Silent) - use this instead of missense ect (because of & and | in index 5)
id_AF     = 12; % done above  (i.e., index = 2 in A)
id_clonal = 16; % clonality   (i.e., clonal or subclonal)
% remove headers from MUT table
HEADER = M_tbl(1,:);
M_tbl(1,:) = [];
% remove all mutations with AF = 0
id_keep = find(AF>TH);
M_tbl = M_tbl(id_keep,:);
% split table to Primary, Metastatic
id_p = strcmp(M_tbl(:,id_tumor), 'Primary (frozen)');    id_p = find(id_p>0);
id_m = strcmp(M_tbl(:,id_tumor), 'Metastasis (frozen)'); id_m = find(id_m>0);
M_tbl_primary   = M_tbl(id_p,:); % Primary
M_tbl_met       = M_tbl(id_m,:); % Metastatic
% get the unique list of Samples and Genes
SAMPLES_primary = unique(cell2mat(M_tbl_primary(:,id_sample)));
GENES_primary   = unique(M_tbl_primary(:,id_gene));
SAMPLES_met     = unique(cell2mat(M_tbl_met(:,id_sample)));
GENES_met       = unique(M_tbl_met(:,id_gene));
if isempty(setxor(SAMPLES_primary,SAMPLES_met))
    SAMPLES = SAMPLES_primary;   % one set of patients (with primary & met) 
end

%%%%%%%%%%%%%%%%%%%%%%%%
%%%%%   PRIMARY   %%%%%%
% --- Coding
[MUT_snv,   US, UG]    = get_MUT_mat(M_tbl_primary, 'SNV');
[MUT_indel, US, UG]    = get_MUT_mat(M_tbl_primary, 'INDEL');
MUT_non_silent_primary = MUT_snv + MUT_indel;
clear MUT_snv MUT_indel
% --- Non-Coding
[MUT_silent_primary, US, UG] = get_MUT_mat(M_tbl_primary, 'Silent');

%%%%%%%%%%%%%%%%%%%%%%%%%%%%
%%%%%   METASTATIC   %%%%%%%
% --- Coding
[MUT_snv,   US, UG]    = get_MUT_mat(M_tbl_met, 'SNV');
[MUT_indel, US, UG]    = get_MUT_mat(M_tbl_met, 'INDEL');
MUT_non_silent_met     = MUT_snv + MUT_indel;
clear MUT_snv MUT_indel
% --- Non-Coding
[MUT_silent_met, US, UG] = get_MUT_mat(M_tbl_met, 'Silent');

%%%%%%%%%%%%%%%%%%%%%%%%%%%%
%%% Estimate N, S, dN/dS %%%
%%%%%%%%%%%%%%%%%%%%%%%%%%%%
% get silent (S) and coding (N) mutations
% --- Primary
S_primary    = sum(MUT_silent_primary')';
N_primary    = sum(MUT_non_silent_primary')';
dNdS_primary = N_primary./S_primary./3.36;     % Normalization by the ratio nN/nS across the human genome
% --- Metastatic
S_met        = sum(MUT_silent_met')';
N_met        = sum(MUT_non_silent_met')';
dNdS_met     = N_met./S_met./3.36;

% order and plot samples in each patient
Ns = length(SAMPLES); % num of samples
%id_order = 1:Ns;      % order of samples
[tmp, id_order] = sort(N_primary);

figure;
T_stage = {'T1' 'T4b' 'T1' 'T2' 'T3' 'T4' 'T4d' 'T4b' 'T4b'}; % Patients 1-9, see Table_S1_clinical.xlsx
T_high  = [ 0,    1,   0,   0,   0,   0,    1,    1,     1 ];
% Remove Nan values for fitting
id_rm = find(isnan(dNdS_met) | isinf(dNdS_met) | isnan(dNdS_primary) | isinf(dNdS_primary));
N_primary(id_rm) = []; N_met(id_rm) = []; S_primary(id_rm) = []; S_met(id_rm) = []; 
dNdS_primary(id_rm) = []; dNdS_met(id_rm) = [];
SAMPLES(id_rm) = [];
T_stage(id_rm) = [];
T_high(id_rm) = [];

% plot
subplot(231);
plot(N_primary, N_met, 'ko'); hold;
plot([0,200],[0,200], '--','color', [0.5 0.5 0.5]);
xlabel('N_{primary}'); ylabel('N_{met}');
set(gca,'FontSize',12);
%text(N_primary,N_met,num2str(SAMPLES),'VerticalAlignment','bottom','HorizontalAlignment','right');
subplot(232);
plot(dNdS_primary, dNdS_met, 'ko'); hold;
plot(dNdS_primary(T_high==1), dNdS_met(T_high==1), 'rx');
plot(0.4:0.1:1.5,0.4:0.1:1.5, '--','color', [0.5 0.5 0.5]);
FIT1 = get_linear_fit(dNdS_primary, dNdS_met);
plot(FIT1.x, FIT1.f, 'k');
xlabel('dNdS_{primary}'); ylabel('dN/dS_{met}');
title(strcat('R^{2}=',num2str(FIT1.R2)));
set(gca,'FontSize',12);
%text(dNdS_primary,dNdS_met,num2str(SAMPLES),'VerticalAlignment','bottom','HorizontalAlignment','right');
text(dNdS_primary,dNdS_met,T_stage,'VerticalAlignment','bottom','HorizontalAlignment','right');
subplot(233);
%semilogx(N_primary, dNdS_primary, 'go');
plot(N_primary, dNdS_primary, 'go');
hold;
%FIT2 = get_linear_fit(log10(N_primary), dNdS_primary);
%plot(10.^(FIT2.x), FIT2.f, 'k');
%semilogx(N_met, dNdS_met, 'ro');
plot(N_met, dNdS_met, 'ro');
%FIT3 = get_linear_fit(log10(N_met), dNdS_met);
%plot(10.^(FIT3.x), FIT3.f, 'k');
xlabel('N'); ylabel('dN/dS');
set(gca,'FontSize',12);
