# Supplementary material for: Genome-level selection in tumors as a universal marker of resistance to therapy
Source: Nat Commun. 2025 Jul 16;16:6535. doi: 10.1038/s41467-025-61709-x (PMC12263839; doi:10.1038/s41467-025-61709-x)
Supplement: Supplementary file 4 — Supplementary Software 1 [file 41467_2025_61709_MOESM4_ESM.zip › CODE/Breast/Breast_naive/get_linear_fit.m]

% SEND X and Y (COLUMNS vectors or Mats)

function out = get_linear_fit(x, y)

% % fit the flux over time to a linear function: y = ax +b
% [p, S] = polyfit(x, y, 1);
% % slope (a)
% a = p(1);
% % intersect (b)
% b = p(2);
% % get the correlation between the data and the linear fit
% f = p(1)*x + p(2);    
[pearson_rau, pearson_pval]  = corr(x, y, 'Type','Pearson');
[spearman_rau, spearman_pval] = corr(x, y, 'Type','Spearman');

% ANOTHER WAY TO FIT
%options = fitoptions('Method', 'LinearLeastSquares', 'Robust', 'LAR');
%options = fitoptions('Method', 'LinearLeastSquares', 'Robust', 'Bisquare');
options = fitoptions('Method', 'LinearLeastSquares');
[fitobject, gof] = fit(x,y, 'poly1', options);
% slope (a)
a = fitobject.p1;
% intersect (b)
b = fitobject.p2;
% get the correlation between the data and the linear fit
f = a*x + b;
%plot(fitobject);
%title(strcat('R^{2}=',num2str(gof.rsquare)));
%clear fitobject gof 

out.x             = x;
out.f             = f;
out.a             = a;
out.b             = b;
out.pearson_rau   = pearson_rau;
out.pearson_pval  = pearson_pval;
out.spearman_rau  = spearman_rau;
out.spearman_pval = spearman_pval;
out.R2            = gof.rsquare;
