# Supplementary material for: Genome-level selection in tumors as a universal marker of resistance to therapy
Source: Nat Commun. 2025 Jul 16;16:6535. doi: 10.1038/s41467-025-61709-x (PMC12263839; doi:10.1038/s41467-025-61709-x)
Supplement: Supplementary file 4 — Supplementary Software 1 [file 41467_2025_61709_MOESM4_ESM.zip › CODE/Breast/Breast_naive/get_quadratic_fit.m]

% SEND X and Y (COLUMNS vectors or Mats)

function out = get_quadratic_fit(x, y)

% fit to a quadratic function: y = p1*x^2 +p2*x + p3
[pearson_rau, pearson_pval]  = corr(x, y, 'Type','Pearson');
[spearman_rau, spearman_pval] = corr(x, y, 'Type','Spearman');

% ANOTHER WAY TO FIT
%options = fitoptions('Method', 'LinearLeastSquares', 'Robust', 'LAR');
%options = fitoptions('Method', 'LinearLeastSquares', 'Robust', 'Bisquare');
options = fitoptions('Method', 'LinearLeastSquares');
[fitobject, gof] = fit(x,y, 'poly2', options);
p1 = fitobject.p1;
p2 = fitobject.p2;
p3 = fitobject.p3;
fx  = min(x):0.1:max(x);
fy  = p1*fx.^2 + p2*fx + p3;

out.x             = x;
out.fx            = fx;
out.fy            = fy;
out.p1            = p1;
out.p2            = p2;
out.p3            = p3;
out.pearson_rau   = pearson_rau;
out.pearson_pval  = pearson_pval;
out.spearman_rau  = spearman_rau;
out.spearman_pval = spearman_pval;
out.R2            = gof.rsquare;
