# Supplementary material for: Genome-level selection in tumors as a universal marker of resistance to therapy
Source: Nat Commun. 2025 Jul 16;16:6535. doi: 10.1038/s41467-025-61709-x (PMC12263839; doi:10.1038/s41467-025-61709-x)
Supplement: Supplementary file 4 — Supplementary Software 1 [file 41467_2025_61709_MOESM4_ESM.zip › CODE/Breast/Breast_naive/plot_dnds_vs_tumor_size.m]

load DATA.mat
id_rm = [];
if ~isempty(id_rm)
    dNdS_primary(id_rm) = []; dNdS_met(id_rm) = [];
    N_primary(id_rm)    = []; N_met(id_rm)    = [];
    S_primary(id_rm)    = []; S_met(id_rm)    = [];
    SAMPLES(id_rm)    = [];
    T_high(id_rm)   = [];
    Tumor_size_pri_vol_cm3(id_rm) = [];
    Tumor_size_met_vol_cm3(id_rm) = [];
end

id_high = find(T_high==1); % high stage >T4
id_low  = find(T_high==0); % lower stages

subplot(231)
plot(dNdS_primary,Tumor_size_pri_vol_cm3,'ko'); xlabel('dN/dS_{primary}'); ylabel('Primary (cm^3)'); hold;
plot(dNdS_primary(id_high), Tumor_size_pri_vol_cm3(id_high), 'rx');
FIT = get_quadratic_fit(dNdS_primary, Tumor_size_pri_vol_cm3);
PRI_R2 = FIT.R2;
plot(FIT.fx,FIT.fy,'k');
title(strcat('R^{2}=',num2str(FIT.R2)));
set(gca,'FontSize',12);

subplot(232)
plot(dNdS_met, Tumor_size_met_vol_cm3, 'ko'); xlabel('dNdS met'); ylabel('Metastases (cm^3)'); hold;
plot(dNdS_met(id_high), Tumor_size_met_vol_cm3(id_high), 'rx');
FIT = get_quadratic_fit(dNdS_met, Tumor_size_met_vol_cm3);
MET_R2 = FIT.R2;
plot(FIT.fx,FIT.fy,'k');
title(strcat('R^{2}=',num2str(FIT.R2)));
set(gca,'FontSize',12);
