# Supplementary material for: Genome-level selection in tumors as a universal marker of resistance to therapy
Source: Nat Commun. 2025 Jul 16;16:6535. doi: 10.1038/s41467-025-61709-x (PMC12263839; doi:10.1038/s41467-025-61709-x)
Supplement: Supplementary file 4 — Supplementary Software 1 [file 41467_2025_61709_MOESM4_ESM.zip › CODE/Breast/Breast_naive/Table_S1_clinical.xlsx]

## Sheet: Table 1
				PRIMARY TUMOR												METASTASIS													TREATMENT (as of november 2016)
Case ID	Age	History suggestive of "neglected" breast cancer	Biopsy date	T stage	N stage	M stage	Histology	ER status (% positive cells)	PR status (% positive cells)	HER2 status (assessment method)	Histologic grade	Tubule formation	Nuclear pleomorphism	Mitotic index	Approx. primary tumor and axillary nodes volume	Distant metastatic sites	Distant metastatic site biopsied	Diameter of the metastasis biopsied	Histology	ER status (% positive cells)	PR status (% positive cells)	HER2 status	Histologic grade	Tubule formation	Nuclear pleomorphism	Mitotic index	Approx. total metastases volume (scanner)	Necrosis (scanner)	First line treatment after biopsies	Response to treatment	Progression-free survival (main site of progression)	Overall survival
1	47	No	April 2011	1	0	1	IDC-NST	positive (80%)	positive (10%)	positve (IHC 3+)	2	3	2	low	5 cm3	liver	liver	20 mm	IDC-NST	positive (80%)	positive (1%)	positive (IHC 3+)	2	3	3	low	400 cm3	Yes	Docetaxel - Trastuzumab followed by Tamoxifen- Trastuzumab maintenance	Complete response (+ pathological complete response in breast)	> 67 months (still under treatment)	> 5.6 years (alive)
2	27	No	April 2013	4b	1	1	IDC-NST	positive (80%)	positive (10%)	positive (IHC 2+, FISH+)	3	3	3	intermediate	100 cm3	distant lymph nodes, bone	bone	Bone lytic metastasis (C6); final size not available	IDC-NST	positive (80%)	positive (10%)	IHC 2+, FISH not interpretable	3	3	3	intermediate	50 cm3	No	Docetaxel -Trastuzumab - Pertuzumab followed by Trastuzumab-Pertuzumab maintenance	Partial Response	22 months (bone)	> 3.5 years (alive)
3	46	No	July 2013	1	0	1	IDC-NST	positive (60%)	positive (15%)	positive (IHC 3+)	3	3	3	intermediate	5 cm3	liver, lung	liver	20 mm	IDC-NST	not performed (too small)	not performed (too small)	not performed (too small)	not gradable (too small)	not gradable (too small)	not gradable (too small)	not gradable (too small)	40 cm3	Yes	Docetaxel -Trastuzumab - Pertuzumab followed by Trastuzumab-Pertuzumab maintenance	Partial response	10 months (brain mets)	> 3.3 years (alive)
4	51	No	March 2013	2	1	1	IDC-NST	positive (80%)	positive (70%)	negative (IHC 0)	3	3	3	high	20 cm3	bone	bone	Bone lytic vertebral metastasis, half the size of the T12 vertebral body; final size not available	IDC-NST	positive (60%)	positive (60%)	negative (IHC 1+)	2	2	3	intermediate	10 cm3	No	Paclitaxel-Bevacizumab followed by Tamoxifen maintenance	Partial response	14 months (bone)	> 3.6 years (alive)
5	47	Patient noticed a growing mass since >1 year; did not seek a doctor.	April 2012	3	1	1	IDC-NST	positive (40%)	positive (15%)	negative (IHC 0)	2	3	2	low	250 cm3	liver	liver	20 mm	IDC-NST	positive (70%)	positive (1%)	negative (IHC 0)	3	3	3	high	7 cm3	No	Doxorubicin- Cyclophosphamide followed by Cyclophosphamide maintenance	Partial response	11 months (liver)	> 4.5 years (alive)
6	61	No	June 2011	4	1	1	IDC-NST	negative (0%)	negative (0%)	positive (FISH, IHC 3+)	3	3	3	high	30 cm3	liver, bone	liver	20-35 mm (several liver metastases present)	IDC-NST	negative (0%)	negative (0%)	positive (IHC 3+)	3	3	3	intermediate	500 cm3	Yes	Paclitaxel - Trastuzumab followed by Capecitabine- Trastuzumab maintenance	Partial response	13 months (brain mets)	3.4 years
7	47	No	October 2012	4d	1	1	IDC-NST	negative (0%)	negative (0%)	positive (FISH, IHC 3+)	3	3	3	high	250 cm3	liver	liver	80 mm (largest of several liver deposits biopsied)	IDC-NST	negative (0%)	negative (0%)	positive (IHC 3+)	3	3	3	high	250 cm3	Yes	T-DM1	Partial response	9 months (brain mets)	2.7 years
8	50	Abnormal screening breast mammogram1 year before; biopsies declined by patient.	January 2012	4b	1	1	IDC-NST	negative (0%)	negative (0%)	negative (FISH, IHC 2+)	2	3	2	intermediate	90 cm3	distant lymph nodes, distant skin, liver, bone	distant skin	25 mm	IDC-NST	negative (0%)	negative (0%)	negative (IHC 1+)	not gradable	3	2	not gradable (artifacts)	1000 cm3	Yes	Epirubicin-Docetaxel followed by Capecitabine maintenance	Partial response	20 months (liver)	> 4.7 years (alive)
9	53	Patient noticed a growing mass since >1 year; did not seek a doctor.	March 2012	4b	3	1	Metaplastic breast cancer	negative (0%)	negative (0%)	negative (IHC 0)	3	3	3	high	500 cm3	distant lymph nodes, bone, lung, peritoneal carcinomatosis, meningeal carcinomatosis	contralateral axillary lymph node	40 mm	Metaplastic breast cancer	negative (0%)	negative (0%)	negative (IHC 0)	3	3	3	high	>2000 cm3	Yes	Epirubicin-Cyclophosphamide followed by Cyclophosphamide Methotrexate-5FU maintenance (+ intrathecal Methotrexate)	Partial Response	8 months (meningeal carcinomatosis)	9 months
ER, estrogen receptor; PR, progesterone receptor; FISH, fluorescence in situ hybridization; IDC-NST, invasive ductal carcinoma of no special type; IHC, immunohistochemistry
