# Supplementary material for: Genome-level selection in tumors as a universal marker of resistance to therapy
Source: Nat Commun. 2025 Jul 16;16:6535. doi: 10.1038/s41467-025-61709-x (PMC12263839; doi:10.1038/s41467-025-61709-x)
Supplement: Supplementary file 4 — Supplementary Software 1 [file 41467_2025_61709_MOESM4_ESM.zip › CODE/Breast/Breast_treated/plot_dnds_vs_tumor_size.m]

load dNdS_tumor_size_response.mat
if ~isempty(id_rm)
    dNdS_pre(id_rm) = []; dNdS_post(id_rm) = [];
    N_pre(id_rm)    = []; N_post(id_rm)    = [];
    S_pre(id_rm)    = []; S_post(id_rm)    = [];
    SAMPLES(id_rm)    = [];
    Response(id_rm)   = [];
    Tumor_size(id_rm) = [];
end

id_sensitive = find(Response==1);
id_resistant = find(Response==0);

subplot(231)
plot(dNdS_pre,dNdS_post,'ko'); xlabel('dN/dS_{pre}'); ylabel('dN/dS_{post}'); hold;
xlim([0.5,3]); ylim([0.5,3]);
plot([0.5,3],[0.5,3],'--', 'color', [0.5 0.5 0.5]);
FIT = get_linear_fit(dNdS_pre, dNdS_post);
plot(FIT.x,FIT.f,'k');
title(strcat('R^{2}=',num2str(FIT.R2)));
set(gca,'FontSize',12);
plot(dNdS_pre(id_sensitive),  dNdS_post(id_sensitive), 'gx');
plot(dNdS_pre(id_resistant), dNdS_post(id_resistant), 'rx');

subplot(232)
plot(dNdS_pre, Tumor_size, 'ko'); xlabel('dNdS pre'); ylabel('Tumor Size'); hold;
plot(dNdS_pre(id_sensitive), Tumor_size(id_sensitive), 'gx');
plot(dNdS_pre(id_resistant), Tumor_size(id_resistant), 'rx');
FIT = get_quadratic_fit(dNdS_pre(id_sensitive), Tumor_size(id_sensitive));
PRE_R2_sen = FIT.R2;
plot(FIT.fx,FIT.fy,'g');
FIT = get_quadratic_fit(dNdS_pre(id_resistant), Tumor_size(id_resistant));
plot(FIT.fx,FIT.fy,'r');
PRE_R2_res = FIT.R2;
set(gca,'FontSize',12);

subplot(233)
plot(dNdS_post, Tumor_size, 'ko'); xlabel('dNdS post'); ylabel('Tumor Size'); hold;
plot(dNdS_post(id_sensitive), Tumor_size(id_sensitive), 'gx');
plot(dNdS_post(id_resistant), Tumor_size(id_resistant), 'rx');
FIT = get_quadratic_fit(dNdS_post(id_sensitive), Tumor_size(id_sensitive));
POST_R2_sen = FIT.R2;
plot(FIT.fx,FIT.fy,'g');
FIT = get_quadratic_fit(dNdS_post(id_resistant), Tumor_size(id_resistant));
plot(FIT.fx,FIT.fy,'r');
POST_R2_res = FIT.R2;
set(gca,'FontSize',12);
