# Supplementary material for: Genome-level selection in tumors as a universal marker of resistance to therapy
Source: Nat Commun. 2025 Jul 16;16:6535. doi: 10.1038/s41467-025-61709-x (PMC12263839; doi:10.1038/s41467-025-61709-x)
Supplement: Supplementary file 4 — Supplementary Software 1 [file 41467_2025_61709_MOESM4_ESM.zip › CODE/Breast/Breast_treated/Table_1_samples.xlsx]

## Sheet: Sheet1
Case	Age	Intrinsic	subtype	Proportion	cells Ki67	Ki67 Response	ER	allred	Clonal index instability
		BL	SURG	BL	SURG		BL	SURG		Sensitive = 1, Resistant = 0
BRC10	57	LumB	LumA	0.492	0.035	Sensitive	6	4	0.246	1
BRC11	84	LumB	LumB	0.25	0.417	Resistant	7	6	0.097	0
BRC14	86	LumB	LumA	0.442	0.012	Sensitive	7	4	0	1
BRC15	83	LumB	LumA	0.238	0.01	Sensitive	7	7	0.579	1
BRC17	63	LumB	LumA	0.32	0.019	Sensitive	7	8	—	1
BRC18	85	LumB	LumA	0.125	0	Sensitive	8	7	—	1
BRC20	61	LumB	LumB	0.456	0.349	Resistant	4	6	0.856	0
BRC21	73	LumA	Normal	0.058	0.019	Sensitive	7	6	1	1
BRC22	64	LumA	LumA	0.008	0	Sensitive	6	7	0.533	1
BRC24	51	LumB	LumB	0.152	0.155	Resistant	7	7	0.403	0
BRC26	71	LumB	LumA	0.101	0.07	Sensitive	7	5	0.499	1
BRC30	60	LumB	LumA	0.256	0.183	Resistant	5	5	0.371	0
BRC32	54	LumA	LumA	0.1	0	Sensitive	7	6	0.45	1
BRC37	56	LumB	LumB	0.76	0.308	Resistant	6	4	0.359	0
BRC38	78	LumB	Her2	0.162	0.471	Resistant	8	2	1	0
BRC39	79	LumB	LumA	0.356	0.124	Resistant	6	5	0.841	0
BRC40	66	LumA	LumA	0.076	0.008	Sensitive	8	8	0.904	1
BRC41	55	LumB	LumA	0.412	0.008	Sensitive	8	6	0.535	1
BRC42	74	LumB	LumA	0.081	0.022	Sensitive	—	8	0.341	1
BRC48	66	LumA	LumA	ND	0.346	Resistant	6	6	—	0
BRC49	56	LumA	LumA	0.077	0.152	Resistant	8	8	0.715	0
BRC50	78	LumA	LumA	0.195	0.104	Resistant	4	5	0.856	0
