# Supplementary material for: Genome-level selection in tumors as a universal marker of resistance to therapy
Source: Nat Commun. 2025 Jul 16;16:6535. doi: 10.1038/s41467-025-61709-x (PMC12263839; doi:10.1038/s41467-025-61709-x)
Supplement: Supplementary file 4 — Supplementary Software 1 [file 41467_2025_61709_MOESM4_ESM.zip › CODE/Breast/Compare_linear_models.m]

% compare between two linear models (Data vs. artificial strict linear with response + noise)
% USING ANOVA

load Breast_dNdS.mat

%%%%%%%%%%%%%%%%%%%%%%%%%%%
%%%   Untreated Cases   %%%
% --- Primary vs. Primary
dNdS_untreated_pp1 = dNdS_caswell_pp(caswell_id_untreated,1);  %  4  cases [Caswell]
dNdS_untreated_pp2 = dNdS_caswell_pp(caswell_id_untreated,2);
dNdS_untreated_pp1 = [dNdS_untreated_pp1; dNdS_barry_pp(:,1)]; % +10 cases [Barry]
dNdS_untreated_pp2 = [dNdS_untreated_pp2; dNdS_barry_pp(:,2)];
% --- Primary vs. Metastatses
dNdS_untreated_pm1 = dNdS_barry_pm(:,1);                       % 10 cases  [Barry] (Primary - early LN)
dNdS_untreated_pm2 = dNdS_barry_pm(:,2);
dNdS_untreated_pm1 = [dNdS_untreated_pm1; dNdS_ng_pm(:,1)];    % +9 cases  [Ng ]   (Primary - Distant Met)
dNdS_untreated_pm2 = [dNdS_untreated_pm2; dNdS_ng_pm(:,2)];

%%%%%%%%%%%%%%%%%%%%%%%%%%%%%%%%%%%%%
%%%   Treated (Resistant) Cases   %%%
% --- Primary vs. Primary
dNdS_treated_pp1 = dNdS_caswell_pp(caswell_id_treated,1);                       % 5 cases (P1-P5) [Caswell]
dNdS_treated_pp2 = dNdS_caswell_pp(caswell_id_treated,2);
dNdS_treated_pp1 = [dNdS_treated_pp1; dNdS_miller_pp(miller_id_resistant,1)];   % +10 Resistant cases [Miller] 
dNdS_treated_pp2 = [dNdS_treated_pp2; dNdS_miller_pp(miller_id_resistant,2)];
% --- Primary vs. Metstatses
dNdS_treated_pm1 = dNdS_nayar_pm(:,1);                                          % 7 cases [Nayar] (Primary vs. Distant Met)
dNdS_treated_pm2 = dNdS_nayar_pm(:,2);


%%%%%%%%%%%%%%%%%%%%%%%%%%%%%%%%%%%%%%%%%%
%%%%   Comapre two linear regression   %%%

% --- 1) Untreated - pp vs pm (i.e., Figure 3A vs. Figure 3B of the manuscript
model_U1 = fitlm(dNdS_untreated_pp1, dNdS_untreated_pp2);
%L  = length(dNdS_primary); r1 = min(dNdS_primary); r2 = max(dNdS_primary); 
%dNdS_ref1 = dNdS_primary;                                   % use the same x-axis
%dNdS_ref2 = dNdS_ref1 + table2array(model1.Residuals(:,1)); % response slope 1 + actual residuals (unique)
model_U2 = fitlm(dNdS_untreated_pm1, dNdS_untreated_pm2);                       % linear reference
% --- compare using Matlab anova tool
dNdS_U1 = [dNdS_untreated_pp1; dNdS_untreated_pm1]; % combine the data and add categorical variable
dNdS_U2 = [dNdS_untreated_pp2; dNdS_untreated_pm2];
CAT_U = ones(length(dNdS_U1),1);
CAT_U(length(dNdS_untreated_pp1)+1:end) = 2;
aoctool(dNdS_U1,dNdS_U2,CAT_U)

% --- 2) Treated - pp vs Linear (i.e., Figure 3C)
model_T1 = fitlm(dNdS_treated_pp1, dNdS_treated_pp2);
L  = length(dNdS_treated_pp1); r1 = min(dNdS_treated_pp1); r2 = max(dNdS_treated_pp1); 
dNdS_ref1 = dNdS_treated_pp1;                               % use the same x-axis
dNdS_ref2 = dNdS_ref1 + table2array(model_T1.Residuals(:,1)); % response slope 1 + actual residuals (unique)
model_T2 = fitlm(dNdS_ref1, dNdS_ref2);         % linear reference
% --- compare using Matlab anova tool
dNdS_T1 = [dNdS_treated_pp1; dNdS_ref1]; % combine the data and add categorical variable
dNdS_T2 = [dNdS_treated_pp2; dNdS_ref2];
CAT_T = ones(length(dNdS_T1),1);
CAT_T(length(dNdS_treated_pp1)+1:end) = 2;
aoctool(dNdS_T1,dNdS_T2,CAT_T)
