# Supplementary material for: Genome-level selection in tumors as a universal marker of resistance to therapy
Source: Nat Commun. 2025 Jul 16;16:6535. doi: 10.1038/s41467-025-61709-x (PMC12263839; doi:10.1038/s41467-025-61709-x)
Supplement: Supplementary file 4 — Supplementary Software 1 [file 41467_2025_61709_MOESM4_ESM.zip › CODE/CLL/estimate_dNdS.m]

% ANALYSIS of 8 CLL patients, that after standard treatment (Initial) developped resistance to a second therapy, venetoclax (Relapse)
% [Herling et al. Nat com 2018]

TH = 0; % AF thershold for mutation filtering below
T2R = [4.5, 10.6, 14.5, 16.4, 18.1, 3.7, 21.8, 21.8]; % See the clinical XLSX table (ordered by patient name/ID)

%%%%%%%%%%%%%%%%%%%%%%%%%%%%%%%%
%%%    READ MUTATION DATA    %%%
% mutation data Herling et al. (Nat com 2019) - To calculate dN/dS in Samples
[A, B, M_tbl] = xlsread('Table_S1_mutations.xlsx', 'Somatic_Mutations');
clear A B
% index of Headers to extract info
id_sample = 1;   % sample ID   (of all patients)
id_gene   = 2;   % gene ID     (i.e., entrez, symbol)
id_type   = 11;  % mut type    (i.e., missense, nonsense, silent, non-coding...)
id_AF     = 15;  % done above  (i.e., index = 2 in A)
% remove headers from MUT table
HEADER = M_tbl(1,:);
M_tbl(1,:) = [];
% get the AF and fileter mutations (e.g., those with AF > 0  for existing mutations)
AF      = cell2mat(M_tbl(:,id_AF));
id_keep = find(AF > TH);    % to keep mutation with AF > TH
%id_keep = find(AF > 0 & AF <= TH);    % to keep mutation with 0 < AF <= TH
M_tbl   = M_tbl(id_keep,:);
% get the unique list of Samples and Genes
SAMPLES = unique(M_tbl(:,id_sample));
GENES   = unique(M_tbl(:,id_gene));

%%%%%%%%%%%%%%%%%%%%%%%%%%%%%%%%%%%%%%%%%%%%%%%%%%%%%%%%%%%%
%%%%%   MUTATION Matrix across all samples and gene   %%%%%%
% --- Coding
[MUT_mis, US, UG]    = get_MUT_mat(M_tbl, 'missense');
[MUT_nse, US, UG]    = get_MUT_mat(M_tbl, 'nonsense');
[MUT_nst, US, UG]    = get_MUT_mat(M_tbl, 'nonstop');
[MUT_spl, US, UG]    = get_MUT_mat(M_tbl, 'splice');
[MUT_fsd, US, UG]    = get_MUT_mat(M_tbl, 'frame_shift_del');
[MUT_fsi, US, UG]    = get_MUT_mat(M_tbl, 'frame_shift_ins');
[MUT_ifd, US, UG]    = get_MUT_mat(M_tbl, 'in_frame_del');
[MUT_ifi, US, UG]    = get_MUT_mat(M_tbl, 'in_frame_ins');
MUT_non_silent = MUT_mis + MUT_nse + MUT_nst + MUT_spl + MUT_fsd + MUT_fsi + MUT_ifd + MUT_ifi;
clear MUT_mis MUT_nse MUT_nst MUT_spl MUT_fsd MUT_fsi MUT_ifd MUT_ifi
% --- Non-Coding
[MUT_silent, US, UG] = get_MUT_mat(M_tbl, 'silent');
% --- Estimate N, S, dN/dS
S_all    = sum(MUT_silent')';     % No. of Silent     mutations
N_all    = sum(MUT_non_silent')'; % No. of Non-Silent mutations 
dNdS_all = N_all./S_all./3.36;

%%%%%%%%%%%%%%%%%%%%%%%%%%%%%%%%%%%%%%%%%%
%%%    ORGANIZE DATA per PATIENT      %%%
% --- Aggragate data per patient
TMP = split(SAMPLES, '-');
PID = TMP(:,1);              % vector of all Patients ID
SID = join(TMP(:,2:3), '-'); % vector of all Samples ID
% --- go over (unique) patients and gather data of samples in each patient
UID = unique(PID);
count = 0;
for u = 1:length(UID)
    id_s = strcmp(PID, UID{u}); % find the entries of this patient
    id_s = find(id_s>0);
    Ns   = length(id_s);
    if ~isempty(id_s)
        count = count + 1;
        treatment = contains(SID(id_s), 'T0-');  % binary vector (1 for the PRE treatment sample, 0 otherwise)
        PRE_POST(count).patient   = UID{u};      % the Patient ID
        PRE_POST(count).samples   = SID(id_s);   % the Samples ID (of this patient)
        PRE_POST(count).treatment = treatment;  
        %PRE_POST(count).T         = DATE(id_s); % time of sampling (the values can be taken only from Figure 1A of the paper, if needed)
        PRE_POST(count).N         = N_all(id_s);
        PRE_POST(count).S         = S_all(id_s);
        PRE_POST(count).dNdS      = dNdS_all(id_s);
        
        % arrange Selection - Mutations Matices
        dNdS_pre(count,1)  = nanmean(PRE_POST(count).dNdS(treatment==1)); % PRE
        dNdS_post(count,1) = nanmean(PRE_POST(count).dNdS(treatment==0)); % POST
        N_pre(count)       = nanmean(PRE_POST(count).N(treatment==1)); % PRE
        N_post(count)      = nanmean(PRE_POST(count).N(treatment==0)); % POST
    end
end


%%%%%%%%%%%%%%%%%%%%%%%%
%%%       PLOTs      %%%
id_pre  = contains(SID, 'T0-'); 
id_post = ~contains(SID, 'T0-');

% --- PRE-POST PLOTs
figure;
% Remove Nan values for fitting
id_rm = find(isnan(dNdS_pre) | isinf(dNdS_pre) | isnan(dNdS_post) | isinf(dNdS_post));
N_pre(id_rm) = []; N_post(id_rm) = []; dNdS_pre(id_rm) = []; dNdS_post(id_rm) = [];
UID(id_rm)   = [];
% plot
subplot(231)
plot(N_pre,N_post,'ko'); xlabel('N_{pre}'); ylabel('N_{post}'); hold;
xlim([0,60]); ylim([0,60]);
plot([0,60],[0,60],'--', 'color', [0.5 0.5 0.5]);
set(gca,'FontSize',12);
subplot(232)
plot(dNdS_pre,dNdS_post,'ko'); xlabel('dN/dS_{pre}'); ylabel('dN/dS_{post}'); hold;
xlim([0.4,4]); ylim([0.4,4]);
plot([0,4],[0,4],'--', 'color', [0.5 0.5 0.5]);
FIT = get_linear_fit(dNdS_pre, dNdS_post);
plot(FIT.x,FIT.f,'k');
title(strcat('R^{2}=',num2str(FIT.R2)));
text(dNdS_pre,dNdS_post,UID,'VerticalAlignment','bottom','HorizontalAlignment','right')
set(gca,'FontSize',12);
subplot(233)
plot(N_pre,dNdS_pre,'go'); hold; plot(N_post,dNdS_post,'ro'); xlabel('N'); ylabel('dNdS'); legend('Pre', 'Post');
set(gca,'FontSize',12);

% --- Time to Progression
figure;
T2R(id_rm) = [];
subplot(231)
plot(dNdS_pre, T2R, 'ko');
xlabel('dN/dS_{pre}'); ylabel('Time to Relpase (mo)'); title('Diagnosis');
text(dNdS_pre,T2R,UID,'VerticalAlignment','bottom','HorizontalAlignment','right');
subplot(232)
plot(dNdS_post, T2R, 'ko');
xlabel('dN/dS_{post}'); ylabel('Time to Relpase (mo)'); title('Relapse');
text(dNdS_post,T2R,UID,'VerticalAlignment','bottom','HorizontalAlignment','right');
