# Supplementary material for: Genome-level selection in tumors as a universal marker of resistance to therapy
Source: Nat Commun. 2025 Jul 16;16:6535. doi: 10.1038/s41467-025-61709-x (PMC12263839; doi:10.1038/s41467-025-61709-x)
Supplement: Supplementary file 4 — Supplementary Software 1 [file 41467_2025_61709_MOESM4_ESM.zip › CODE/CLL/Table_S2_clinical.xlsx]

## Sheet: Sheet1
Patient	Age (at start of venetoclax)	Number of pretreatments	First diagnosis to start of venetoclax (months)	Months on venetoclax	Maximum dose level reached (mg qod)	Best response	Time to progression (months)	Richter transformation	Time to retreatment (months)	Time to final follow up (months)	Survival status at final follow up	Samples Treatment	Samples N	Samples S	Samples dN/dS	Pre dN/dS	Post dN/dS	Comment
C548	72	2	18.3	5	400	SD	4.5	Yes	5.4	5.6	dead	[1, 0]	[17;21]	[5;6]	[1.01;1.04]	1.0119	1.04167
C577	61	2	104.5	11	400	PR	10.6	No	11.8	33.3	alive	[1, 0, 0]	[15;18;18]	[4;7;6]	[1.12;0.765;0.89]	1.11607	0.829082
C586	71	8	139.9	14.3	400	SD	14.5	Yes	14.5	18.6	dead	[1, 0, 0, 0, 0]	[23;34;67;43;63]	[7;8;19;10;16]	[0.978;1.265;1.05;1.28;1.17]	0.977891	1.1915
C626	63	1	69.9	17.3	400	PR	16.4	No	17.4	36	alive	[1, 0, 0]	[13;13;12]	[0;1;1]	[Inf;3.87;3.57]	Inf	3.72	small number effects
C651	61	2	164.1	18.9	400	PR	18.1	No	18.9	35.2	alive	[1, 0]	[19;27]	[6;8]	[0.94;1.00]	0.94246	1.00446
C789	62	2	139.5	3.8	400	PR	3.7	Yes	5.6	6.1	dead	[1, 0]	[33;44]	[11;14]	[0.89;0.94]	0.892857	0.935374
C811	47	2	77.6	22.3	400	PR	21.8	Yes	22.3	34.4	dead	[1, 0]	[9;22]	[4;7]	[0.67;0.94]	0.669643	0.935374
C812	77	3	34.8	22.8	400	PR	21.8	No	23.3	31.4	alive	[1, 0]	[50;48]	[4;9]	[3.72;1.59]	3.72024	1.5873
