# Supplementary material for: Genome-level selection in tumors as a universal marker of resistance to therapy
Source: Nat Commun. 2025 Jul 16;16:6535. doi: 10.1038/s41467-025-61709-x (PMC12263839; doi:10.1038/s41467-025-61709-x)
Supplement: Supplementary file 4 — Supplementary Software 1 [file 41467_2025_61709_MOESM4_ESM.zip › CODE/Colorectal/clonal_MAIN.m]

% ANALYSIS OF COLORECTAL Cancer (Primary + Met) - Hu et al. (Nat Gen 2019)
% mutation profiles are provided by AF - see 'Colorectal_nat_gen_2019_mutations.xlsx' => thus, AF > threshold (0 is default) identifies the variants in each sample
% Below are (all) Patients; the first 9 have at least two samples in each state (primary & metastatic)

% 1)
id_sheet   = 'V402';                    % patient ID [4 Primary + 4 Met (Brain)]
id_gene    = 5;                         % List (Symbols) of mutated gene
id_type    = 6;                         % Index of mutations type (i.e., syn, frameshift....)
id_sample  = [10,15,20,25,30,35,40,45]; % Index of AF of Samples (of this patient)
id_P       = 1:4;                       % Primary 
id_M1      = 5:8;                       % Metastatic - Brain
id_M2      = [];                        
Treat_V402 = [0,0,0,0,0,0,0,0];         % Treatment (before diagnosis of asynch met)
OUT_V402   = clonal_dNdS(id_sheet, id_gene, id_type, id_sample, id_P, id_M1, id_M2);
FIT_V402   = get_linear_fit(OUT_V402.N', OUT_V402.dNdS');
clear id_*

% 2) ***
id_sheet   = 'V750';                      % patient ID [5 Primary + 3 (Lymph node) + 5 Met (Brain)]
id_gene    = 5;                           % List (Symbols) of mutated gene
id_type    = 6;                           % Index of mutations type (i.e., syn, frameshift....)
id_sample  = [10,15,20,25,30,35,40,45,50,55,60,65,70];  % Index of AF of Samples (of this patient)
id_P       = 1:5;                         % Primary samples
id_M1      = 6:8;                         % Metastatic - LN    (pre  treatement)
id_M2      = 9:13;                        % Metastatic - Brain (post treatment)
Treat_V750 = [0,0,0,0,0,0,0,0,1,1,1,1,1]; % Treatment before diagnosis (of asynch met)
OUT_V750   = clonal_dNdS(id_sheet, id_gene, id_type, id_sample, id_P, id_M1, id_M2);
FIT_V750   = get_linear_fit(OUT_V750.N', OUT_V750.dNdS');
clear id_*

% 3)
id_sheet   = 'V824';                    % patient ID [3 Primary + 2 (Lymph node) + 3 Met (Brain)]
id_type    = 6;                         % Index of mutations type (i.e., syn, frameshift....)
id_gene    = 5;                         % List (Symbols) of mutated gene
id_sample  = [10,15,20,25,30,35,40,45]; % Index of AF of Samples (of this patient)
id_P       = 1:3;                       % Primary samples
id_M1      = 4:5;                       % Met - LN
id_M2      = 6:8;                       % Met - Brain
Treat_V824 = [0,0,0,0,0,0,0,0];         % Treatment 
OUT_V824   = clonal_dNdS(id_sheet, id_gene, id_type, id_sample, id_P, id_M1, id_M2);
FIT_V824   = get_linear_fit(OUT_V824.N', OUT_V824.dNdS');
clear id_*

% 4) ***
id_sheet   = 'V930';                      % patient ID [5 Primary + 3 (Lung) + 5 Met (Brain)]
id_gene    = 5;                           % List (Symbols) of mutated gene
id_type    = 6;                           % Index of mutations type (i.e., syn, frameshift....)
id_sample  = [10,15,20,25,30,35,40,45,50,55,60,65,70];  % Index of AF of Samples (of this patient)
id_P       = 1:5;                         % Primary 
id_M1      = 6:8;                         % Met - Lung  (post treatment)
id_M2      = 9:13;                        % Met - Brain (post treatment)
Treat_V930 = [0,0,0,0,0,1,1,1,1,1,1,1,1]; % Treatment 
OUT_V930   = clonal_dNdS(id_sheet, id_gene, id_type, id_sample, id_P, id_M1, id_M2);
FIT_V930   = get_linear_fit(OUT_V930.N', OUT_V930.dNdS');
clear id_*

% 5)
id_sheet   = 'V953';                    % patient ID [3 Primary + 4 Met (Brain)]
id_gene    = 5;                         % List (Symbols) of mutated gene
id_type    = 6;                         % Index of mutations type (i.e., syn, frameshift....)
id_sample  = [10,15,20,25,30,35,40];    % Index of AF of Samples (of this patient)
id_P       = 1:3;                       % Primary 
id_M1      = 4:7;                       % Metastatic - Brain
id_M2      = [];
Treat_V953 = [0,0,0,0,0,0,0];           % Treatment 
OUT_V953   = clonal_dNdS(id_sheet, id_gene, id_type, id_sample, id_P, id_M1, id_M2);
FIT_V953   = get_linear_fit(OUT_V953.N', OUT_V953.dNdS');
clear id_*

% 6)
id_sheet   = 'V974';                    % patient ID [3 Primary + 5 Met (Brain)]
id_gene    = 5;                         % List (Symbols) of mutated gene
id_type    = 6;                         % Index of mutations type (i.e., syn, frameshift....)
id_sample  = [10,15,20,25,30,35,40,45]; % Index of AF of Samples (of this patient)
id_P       = 1:3;                       % Primary 
id_M1      = 4:8;                       % Metastatic - Brain
id_M2      = [];
Treat_V974 = [0,0,0,0,0,0,0,0];         % Treatment 
OUT_V974   = clonal_dNdS(id_sheet, id_gene, id_type, id_sample, id_P, id_M1, id_M2);
FIT_V974   = get_linear_fit(OUT_V974.N', OUT_V974.dNdS');
clear id_*

% 7)
id_sheet   = 'Uchi2';                      % patient ID [9 Primary + 3 Met (Liver)]
id_gene    = 5;                            % List (Symbols) of mutated gene
id_type    = 6;                            % Index of mutations type (i.e., syn, frameshift....)
id_sample  = [10,15,20,25,30,35,40,45,50,55,60,65]; % Index of AF of Samples (of this patient)
id_P       = 1:9;                          % Primary
id_M1      = 10:12;                        % Metastatic - Liver
id_M2      = [];
Treat_Uchi2= [0,0,0,0,0,0,0,0,0,0,0,0];    % Treatment 
OUT_Uchi2  = clonal_dNdS(id_sheet, id_gene, id_type, id_sample, id_P, id_M1, id_M2);
FIT_Uchi2  = get_linear_fit(OUT_Uchi2.N', OUT_Uchi2.dNdS');
clear id_*

% 8)
id_sheet   = 'Kim1';                    % patient ID [4 Primary + 3 Met (Liver)]
id_gene    = 5;                         % List (Symbols) of mutated gene
id_type    = 6;                         % Index of mutations type (i.e., syn, frameshift....)
id_sample  = [10,15,20,25,30,35,40];    % Index of AF of Samples (of this patient)
id_P       = 1:4;                       % Primary 
id_M1      = 5:7;                       % Metastatic - Liver
id_M2      = [];
Treat_Kim1 = [0,0,0,0,0,0,0];           % Treatment 
OUT_Kim1   = clonal_dNdS(id_sheet, id_gene, id_type, id_sample, id_P, id_M1, id_M2);
FIT_Kim1   = get_linear_fit(OUT_Kim1.N', OUT_Kim1.dNdS');
clear id_*

% 9)
id_sheet   = 'Kim2';                    % patient ID [5 Primary + 2 Met (Liver)]
id_gene    = 5;                         % List (Symbols) of mutated gene
id_type    = 6;                         % Index of mutations type (i.e., syn, frameshift....)
id_sample  = [10,15,20,25,30,35,40];    % Index of AF of Samples (of this patient)
id_P       = 1:5;                       % Primary 
id_M1      = 6:7;                       % Metastatic - Liver
id_M2      = [];
Treat_Kim2 = [0,0,0,0,0,0,0];           % Treatment 
OUT_Kim2   = clonal_dNdS(id_sheet, id_gene, id_type, id_sample, id_P, id_M1, id_M2);
FIT_Kim2   = get_linear_fit(OUT_Kim2.N', OUT_Kim2.dNdS');
clear id_*

%%%%%%%%%%%%%%%%%%%%%%%%%   Only 1 primary    %%%%%%%%%%%%%%%%%%%%%%%%%%%%%%%%%
% 10) ***
id_sheet   = 'V46';                    % patient ID [1 Primary + 1 Met (LN) + 1 Met (Brain)]
id_gene    = 5;                        % List (Symbols) of mutated gene
id_type    = 6;                        % Index of mutations type (i.e., syn, frameshift....)
id_sample  = [10,15,20];               % Index of AF of Samples (of this patient)
id_P       = 1;                        % Primary 
id_M1      = 2;                        % Metastatic - LN    (pre  treatment)
id_M2      = 3;                        % Metastatic - Brain (post treatment)
Treat_V46  = [0,0,1];                  % Treatment 
OUT_V46    = clonal_dNdS(id_sheet, id_gene, id_type, id_sample, id_P, id_M1, id_M2);
FIT_V46    = get_linear_fit(OUT_V46.N', OUT_V46.dNdS');
clear id_*

% 11) ***
id_sheet   = 'V514';                   % patient ID [1 Primary + 2 Met (LN) + 2 Met (Brain)]
id_gene    = 5;                        % List (Symbols) of mutated gene
id_type    = 6;                        % Index of mutations type (i.e., syn, frameshift....)
id_sample  = [10,15,20,25,30];         % Index of AF of Samples (of this patient)
id_P       = 1;                        % Primary 
id_M1      = 2:3;                      % Metastatic - LN    (pre  treatment)
id_M2      = 4:5;                      % Metastatic - Brain (post treatment)
Treat_V514 = [0,0,0,1,1];              % Treatment 
OUT_V514   = clonal_dNdS(id_sheet, id_gene, id_type, id_sample, id_P, id_M1, id_M2);
FIT_V514   = get_linear_fit(OUT_V514.N', OUT_V514.dNdS');
clear id_*

% 12) ***
id_sheet   = 'V559';                   % patient ID [1 Primary + 2 Met (Liver) + 1 Met (Brain)]
id_gene    = 5;                        % List (Symbols) of mutated gene
id_type    = 6;                        % Index of mutations type (i.e., syn, frameshift....)
id_sample  = [10,15,20,25];            % Index of AF of Samples (of this patient)
id_P       = 1;                        % Primary 
id_M1      = 2:3;                      % Metastatic - Liver (pre  treatment)
id_M2      = 4;                        % Metastatic - Brain (post treatment)
Treat_V559 = [0,0,0,1];                % Treatment 
OUT_V559   = clonal_dNdS(id_sheet, id_gene, id_type, id_sample, id_P, id_M1, id_M2);
FIT_V559   = get_linear_fit(OUT_V559.N', OUT_V559.dNdS');
clear id_*

% 13) ***
id_sheet   = 'V855';                   % patient ID [1 Primary + 1 Met (Brain)]
id_gene    = 5;                        % List (Symbols) of mutated gene
id_type    = 6;                        % Index of mutations type (i.e., syn, frameshift....)
id_sample  = [10,15];                  % Index of AF of Samples (of this patient)
id_P       = 1;                        % Primary 
id_M1      = 2;                        % Metastatic - Brain (post  treatment)
id_M2      = [];                       
Treat_V855 = [0,1];                    % Treatment 
OUT_V855   = clonal_dNdS(id_sheet, id_gene, id_type, id_sample, id_P, id_M1, id_M2);
FIT_V855   = get_linear_fit(OUT_V855.N', OUT_V855.dNdS');
clear id_*

%%%%%%%%%%% All the cases below have 1 Primary and 1 Met (Liver) => both PRE treatment %%%%%%%%%%%
% 14)
id_sheet     = 'Leung1';                 % patient ID [1 Primary + 1 Met (Liver)]
id_gene      = 5;                        % List (Symbols) of mutated gene
id_type      = 6;                        % Index of mutations type (i.e., syn, frameshift....)
id_sample    = [10,15];                  % Index of AF of Samples (of this patient)
id_P         = 1;                        % Primary 
id_M1        = 2;                        % Metastatic - Liver (pre-treatment)
id_M2        = [];                       
Treat_Leung1 = [0,0];                  % Treatment 
OUT_Leung1   = clonal_dNdS(id_sheet, id_gene, id_type, id_sample, id_P, id_M1, id_M2);
FIT_Leung1   = get_linear_fit(OUT_Leung1.N', OUT_Leung1.dNdS');
clear id_*

% 15)
id_sheet     = 'Leung2';                 % patient ID [1 Primary + 1 Met (Liver)]
id_gene      = 5;                        % List (Symbols) of mutated gene
id_type      = 6;                        % Index of mutations type (i.e., syn, frameshift....)
id_sample    = [10,15];                  % Index of AF of Samples (of this patient)
id_P         = 1;                        % Primary 
id_M1        = 2;                        % Metastatic - Liver (pre-treatment)
id_M2        = [];                       
Treat_Leung2 = [0,0];                      % Treatment 
OUT_Leung2   = clonal_dNdS(id_sheet, id_gene, id_type, id_sample, id_P, id_M1, id_M2);
FIT_Leung2   = get_linear_fit(OUT_Leung2.N', OUT_Leung2.dNdS');
clear id_*

% 16)
id_sheet   = 'Lim3';                   % patient ID [1 Primary + 1 Met (Liver)]
id_gene    = 5;                        % List (Symbols) of mutated gene
id_type    = 6;                        % Index of mutations type (i.e., syn, frameshift....)
id_sample  = [10,15];                  % Index of AF of Samples (of this patient)
id_P       = 1;                        % Primary 
id_M1      = 2;                        % Metastatic - Liver (pre-treatment)
id_M2      = [];                       
Treat_Lim3 = [0,0];                    % Treatment 
OUT_Lim3   = clonal_dNdS(id_sheet, id_gene, id_type, id_sample, id_P, id_M1, id_M2);
FIT_Lim3   = get_linear_fit(OUT_Lim3.N', OUT_Lim3.dNdS');
clear id_*

% 17)
id_sheet   = 'Lim6';                   % patient ID [1 Primary + 1 Met (Liver)]
id_gene    = 5;                        % List (Symbols) of mutated gene
id_type    = 6;                        % Index of mutations type (i.e., syn, frameshift....)
id_sample  = [10,15];                  % Index of AF of Samples (of this patient)
id_P       = 1;                        % Primary 
id_M1      = 2;                        % Metastatic - Liver (pre-treatment)
id_M2      = [];                       
Treat_Lim6 = [0,0];                    % Treatment 
OUT_Lim6   = clonal_dNdS(id_sheet, id_gene, id_type, id_sample, id_P, id_M1, id_M2);
FIT_Lim6   = get_linear_fit(OUT_Lim6.N', OUT_Lim6.dNdS');
clear id_*

% 18)
id_sheet   = 'Lim7';                   % patient ID [1 Primary + 1 Met (Liver)]
id_gene    = 5;                        % List (Symbols) of mutated gene
id_type    = 6;                        % Index of mutations type (i.e., syn, frameshift....)
id_sample  = [10,15];                  % Index of AF of Samples (of this patient)
id_P       = 1;                        % Primary 
id_M1      = 2;                        % Metastatic - Liver (pre-treatment)
id_M2      = [];                       
Treat_Lim7 = [0,0];                    % Treatment 
OUT_Lim7   = clonal_dNdS(id_sheet, id_gene, id_type, id_sample, id_P, id_M1, id_M2);
FIT_Lim7   = get_linear_fit(OUT_Lim7.N', OUT_Lim7.dNdS');
clear id_*

% 19)
id_sheet   = 'Lim8';                   % patient ID [1 Primary + 1 Met (Liver)]
id_gene    = 5;                        % List (Symbols) of mutated gene
id_type    = 6;                        % Index of mutations type (i.e., syn, frameshift....)
id_sample  = [10,15];                  % Index of AF of Samples (of this patient)
id_P       = 1;                        % Primary 
id_M1      = 2;                        % Metastatic - Liver (pre-treatment)
id_M2      = [];                       
Treat_Lim8 = [0,0];                    % Treatment 
OUT_Lim8   = clonal_dNdS(id_sheet, id_gene, id_type, id_sample, id_P, id_M1, id_M2);
FIT_Lim8   = get_linear_fit(OUT_Lim8.N', OUT_Lim8.dNdS');
clear id_*

% 20)
id_sheet    = 'Lim11';                  % patient ID [1 Primary + 1 Met (Liver)]
id_gene     = 5;                        % List (Symbols) of mutated gene
id_type     = 6;                        % Index of mutations type (i.e., syn, frameshift....)
id_sample   = [10,15];                  % Index of AF of Samples (of this patient)
id_P        = 1;                        % Primary 
id_M1       = 2;                        % Metastatic - Liver (pre-treatment)
id_M2       = [];                       
Treat_Lim11 = [0,0];                    % Treatment 
OUT_Lim11   = clonal_dNdS(id_sheet, id_gene, id_type, id_sample, id_P, id_M1, id_M2);
FIT_Lim11   = get_linear_fit(OUT_Lim11.N', OUT_Lim11.dNdS');
clear id_*

% 21)
id_sheet    = 'Lim12';                  % patient ID [1 Primary + 1 Met (Liver)]
id_gene     = 5;                        % List (Symbols) of mutated gene
id_type     = 6;                        % Index of mutations type (i.e., syn, frameshift....)
id_sample   = [10,15];                  % Index of AF of Samples (of this patient)
id_P        = 1;                        % Primary 
id_M1       = 2;                        % Metastatic - Liver (pre-treatment)
id_M2       = [];                       
Treat_Lim12 = [0,0];                    % Treatment 
OUT_Lim12   = clonal_dNdS(id_sheet, id_gene, id_type, id_sample, id_P, id_M1, id_M2);
FIT_Lim12   = get_linear_fit(OUT_Lim12.N', OUT_Lim12.dNdS');
clear id_*

% 22)
id_sheet    = 'Lim16';                  % patient ID [1 Primary + 1 Met (Liver)]
id_gene     = 5;                        % List (Symbols) of mutated gene
id_type     = 6;                        % Index of mutations type (i.e., syn, frameshift....)
id_sample   = [10,15];                  % Index of AF of Samples (of this patient)
id_P        = 1;                        % Primary 
id_M1       = 2;                        % Metastatic - Liver (pre-treatment)
id_M2       = [];                       
Treat_Lim16 = [0,0];                    % Treatment 
OUT_Lim16   = clonal_dNdS(id_sheet, id_gene, id_type, id_sample, id_P, id_M1, id_M2);
FIT_Lim16   = get_linear_fit(OUT_Lim16.N', OUT_Lim16.dNdS');
clear id_*

% 23)
id_sheet    = 'Lim21';                   % patient ID [1 Primary + 1 Met (Liver)]
id_gene     = 5;                        % List (Symbols) of mutated gene
id_type     = 6;                        % Index of mutations type (i.e., syn, frameshift....)
id_sample   = [10,15];                  % Index of AF of Samples (of this patient)
id_P        = 1;                        % Primary 
id_M1       = 2;                        % Metastatic - Liver (pre-treatment)
id_M2       = [];                       
Treat_Lim21 = [0,0];                    % Treatment 
OUT_Lim21   = clonal_dNdS(id_sheet, id_gene, id_type, id_sample, id_P, id_M1, id_M2);
FIT_Lim21   = get_linear_fit(OUT_Lim21.N', OUT_Lim21.dNdS');
clear id_*
