# Supplementary material for: Genome-level selection in tumors as a universal marker of resistance to therapy
Source: Nat Commun. 2025 Jul 16;16:6535. doi: 10.1038/s41467-025-61709-x (PMC12263839; doi:10.1038/s41467-025-61709-x)
Supplement: Supplementary file 4 — Supplementary Software 1 [file 41467_2025_61709_MOESM4_ESM.zip › CODE/Colorectal/clonal_PLOT.m]

% Cases with (some) Post-treatment samples:
% V750, V930, V46, V514, V559, V855
load RES_clonal.mat % output of 'clonal_MAIN.m'

%%%%%%%%%%%%%%%%%%%%%%%%%%%%%%%%%%%%%%%%%%%%%%%%%%%%%%%%%%%%%%%%%%%%%%%%%%%%%%%%%%%%%%%%%%%%%
%%% Selection (dN/dS) of Shared (Clonal/Trunk) mutations vs. Private (Subclonal/Branches) %%%
% Multi-samples (both primary & metastatic)
dNdS(1,:) = [OUT_Kim1.dNdS_clonal, OUT_Kim1.dNdS_sub];
dNdS(2,:) = [OUT_Kim2.dNdS_clonal, OUT_Kim2.dNdS_sub];
dNdS(3,:) = [OUT_Uchi2.dNdS_clonal, OUT_Uchi2.dNdS_sub];
dNdS(4,:) = [OUT_V402.dNdS_clonal, OUT_V402.dNdS_sub];
dNdS(5,:) = [OUT_V750.dNdS_clonal, OUT_V750.dNdS_sub];  % Treatment
dNdS(6,:) = [OUT_V824.dNdS_clonal, OUT_V824.dNdS_sub];
dNdS(7,:) = [OUT_V930.dNdS_clonal, OUT_V930.dNdS_sub];  % Treatment
dNdS(8,:) = [OUT_V953.dNdS_clonal, OUT_V953.dNdS_sub];
dNdS(9,:) = [OUT_V974.dNdS_clonal, OUT_V974.dNdS_sub];
% Multi-samples (only 1 primary) 
dNdS(10,:) = [OUT_V46.dNdS_clonal, OUT_V46.dNdS_sub];   % Treatment
dNdS(11,:) = [OUT_V514.dNdS_clonal, OUT_V514.dNdS_sub]; % Treatment
dNdS(12,:) = [OUT_V559.dNdS_clonal, OUT_V559.dNdS_sub]; % Treatment
dNdS(13,:) = [OUT_V855.dNdS_clonal, OUT_V855.dNdS_sub]; % Treatment
% Pair primary-met (both samples prior to treatment)
dNdS(14,:) = [OUT_Leung1.dNdS_clonal, OUT_Leung1.dNdS_sub];
dNdS(15,:) = [OUT_Leung2.dNdS_clonal, OUT_Leung2.dNdS_sub];
dNdS(16,:) = [OUT_Lim3.dNdS_clonal, OUT_Lim3.dNdS_sub];
dNdS(17,:) = [OUT_Lim6.dNdS_clonal, OUT_Lim6.dNdS_sub];
dNdS(18,:) = [OUT_Lim7.dNdS_clonal, OUT_Lim7.dNdS_sub];
dNdS(19,:) = [OUT_Lim8.dNdS_clonal, OUT_Lim8.dNdS_sub];
dNdS(20,:) = [OUT_Lim11.dNdS_clonal, OUT_Lim11.dNdS_sub];
dNdS(21,:) = [OUT_Lim12.dNdS_clonal, OUT_Lim12.dNdS_sub];
dNdS(22,:) = [OUT_Lim16.dNdS_clonal, OUT_Lim16.dNdS_sub];
dNdS(23,:) = [OUT_Lim21.dNdS_clonal, OUT_Lim21.dNdS_sub];

%%%%%%%%%%%%%%%%%%%%%%%%%%%%%%%%%%%%%%%%%%%%%%%%%%%%%%%%%%%%%%%%%%%%%%%%%%%%%%%%%%%%%%%
%%% No. of N Mutations (N) - Shared (Clonal/Trunk) vs. Private (Subclonal/Branches) %%%
% Multi-samples (both primary & metastatic)
ML(1,:) = [sum(OUT_Kim1.N_clonal)/length(OUT_Kim1.N_clonal), sum(OUT_Kim1.N_sub)/length(OUT_Kim1.N_sub)];
ML(2,:) = [sum(OUT_Kim2.N_clonal)/length(OUT_Kim2.N_clonal), sum(OUT_Kim2.N_sub)/length(OUT_Kim2.N_sub)];
ML(3,:) = [sum(OUT_Uchi2.N_clonal)/length(OUT_Uchi2.N_clonal), sum(OUT_Uchi2.N_sub)/length(OUT_Uchi2.N_sub)];
ML(4,:) = [sum(OUT_V402.N_clonal)/length(OUT_V402.N_clonal), sum(OUT_V402.N_sub)/length(OUT_V402.N_sub)];
ML(5,:) = [sum(OUT_V750.N_clonal)/length(OUT_V750.N_clonal), sum(OUT_V750.N_sub)/length(OUT_V750.N_sub)];  % Treatment
ML(6,:) = [sum(OUT_V824.N_clonal)/length(OUT_V824.N_clonal), sum(OUT_V824.N_sub)/length(OUT_V824.N_sub)]; 
ML(7,:) = [sum(OUT_V930.N_clonal)/length(OUT_V930.N_clonal), sum(OUT_V930.N_sub)/length(OUT_V930.N_sub)];  % Treatment
ML(8,:) = [sum(OUT_V953.N_clonal)/length(OUT_V953.N_clonal), sum(OUT_V953.N_sub)/length(OUT_V953.N_sub)];
ML(9,:) = [sum(OUT_V974.N_clonal)/length(OUT_V974.N_clonal), sum(OUT_V974.N_sub)/length(OUT_V974.N_sub)]; 
% Multi-samples (only 1 primary) 
ML(10,:) = [sum(OUT_V46.N_clonal)/length(OUT_V46.N_clonal), sum(OUT_V46.N_sub)/length(OUT_V46.N_sub)];     % Treatment
ML(11,:) = [sum(OUT_V514.N_clonal)/length(OUT_V514.N_clonal), sum(OUT_V514.N_sub)/length(OUT_V514.N_sub)]; % Treatment
ML(12,:) = [sum(OUT_V559.N_clonal)/length(OUT_V559.N_clonal), sum(OUT_V559.N_sub)/length(OUT_V559.N_sub)]; % Treatment
ML(13,:) = [sum(OUT_V855.N_clonal)/length(OUT_V855.N_clonal), sum(OUT_V855.N_sub)/length(OUT_V855.N_sub)]; % Treatment
% Pair primary-met (both samples prior to treatment)
ML(14,:) = [sum(OUT_Leung1.N_clonal)/length(OUT_Leung1.N_clonal), sum(OUT_Leung1.N_sub)/length(OUT_Leung1.N_sub)];
ML(15,:) = [sum(OUT_Leung2.N_clonal)/length(OUT_Leung2.N_clonal), sum(OUT_Leung2.N_sub)/length(OUT_Leung2.N_sub)];
ML(16,:) = [sum(OUT_Lim3.N_clonal)/length(OUT_Lim3.N_clonal), sum(OUT_Lim3.N_sub)/length(OUT_Lim3.N_sub)];
ML(17,:) = [sum(OUT_Lim6.N_clonal)/length(OUT_Lim6.N_clonal), sum(OUT_Lim6.N_sub)/length(OUT_Lim6.N_sub)];
ML(18,:) = [sum(OUT_Lim7.N_clonal)/length(OUT_Lim7.N_clonal), sum(OUT_Lim7.N_sub)/length(OUT_Lim7.N_sub)];
ML(19,:) = [sum(OUT_Lim8.N_clonal)/length(OUT_Lim8.N_clonal), sum(OUT_Lim8.N_sub)/length(OUT_Lim8.N_sub)];
ML(20,:) = [sum(OUT_Lim11.N_clonal)/length(OUT_Lim11.N_clonal), sum(OUT_Lim11.N_sub)/length(OUT_Lim11.N_sub)];
ML(21,:) = [sum(OUT_Lim12.N_clonal)/length(OUT_Lim12.N_clonal), sum(OUT_Lim12.N_sub)/length(OUT_Lim12.N_sub)];
ML(22,:) = [sum(OUT_Lim16.N_clonal)/length(OUT_Lim16.N_clonal), sum(OUT_Lim16.N_sub)/length(OUT_Lim16.N_sub)];
ML(23,:) = [sum(OUT_Lim21.N_clonal)/length(OUT_Lim21.N_clonal), sum(OUT_Lim21.N_sub)/length(OUT_Lim21.N_sub)];


%%%%%%%%%%%%%%%%%
%%%   PLOTS   %%%
% --- remove cases with too low No. of Mutations or invalid dN/dS values (e.g., inf and Nan)
id_rm = find(ML(:,1) < 8 | ML(:,1) < 2 | isnan(dNdS(:,1))==1 | isnan(dNdS(:,2))==1 | isinf(dNdS(:,1))==1 | isinf(dNdS(:,2))==1);
dNdS(id_rm,:) = []; ML(id_rm,:) = []; 

% --- PLOT
Np = size(dNdS,1);
subplot(231)
plot(dNdS(:,1) , dNdS(:,2), 'ko');
xlabel('dN/dS_{clonal}'); ylabel('dN/dS_{Subclonal}');

G = ones(2*Np,1); G(Np+1:Np*2) = 2;
subplot(232)
boxplot([dNdS(:,1); dNdS(:,2)], G, 'labels', {'Clonal', 'Subclonal'})
ylabel('dN/dS');

subplot(233)
plot(ML(:,1), dNdS(:,1),'bo'); hold;
plot(ML(:,2), dNdS(:,2),   'ro');
xlabel('N'); ylabel('dN/dS'); 
legend({'Clonal', 'Subclonal'});

subplot(235)
boxplot([ML(:,1); ML(:,2)], G, 'labels', {'Clonal', 'Subclonal'})
ylabel('N');
