# Supplementary material for: Genome-level selection in tumors as a universal marker of resistance to therapy
Source: Nat Commun. 2025 Jul 16;16:6535. doi: 10.1038/s41467-025-61709-x (PMC12263839; doi:10.1038/s41467-025-61709-x)
Supplement: Supplementary file 4 — Supplementary Software 1 [file 41467_2025_61709_MOESM4_ESM.zip › CODE/Colorectal/Colorectal_nat_gen_2019_clinical.xlsx]

## Sheet: Sheet1
Supplementary Table 1. Clinical features of the metastatic colorectal cancer cohort
Patient ID	Sex	Age at diagnosis of primary tumor	Diagnosis history	Treatment before diagnosis of asynchronous met	Primary tumor size (cm)	Met tumor size (cm)	Total No. of Samples	No. of primary samples	No. of Met samples	MRS of both primary and Met	Data source
V46	M	60	P&LN–LU(2y7m)–BM(3y9m)	yes	4	3(BM)	3	1	1(BM),1(LN)	no	This study
V402	F	47	P–BM(4y8m)	no	7.5	5(BM)	8	4	4(BM)	yes	This study
V514	M	73	P&LN–BM(0y6m)	yes	9	2.5BM)	5	1	2(BM),2(LN)	no	This study
V559	M	49	P&LI–LU(1y5m)–BM(1y8m)	yes	4.5	3.5(BM)	4	1	1(BM),2(LI)	no	This study
V750	M	65	P&LN&LI&LU–BM(0y6m)	yes	10	3(BM)	13	5	5(BM),3(LN)	yes	This study
V824	M	61	P&LN–BM&LU(0y10m)	no	8	5(BM)	9	3	3(BM),3(LN)	yes	This study
V855	M	57	P&LN–BM(0y4m)	yes	6	3(BM)	2	1	1(BM)	no	This study
V930	F	71	P–LI(2y2m)–LU(5y8m)–BM(8y7m)	yes	4	NA	13	5	5(BM),3(LU)	yes	This study
V953	F	68	P–BM(2y6m)	no	8.1	5(BM)	7	3	4(BM)	yes	This study
V974	F	60	P&BM–RecBM(0y5m)	no	10	5(BM)	8	3	5(BM)	yes	This study
Uchi2	M	81	P&LI	no	5.2	NA	12	9	3(LI)	yes	Uchi et al. 2016
Kim1	M	69	P&LI	no	6	NA	7	4	3(LI)	yes	Kim et al. 2015
Kim2	M	79	P–LI(0y7m)	no	10.5	NA	7	5	2(LI)	yes	Kim et al. 2015
Leung1	M	77	P&LI	no	NA	NA	2	1	1(LI)	no	Leung et al. 2017
Leung2	M	64	P&LI	no	NA	NA	2	1	1(LI)	no	Leung et al. 2017
Lim3	M	46	P&LI	no	NA	NA	2	1	1(LI)	no	Lim et al. 2015
Lim6	M	59	P&LI	no	NA	NA	2	1	1(LI)	no	Lim et al. 2015
Lim7	F	54	P&LI	no	NA	NA	2	1	1(LI)	no	Lim et al. 2015
Lim8	M	57	P&LI	no	NA	NA	2	1	1(LI)	no	Lim et al. 2015
Lim11	M	57	P&LI	no	NA	NA	2	1	1(LI)	no	Lim et al. 2015
Lim12	M	71	P&LI	no	NA	NA	2	1	1(LI)	no	Lim et al. 2015
Lim16	M	77	P&LI	no	NA	NA	2	1	1(LI)	no	Lim et al. 2015
Lim21	M	52	P&LI	no	NA	NA	2	1	1(LI)	no	Lim et al. 2015
Note: samples from primary tumor and synchronously diagnosed metastases were untreated
Abbreviations: P – primary tumor; BM – brain metastasis; LN – lymph node metastasis; LI – liver metastasis; LU – lung metastasis; met - metastasis; MRS – multi-region sequencing;
NA- not available; & – synchronous; m- month; y - year
