# Supplementary material for: Genome-level selection in tumors as a universal marker of resistance to therapy
Source: Nat Commun. 2025 Jul 16;16:6535. doi: 10.1038/s41467-025-61709-x (PMC12263839; doi:10.1038/s41467-025-61709-x)
Supplement: Supplementary file 4 — Supplementary Software 1 [file 41467_2025_61709_MOESM4_ESM.zip › CODE/Colorectal/Compare_linear_models.m]

% compare between two linear models (P-M vs. P-P)

load dNdS_linear_models.mat

% --- Compare using Chi-square test
model1 = fitlm(dNdS_pm(:,1), dNdS_pm(:,2)); % regression of Primary vs. Met
model2 = fitlm(dNdS_pp(:,1), dNdS_pp(:,2)); % regression of Primary vs. Primary

% --- comapre using Matlab anova tool
dNdS_1 = [dNdS_pm(:,1); dNdS_pp(:,1)]; % combine the data and add categorical variable
dNdS_2 = [dNdS_pm(:,2); dNdS_pp(:,2)];
CAT = ones(length(dNdS_1),1);
CAT(length(dNdS_pm(:,1))+1:end) = 2;
aoctool(dNdS_1,dNdS_2,CAT)
