# Supplementary material for: Genome-level selection in tumors as a universal marker of resistance to therapy
Source: Nat Commun. 2025 Jul 16;16:6535. doi: 10.1038/s41467-025-61709-x (PMC12263839; doi:10.1038/s41467-025-61709-x)
Supplement: Supplementary file 4 — Supplementary Software 1 [file 41467_2025_61709_MOESM4_ESM.zip › CODE/Colorectal/estimate_dNdS.m]

% dN/dS in Samples of COLORECTAL Cancer (Primary + Met) from Hu et al. (Nat Gen 2019)
% ! NOTE ! 
% 1) Each sheet in mutation files is a patient (with multiple regions sequenced)
% 2) To infer # of mutations - take mutations with AF>0 (This is how this dataset is organized)

% USE:
% id_sheet  = 'V402';         % patient ID
% id_type   = 6;              % mut type (i.e., missense, nonsense, silent, non-coding...)
% id_sample = [10,15,20,25,30,35,40,45]
% id_P      = 1:4;  % Primary samples    (of this patient)
% id_M1     = 5:8;  % Metastatic samples (of this patient)

function OUT = estimate_dNdS(id_sheet, id_type, id_sample, id_P, id_M1, id_M2)

N_samples = length(id_sample);

% thershold to select variants with TH_early < AF < TH_late (and > than in normal samples)
TH_early = 0;   % AF > TH (remove late mut, e.g., 0-0.1 TH_early=0.1 => keep relatively early)
TH_late  = Inf; % AF < TH (remove early mut, e.g., 0.33-1 TH_late=0.33 => keep relatively late)

%%%%%%%%%%%%%%%%%%%%%%%%%%%%
%%%%% READ MUTATIONS  %%%%%%
[M_num, B, M_tbl]  = xlsread('Colorectal_nat_gen_2019_mutations.xlsx', id_sheet);
% remove headers
HEADER = M_tbl(1:2,:); 
M_tbl(1:2,:) = [];
M_num(1:2,:) = [];

% % Random removal of entries (%60)
% [R,C] = size(M_tbl);
% id_random = randperm(R); id_random = id_random(1:round(R*0.6));
% M_tbl = M_tbl(id_random,:);
% M_num = M_num(id_random,:);

%Matrix of AF (all variants x samples)
AF = M_num(:,id_sample);
% Vector of Mutation type (all variants x 1)
TYPE = M_tbl(:,id_type);

%%%%%%%%%%%%%%%%%%%%%%%%%%%%%%%%%%%%%%%%%%%%
%%% GO OVER SAMPLES, GET N & S Mutations %%%
% Get S first, the remaining is N mutations
% --- Silent (S)
TMP = strcmp(TYPE, 'synonymous');
id_silent = find(TMP>0);
for i = 1:N_samples
%     S(i) = length(find(AF(id_silent,i) > TH));
%     N(i) = length(find(AF(:,i) > TH)) - S(i);
    S(i) = length( find( AF(id_silent,i) > TH_early & AF(id_silent,i) < TH_late ) );
    N(i) = length( find( AF(:,i) > TH_early & AF(:,i) < TH_late ) ) - S(i);
end

%%%%%%%%%%%%%%%%%%%%%%%%%%%%
%%% Estimate N, S, dN/dS %%%
%%%%%%%%%%%%%%%%%%%%%%%%%%%%

dNdS = N./S./3.36; % Normalization by the ratio nN/nS across the human genome

%%%%%%%%%%%%
%%% SAVE %%%
OUT.N     = N;
OUT.S     = S;
OUT.dNdS  = dNdS;
OUT.id_P  = id_P;
OUT.id_M1 = id_M1;
OUT.id_M2 = id_M2;
