# Supplementary material for: Genome-level selection in tumors as a universal marker of resistance to therapy
Source: Nat Commun. 2025 Jul 16;16:6535. doi: 10.1038/s41467-025-61709-x (PMC12263839; doi:10.1038/s41467-025-61709-x)
Supplement: Supplementary file 4 — Supplementary Software 1 [file 41467_2025_61709_MOESM4_ESM.zip › CODE/Colorectal/generate_PATIENT.m]

% GENERATE PATIENT STRUCTURE
% 1)
PATIENT(1).id_sheet   = 'V402';                    % patient ID [4 Primary + 4 Met (Brain)]
PATIENT(1).id_type    = 6;                         % Index of mutations type (i.e., syn, frameshift....)
PATIENT(1).id_sample  = [10,15,20,25,30,35,40,45]; % Index of AF of Samples (of this patient)
PATIENT(1).id_P       = 1:4;                       % Primary 
PATIENT(1).id_M1      = 5:8;                       % Metastatic - Brain
PATIENT(1).id_M2      = [];                        
PATIENT(1).Treat      = [0,0,0,0,0,0,0,0];         % Treatment (before diagnosis of asynch met)

% 2) ***
PATIENT(2).id_sheet   = 'V750';                      % patient ID [5 Primary + 3 (Lymph node) + 5 Met (Brain)]
PATIENT(2).id_type    = 6;                           % Index of mutations type (i.e., syn, frameshift....)
PATIENT(2).id_sample  = [10,15,20,25,30,35,40,45,50,55,60,65,70];  % Index of AF of Samples (of this patient)
PATIENT(2).id_P       = 1:5;                         % Primary samples
PATIENT(2).id_M1      = 6:8;                         % Metastatic - LN    (pre  treatement)
PATIENT(2).id_M2      = 9:13;                        % Metastatic - Brain (post treatment)
PATIENT(2).Treat      = [0,0,0,0,0,0,0,0,1,1,1,1,1]; % Treatment before diagnosis (of asynch met)

% 3)
PATIENT(3).id_sheet   = 'V824';                    % patient ID [3 Primary + 2 (Lymph node) + 3 Met (Brain)]
PATIENT(3).id_type    = 6;                         % Index of mutations type (i.e., syn, frameshift....)
PATIENT(3).id_sample  = [10,15,20,25,30,35,40,45]; % Index of AF of Samples (of this patient)
PATIENT(3).id_P       = 1:3;                       % Primary samples
PATIENT(3).id_M1      = 4:5;                       % Met - LN
PATIENT(3).id_M2      = 6:8;                       % Met - Brain
PATIENT(3).Treat      = [0,0,0,0,0,0,0,0];         % Treatment 

% 4) ***
PATIENT(4).id_sheet   = 'V930';                      % patient ID [5 Primary + 3 (Lung) + 5 Met (Brain)]
PATIENT(4).id_type    = 6;                           % Index of mutations type (i.e., syn, frameshift....)
PATIENT(4).id_sample  = [10,15,20,25,30,35,40,45,50,55,60,65,70];  % Index of AF of Samples (of this patient)
PATIENT(4).id_P       = 1:5;                         % Primary 
PATIENT(4).id_M1      = 6:8;                         % Met - Lung  (post treatment)
PATIENT(4).id_M2      = 9:13;                        % Met - Brain (post treatment)
PATIENT(4).Treat      = [0,0,0,0,0,1,1,1,1,1,1,1,1]; % Treatment 

% 5)
PATIENT(5).id_sheet   = 'V953';                    % patient ID [3 Primary + 4 Met (Brain)]
PATIENT(5).id_type    = 6;                         % Index of mutations type (i.e., syn, frameshift....)
PATIENT(5).id_sample  = [10,15,20,25,30,35,40];    % Index of AF of Samples (of this patient)
PATIENT(5).id_P       = 1:3;                       % Primary 
PATIENT(5).id_M1      = 4:7;                       % Metastatic - Brain
PATIENT(5).id_M2      = [];
PATIENT(5).Treat      = [0,0,0,0,0,0,0];           % Treatment 

% 6)
PATIENT(6).id_sheet   = 'V974';                    % patient ID [3 Primary + 5 Met (Brain)]
PATIENT(6).id_type    = 6;                         % Index of mutations type (i.e., syn, frameshift....)
PATIENT(6).id_sample  = [10,15,20,25,30,35,40,45]; % Index of AF of Samples (of this patient)
PATIENT(6).id_P       = 1:3;                       % Primary 
PATIENT(6).id_M1      = 4:8;                       % Metastatic - Brain
PATIENT(6).id_M2      = [];
PATIENT(6).Treat      = [0,0,0,0,0,0,0,0];         % Treatment 

% 7)
PATIENT(7).id_sheet   = 'Uchi2';                      % patient ID [9 Primary + 3 Met (Liver)]
PATIENT(7).id_type    = 6;                            % Index of mutations type (i.e., syn, frameshift....)
PATIENT(7).id_sample  = [10,15,20,25,30,35,40,45,50,55,60,65]; % Index of AF of Samples (of this patient)
PATIENT(7).id_P       = 1:9;                          % Primary
PATIENT(7).id_M1      = 10:12;                        % Metastatic - Liver
PATIENT(7).id_M2      = [];
PATIENT(7).Treat      = [0,0,0,0,0,0,0,0,0,0,0,0];    % Treatment 

% 8)
PATIENT(8).id_sheet   = 'Kim1';                    % patient ID [4 Primary + 3 Met (Liver)]
PATIENT(8).id_type    = 6;                         % Index of mutations type (i.e., syn, frameshift....)
PATIENT(8).id_sample  = [10,15,20,25,30,35,40];    % Index of AF of Samples (of this patient)
PATIENT(8).id_P       = 1:4;                       % Primary 
PATIENT(8).id_M1      = 5:7;                       % Metastatic - Liver
PATIENT(8).id_M2      = [];
PATIENT(8).Treat      = [0,0,0,0,0,0,0];           % Treatment 

% 9)
PATIENT(9).id_sheet   = 'Kim2';                    % patient ID [5 Primary + 2 Met (Liver)]
PATIENT(9).id_type    = 6;                         % Index of mutations type (i.e., syn, frameshift....)
PATIENT(9).id_sample  = [10,15,20,25,30,35,40];    % Index of AF of Samples (of this patient)
PATIENT(9).id_P       = 1:5;                       % Primary 
PATIENT(9).id_M1      = 6:7;                       % Metastatic - Liver
PATIENT(9).id_M2      = [];
PATIENT(9).Treat      = [0,0,0,0,0,0,0];           % Treatment 

%%%%%%%%%%%%%%%%%%%%%%%%%   Only 1 primary    %%%%%%%%%%%%%%%%%%%%%%%%%%%%%%%%%
% 10) ***
PATIENT(10).id_sheet   = 'V46';                    % patient ID [1 Primary + 1 Met (LN) + 1 Met (Brain)]
PATIENT(10).id_type    = 6;                        % Index of mutations type (i.e., syn, frameshift....)
PATIENT(10).id_sample  = [10,15,20];               % Index of AF of Samples (of this patient)
PATIENT(10).id_P       = 1;                        % Primary 
PATIENT(10).id_M1      = 2;                        % Metastatic - LN    (pre  treatment)
PATIENT(10).id_M2      = 3;                        % Metastatic - Brain (post treatment)
PATIENT(10).Treat      = [0,0,1];                  % Treatment 

% 11) ***
PATIENT(11).id_sheet   = 'V514';                   % patient ID [1 Primary + 2 Met (LN) + 2 Met (Brain)]
PATIENT(11).id_type    = 6;                        % Index of mutations type (i.e., syn, frameshift....)
PATIENT(11).id_sample  = [10,15,20,25,30];         % Index of AF of Samples (of this patient)
PATIENT(11).id_P       = 1;                        % Primary 
PATIENT(11).id_M1      = 2:3;                      % Metastatic - LN    (pre  treatment)
PATIENT(11).id_M2      = 4:5;                      % Metastatic - Brain (post treatment)
PATIENT(11).Treat      = [0,0,0,1,1];              % Treatment 

% 12) ***
PATIENT(12).id_sheet   = 'V559';                   % patient ID [1 Primary + 2 Met (Liver) + 1 Met (Brain)]
PATIENT(12).id_type    = 6;                        % Index of mutations type (i.e., syn, frameshift....)
PATIENT(12).id_sample  = [10,15,20,25];            % Index of AF of Samples (of this patient)
PATIENT(12).id_P       = 1;                        % Primary 
PATIENT(12).id_M1      = 2:3;                      % Metastatic - Liver (pre  treatment)
PATIENT(12).id_M2      = 4;                        % Metastatic - Brain (post treatment)
PATIENT(12).Treat      = [0,0,0,1];                % Treatment 

% 13) ***
PATIENT(13).id_sheet   = 'V855';                   % patient ID [1 Primary + 1 Met (Brain)]
PATIENT(13).id_type    = 6;                        % Index of mutations type (i.e., syn, frameshift....)
PATIENT(13).id_sample  = [10,15];                  % Index of AF of Samples (of this patient)
PATIENT(13).id_P       = 1;                        % Primary 
PATIENT(13).id_M1      = 2;                        % Metastatic - Brain (post  treatment)
PATIENT(13).id_M2      = [];                       
PATIENT(13).Treat      = [0,1];                    % Treatment 

%%%%%%%%%%% All the cases below have 1 Primary and 1 Met (Liver) => both PRE treatment %%%%%%%%%%%
% 14)
PATIENT(14).id_sheet     = 'Leung1';                 % patient ID [1 Primary + 1 Met (Liver)]
PATIENT(14).id_type      = 6;                        % Index of mutations type (i.e., syn, frameshift....)
PATIENT(14).id_sample    = [10,15];                  % Index of AF of Samples (of this patient)
PATIENT(14).id_P         = 1;                        % Primary 
PATIENT(14).id_M1        = 2;                        % Metastatic - Liver (pre-treatment)
PATIENT(14).id_M2        = [];                       
PATIENT(14).Treat        = [0,0];                  % Treatment 

% 15)
PATIENT(15).id_sheet     = 'Leung2';                 % patient ID [1 Primary + 1 Met (Liver)]
PATIENT(15).id_type      = 6;                        % Index of mutations type (i.e., syn, frameshift....)
PATIENT(15).id_sample    = [10,15];                  % Index of AF of Samples (of this patient)
PATIENT(15).id_P         = 1;                        % Primary 
PATIENT(15).id_M1        = 2;                        % Metastatic - Liver (pre-treatment)
PATIENT(15).id_M2        = [];                       
PATIENT(15).Treat        = [0,0];                      % Treatment 

% 16)
PATIENT(16).id_sheet   = 'Lim3';                   % patient ID [1 Primary + 1 Met (Liver)]
PATIENT(16).id_type    = 6;                        % Index of mutations type (i.e., syn, frameshift....)
PATIENT(16).id_sample  = [10,15];                  % Index of AF of Samples (of this patient)
PATIENT(16).id_P       = 1;                        % Primary 
PATIENT(16).id_M1      = 2;                        % Metastatic - Liver (pre-treatment)
PATIENT(16).id_M2      = [];                       
PATIENT(16).Treat      = [0,0];                    % Treatment 

% 17)
PATIENT(17).id_sheet   = 'Lim6';                   % patient ID [1 Primary + 1 Met (Liver)]
PATIENT(17).id_type    = 6;                        % Index of mutations type (i.e., syn, frameshift....)
PATIENT(17).id_sample  = [10,15];                  % Index of AF of Samples (of this patient)
PATIENT(17).id_P       = 1;                        % Primary 
PATIENT(17).id_M1      = 2;                        % Metastatic - Liver (pre-treatment)
PATIENT(17).id_M2      = [];                       
PATIENT(17).Treat      = [0,0];                    % Treatment 

% 18)
PATIENT(18).id_sheet   = 'Lim7';                   % patient ID [1 Primary + 1 Met (Liver)]
PATIENT(18).id_type    = 6;                        % Index of mutations type (i.e., syn, frameshift....)
PATIENT(18).id_sample  = [10,15];                  % Index of AF of Samples (of this patient)
PATIENT(18).id_P       = 1;                        % Primary 
PATIENT(18).id_M1      = 2;                        % Metastatic - Liver (pre-treatment)
PATIENT(18).id_M2      = [];                       
PATIENT(18).Treat      = [0,0];                    % Treatment 

% 19)
PATIENT(19).id_sheet   = 'Lim8';                   % patient ID [1 Primary + 1 Met (Liver)]
PATIENT(19).id_type    = 6;                        % Index of mutations type (i.e., syn, frameshift....)
PATIENT(19).id_sample  = [10,15];                  % Index of AF of Samples (of this patient)
PATIENT(19).id_P       = 1;                        % Primary 
PATIENT(19).id_M1      = 2;                        % Metastatic - Liver (pre-treatment)
PATIENT(19).id_M2      = [];                       
PATIENT(19).Treat      = [0,0];                    % Treatment 

% 20)
PATIENT(20).id_sheet    = 'Lim11';                   % patient ID [1 Primary + 1 Met (Liver)]
PATIENT(20).id_type     = 6;                        % Index of mutations type (i.e., syn, frameshift....)
PATIENT(20).id_sample   = [10,15];                  % Index of AF of Samples (of this patient)
PATIENT(20).id_P        = 1;                        % Primary 
PATIENT(20).id_M1       = 2;                        % Metastatic - Liver (pre-treatment)
PATIENT(20).id_M2       = [];                       
PATIENT(20).Treat       = [0,0];                    % Treatment 

% 21)
PATIENT(21).id_sheet    = 'Lim12';                   % patient ID [1 Primary + 1 Met (Liver)]
PATIENT(21).id_type     = 6;                        % Index of mutations type (i.e., syn, frameshift....)
PATIENT(21).id_sample   = [10,15];                  % Index of AF of Samples (of this patient)
PATIENT(21).id_P        = 1;                        % Primary 
PATIENT(21).id_M1       = 2;                        % Metastatic - Liver (pre-treatment)
PATIENT(21).id_M2       = [];                       
PATIENT(21).Treat       = [0,0];                    % Treatment 

% 22)
PATIENT(22).id_sheet    = 'Lim16';                   % patient ID [1 Primary + 1 Met (Liver)]
PATIENT(22).id_type     = 6;                        % Index of mutations type (i.e., syn, frameshift....)
PATIENT(22).id_sample   = [10,15];                  % Index of AF of Samples (of this patient)
PATIENT(22).id_P        = 1;                        % Primary 
PATIENT(22).id_M1       = 2;                        % Metastatic - Liver (pre-treatment)
PATIENT(22).id_M2       = [];                       
PATIENT(22).Treat       = [0,0];                    % Treatment 

% 23)
PATIENT(23).id_sheet    = 'Lim21';                   % patient ID [1 Primary + 1 Met (Liver)]
PATIENT(23).id_type     = 6;                        % Index of mutations type (i.e., syn, frameshift....)
PATIENT(23).id_sample   = [10,15];                  % Index of AF of Samples (of this patient)
PATIENT(23).id_P        = 1;                        % Primary 
PATIENT(23).id_M1       = 2;                        % Metastatic - Liver (pre-treatment)
PATIENT(23).id_M2       = [];                       
PATIENT(23).Treat       = [0,0];                    % Treatment 
