# Supplementary material for: Genome-level selection in tumors as a universal marker of resistance to therapy
Source: Nat Commun. 2025 Jul 16;16:6535. doi: 10.1038/s41467-025-61709-x (PMC12263839; doi:10.1038/s41467-025-61709-x)
Supplement: Supplementary file 4 — Supplementary Software 1 [file 41467_2025_61709_MOESM4_ESM.zip › CODE/Colorectal/PLOT1.m]

% Cases with (some) Post-treatment samples:
% V750, V930, V46, V514, V559, V855
T = 0; % 0 = to remove post-treatment samples from patients
load RES_colorectal.mat

%%% To Remove the treated samples %%%
if T==0
    OUT_V750.id_M2 = [];
    OUT_V930.id_M1 = []; OUT_V930.id_M2 = [];
    OUT_V46.id_M2  = [];
    OUT_V514.id_M2 = [];
    OUT_V559.id_M2 = [];
    OUT_V855.id_M1 = [];
end

%%%%%%%%%%%%%%%%%%%%%%%%%%%%%%%%%%%%%%%%%%%%%%%%%%%%%%%%%%%%%%%%%%%%%%%%%%%%%%%%%%%%%%%%%%%%%%%%%%%%%%%%%%%%%%%%%%%%%%%%%%%%%%%%%%%%%%%%%%%%%%%%%%
%%% Average Selection (dN/dS) of Primary (always pre-treatment) vs. Metastatic (most are pre-teartment, some samples in some cases are post-treatment) %%%
% Multi-samples (both primary & metastatic)
dNdS(1,:) = [mean(OUT_Kim1.dNdS(OUT_Kim1.id_P)), mean(OUT_Kim1.dNdS(union(OUT_Kim1.id_M1,OUT_Kim1.id_M2)))];
dNdS(2,:) = [mean(OUT_Kim2.dNdS(OUT_Kim2.id_P)), mean(OUT_Kim2.dNdS(union(OUT_Kim2.id_M1,OUT_Kim2.id_M2)))];
dNdS(3,:) = [mean(OUT_Uchi2.dNdS(OUT_Uchi2.id_P)), mean(OUT_Uchi2.dNdS(union(OUT_Uchi2.id_M1,OUT_Uchi2.id_M2)))];
dNdS(4,:) = [mean(OUT_V402.dNdS(OUT_V402.id_P)), mean(OUT_V402.dNdS(union(OUT_V402.id_M1,OUT_V402.id_M2)))];
dNdS(5,:) = [mean(OUT_V750.dNdS(OUT_V750.id_P)), mean(OUT_V750.dNdS(union(OUT_V750.id_M1,OUT_V750.id_M2)))];  % Treatment
dNdS(6,:) = [mean(OUT_V824.dNdS(OUT_V824.id_P)), mean(OUT_V824.dNdS(union(OUT_V824.id_M1,OUT_V824.id_M2)))];
dNdS(7,:) = [mean(OUT_V930.dNdS(OUT_V930.id_P)), mean(OUT_V930.dNdS(union(OUT_V930.id_M1,OUT_V930.id_M2)))];  % Treatment
dNdS(8,:) = [mean(OUT_V953.dNdS(OUT_V953.id_P)), mean(OUT_V953.dNdS(union(OUT_V953.id_M1,OUT_V953.id_M2)))];
dNdS(9,:) = [mean(OUT_V974.dNdS(OUT_V974.id_P)), mean(OUT_V974.dNdS(union(OUT_V974.id_M1,OUT_V974.id_M2)))];
% Multi-samples (only 1 primary) 
dNdS(10,:) = [mean(OUT_V46.dNdS(OUT_V46.id_P)), mean(OUT_V46.dNdS(union(OUT_V46.id_M1,OUT_V46.id_M2)))];      % Treatment
dNdS(11,:) = [mean(OUT_V514.dNdS(OUT_V514.id_P)), mean(OUT_V514.dNdS(union(OUT_V514.id_M1,OUT_V514.id_M2)))]; % Treatment
dNdS(12,:) = [mean(OUT_V559.dNdS(OUT_V559.id_P)), mean(OUT_V559.dNdS(union(OUT_V559.id_M1,OUT_V559.id_M2)))]; % Treatment
dNdS(13,:) = [mean(OUT_V855.dNdS(OUT_V855.id_P)), mean(OUT_V855.dNdS(union(OUT_V855.id_M1,OUT_V855.id_M2)))]; % Treatment
% Pair primary-met (both samples prior to treatment)
dNdS(14,:) = [mean(OUT_Leung1.dNdS(OUT_Leung1.id_P)), mean(OUT_Leung1.dNdS(union(OUT_Leung1.id_M1,OUT_Leung1.id_M2)))];
dNdS(15,:) = [mean(OUT_Leung2.dNdS(OUT_Leung2.id_P)), mean(OUT_Leung2.dNdS(union(OUT_Leung2.id_M1,OUT_Leung2.id_M2)))];
dNdS(16,:) = [mean(OUT_Lim3.dNdS(OUT_Lim3.id_P)), mean(OUT_Lim3.dNdS(union(OUT_Lim3.id_M1,OUT_Lim3.id_M2)))];
dNdS(17,:) = [mean(OUT_Lim6.dNdS(OUT_Lim6.id_P)), mean(OUT_Lim6.dNdS(union(OUT_Lim6.id_M1,OUT_Lim6.id_M2)))];
dNdS(18,:) = [mean(OUT_Lim7.dNdS(OUT_Lim7.id_P)), mean(OUT_Lim7.dNdS(union(OUT_Lim7.id_M1,OUT_Lim7.id_M2)))];
dNdS(19,:) = [mean(OUT_Lim8.dNdS(OUT_Lim8.id_P)), mean(OUT_Lim8.dNdS(union(OUT_Lim8.id_M1,OUT_Lim8.id_M2)))];
dNdS(20,:) = [mean(OUT_Lim11.dNdS(OUT_Lim11.id_P)), mean(OUT_Lim11.dNdS(union(OUT_Lim11.id_M1,OUT_Lim11.id_M2)))];
dNdS(21,:) = [mean(OUT_Lim12.dNdS(OUT_Lim12.id_P)), mean(OUT_Lim12.dNdS(union(OUT_Lim12.id_M1,OUT_Lim12.id_M2)))];
dNdS(22,:) = [mean(OUT_Lim16.dNdS(OUT_Lim16.id_P)), mean(OUT_Lim16.dNdS(union(OUT_Lim16.id_M1,OUT_Lim16.id_M2)))];
dNdS(23,:) = [mean(OUT_Lim21.dNdS(OUT_Lim21.id_P)), mean(OUT_Lim21.dNdS(union(OUT_Lim21.id_M1,OUT_Lim21.id_M2)))];

%%%%%%%%%%%%%%%%%%%%%%%%%%%%%%%%%%%%%%%%%%%%%%%%%%%%%%%%%%
%%% Average No. of Non-Silent Mutations (N) of Primary vs. Metastatic %%%
% Multi-samples (both primary & metastatic)
N(1,:) = [mean(OUT_Kim1.N(OUT_Kim1.id_P)), mean(OUT_Kim1.N(union(OUT_Kim1.id_M1,OUT_Kim1.id_M2)))];
N(2,:) = [mean(OUT_Kim2.N(OUT_Kim2.id_P)), mean(OUT_Kim2.N(union(OUT_Kim2.id_M1,OUT_Kim2.id_M2)))];
N(3,:) = [mean(OUT_Uchi2.N(OUT_Uchi2.id_P)), mean(OUT_Uchi2.N(union(OUT_Uchi2.id_M1,OUT_Uchi2.id_M2)))];
N(4,:) = [mean(OUT_V402.N(OUT_V402.id_P)), mean(OUT_V402.N(union(OUT_V402.id_M1,OUT_V402.id_M2)))];
N(5,:) = [mean(OUT_V750.N(OUT_V750.id_P)), mean(OUT_V750.N(union(OUT_V750.id_M1,OUT_V750.id_M2)))];  % Treatment
N(6,:) = [mean(OUT_V824.N(OUT_V824.id_P)), mean(OUT_V824.N(union(OUT_V824.id_M1,OUT_V824.id_M2)))];
N(7,:) = [mean(OUT_V930.N(OUT_V930.id_P)), mean(OUT_V930.N(union(OUT_V930.id_M1,OUT_V930.id_M2)))];  % Treatment
N(8,:) = [mean(OUT_V953.N(OUT_V953.id_P)), mean(OUT_V953.N(union(OUT_V953.id_M1,OUT_V953.id_M2)))];
N(9,:) = [mean(OUT_V974.N(OUT_V974.id_P)), mean(OUT_V974.N(union(OUT_V974.id_M1,OUT_V974.id_M2)))];
% Multi-samples (only 1 primary) 
N(10,:) = [mean(OUT_V46.N(OUT_V46.id_P)), mean(OUT_V46.N(union(OUT_V46.id_M1,OUT_V46.id_M2)))];      % Treatment
N(11,:) = [mean(OUT_V514.N(OUT_V514.id_P)), mean(OUT_V514.N(union(OUT_V514.id_M1,OUT_V514.id_M2)))]; % Treatment
N(12,:) = [mean(OUT_V559.N(OUT_V559.id_P)), mean(OUT_V559.N(union(OUT_V559.id_M1,OUT_V559.id_M2)))]; % Treatment
N(13,:) = [mean(OUT_V855.N(OUT_V855.id_P)), mean(OUT_V855.N(union(OUT_V855.id_M1,OUT_V855.id_M2)))]; % Treatment
% Pair primary-met (both samples prior to treatment)
N(14,:) = [mean(OUT_Leung1.N(OUT_Leung1.id_P)), mean(OUT_Leung1.N(union(OUT_Leung1.id_M1,OUT_Leung1.id_M2)))];
N(15,:) = [mean(OUT_Leung2.N(OUT_Leung2.id_P)), mean(OUT_Leung2.N(union(OUT_Leung2.id_M1,OUT_Leung2.id_M2)))];
N(16,:) = [mean(OUT_Lim3.N(OUT_Lim3.id_P)), mean(OUT_Lim3.N(union(OUT_Lim3.id_M1,OUT_Lim3.id_M2)))];
N(17,:) = [mean(OUT_Lim6.N(OUT_Lim6.id_P)), mean(OUT_Lim6.N(union(OUT_Lim6.id_M1,OUT_Lim6.id_M2)))];
N(18,:) = [mean(OUT_Lim7.N(OUT_Lim7.id_P)), mean(OUT_Lim7.N(union(OUT_Lim7.id_M1,OUT_Lim7.id_M2)))];
N(19,:) = [mean(OUT_Lim8.N(OUT_Lim8.id_P)), mean(OUT_Lim8.N(union(OUT_Lim8.id_M1,OUT_Lim8.id_M2)))];
N(20,:) = [mean(OUT_Lim11.N(OUT_Lim11.id_P)), mean(OUT_Lim11.N(union(OUT_Lim11.id_M1,OUT_Lim11.id_M2)))];
N(21,:) = [mean(OUT_Lim12.N(OUT_Lim12.id_P)), mean(OUT_Lim12.N(union(OUT_Lim12.id_M1,OUT_Lim12.id_M2)))];
N(22,:) = [mean(OUT_Lim16.N(OUT_Lim16.id_P)), mean(OUT_Lim16.N(union(OUT_Lim16.id_M1,OUT_Lim16.id_M2)))];
N(23,:) = [mean(OUT_Lim21.N(OUT_Lim21.id_P)), mean(OUT_Lim21.N(union(OUT_Lim21.id_M1,OUT_Lim21.id_M2)))];


%%%%%%%%%%%%%%
%%%  PLOT  %%%
% Remove NaNs
id_rm = find(isnan(dNdS(:,1)) == 1 | isnan(dNdS(:,2)) == 1);
dNdS(id_rm,:) = [];
N(id_rm,:)    = [];

% --- Mutation  (N)
subplot(231)
plot(N(:,1),N(:,2), 'ko'); hold;
if T==1                            % mark cases in which (some) samples were Post-treatment
    plot(N(5,1), N(5,2),  'r*'); 
    plot(N(7,1), N(7,2),  'r*');
    plot(N(10,1),N(10,2), 'r*');
    plot(N(11,1),N(11,2), 'r*');
    plot(N(12,1),N(12,2), 'r*');
    plot(N(13,1),N(13,2), 'r*');
end
xlim([0,300]); ylim([0,300]);
plot([0,300],[0,300],'--', 'color', [0.5 0.5 0.5]);
xlabel('<N_{primary}> (Always Pre-treatment)'); 
ylabel('<N_{metastatic}>');

% --- Selection (dNdS)
%id_treat = [5,7,10,11,12,13]; dNdS(id_treat,:) = [];
subplot(232)
plot(dNdS(:,1),dNdS(:,2), 'ko'); hold;
FIT = get_linear_fit(dNdS(:,1), dNdS(:,2));
plot(FIT.x, FIT.f, 'k'); title(strcat('R^{2}=',num2str(FIT.R2)));
xlabel('<dN/dS_{primary}> (Always Pre-treatment)'); 
ylabel('<dN/dS_{metastatic}>');
if T==1                                  % mark cases in which (some) samples were Post-treatment
    plot(dNdS(5,1), dNdS(5,2),  'r*'); 
    plot(dNdS(7,1), dNdS(7,2),  'r*');
    plot(dNdS(10,1),dNdS(10,2), 'r*');
    plot(dNdS(11,1),dNdS(11,2), 'r*');
    plot(dNdS(12,1),dNdS(12,2), 'r*');
    plot(dNdS(13,1),dNdS(13,2), 'r*');
end
xlim([0.4,1.2]); ylim([0.4,1.2]);
plot([0.4,1.2],[0.4,1.2],'--', 'color', [0.5 0.5 0.5]);
plot(FIT.int_x,FIT.int_y,'k--');         % Plot intervals


% --- Selection - Mutation
subplot(233)
plot(N(:,1), dNdS(:,1), 'go'); hold; % Primary
plot(N(:,2), dNdS(:,2), 'ro');       % Metastatic
xlabel('<N>'); 
ylabel('<dN/dS>');
