# Supplementary material for: Genome-level selection in tumors as a universal marker of resistance to therapy
Source: Nat Commun. 2025 Jul 16;16:6535. doi: 10.1038/s41467-025-61709-x (PMC12263839; doi:10.1038/s41467-025-61709-x)
Supplement: Supplementary file 4 — Supplementary Software 1 [file 41467_2025_61709_MOESM4_ESM.zip › CODE/Colorectal/PLOT2.m]

% Cases with (some) Post-treatment samples:
% V750 (#5), V930 (#7), V46, V514, V559, V855

load RES_colorectal.mat
%%%%%%%%%%%%%%%%%%%%%%%%%%%%%
%%%   Selection (dN/dS)   %%%
dNdS_pri = nan(9,9); % patients x (max) primary samples
dNdS_met = nan(9,8); % patients x (max) met     samples
% Cases with multiple samples in each state (primary and metastatic)
dNdS_pri(1,1:length(OUT_Kim1.id_P)) = OUT_Kim1.dNdS(OUT_Kim1.id_P);
dNdS_met(1,1:length(union(OUT_Kim1.id_M1,OUT_Kim1.id_M2))) = OUT_Kim1.dNdS(union(OUT_Kim1.id_M1,OUT_Kim1.id_M2));
dNdS_pri(2,1:length(OUT_Kim2.id_P)) = OUT_Kim2.dNdS(OUT_Kim2.id_P);
dNdS_met(2,1:length(union(OUT_Kim2.id_M1,OUT_Kim2.id_M2))) = OUT_Kim2.dNdS(union(OUT_Kim2.id_M1,OUT_Kim2.id_M2));
dNdS_pri(3,1:length(OUT_Uchi2.id_P)) = OUT_Uchi2.dNdS(OUT_Uchi2.id_P);
dNdS_met(3,1:length(union(OUT_Uchi2.id_M1,OUT_Uchi2.id_M2))) = OUT_Uchi2.dNdS(union(OUT_Uchi2.id_M1,OUT_Uchi2.id_M2));
dNdS_pri(4,1:length(OUT_V402.id_P)) = OUT_V402.dNdS(OUT_V402.id_P);
dNdS_met(4,1:length(union(OUT_V402.id_M1,OUT_V402.id_M2))) = OUT_V402.dNdS(union(OUT_V402.id_M1,OUT_V402.id_M2));
dNdS_pri(5,1:length(OUT_V750.id_P)) = OUT_V750.dNdS(OUT_V750.id_P);
dNdS_met(5,1:length(union(OUT_V750.id_M1,OUT_V750.id_M2))) = OUT_V750.dNdS(union(OUT_V750.id_M1,OUT_V750.id_M2));
dNdS_pri(6,1:length(OUT_V824.id_P)) = OUT_V824.dNdS(OUT_V824.id_P);
dNdS_met(6,1:length(union(OUT_V824.id_M1,OUT_V824.id_M2))) = OUT_V824.dNdS(union(OUT_V824.id_M1,OUT_V824.id_M2));
dNdS_pri(7,1:length(OUT_V930.id_P)) = OUT_V930.dNdS(OUT_V930.id_P);
dNdS_met(7,1:length(union(OUT_V930.id_M1,OUT_V930.id_M2))) = OUT_V930.dNdS(union(OUT_V930.id_M1,OUT_V930.id_M2));
dNdS_pri(8,1:length(OUT_V953.id_P)) = OUT_V953.dNdS(OUT_V953.id_P);
dNdS_met(8,1:length(union(OUT_V953.id_M1,OUT_V953.id_M2))) = OUT_V953.dNdS(union(OUT_V953.id_M1,OUT_V953.id_M2));
dNdS_pri(9,1:length(OUT_V974.id_P)) = OUT_V974.dNdS(OUT_V974.id_P);
dNdS_met(9,1:length(union(OUT_V974.id_M1,OUT_V974.id_M2))) = OUT_V974.dNdS(union(OUT_V974.id_M1,OUT_V974.id_M2));

%%%%%%%%%%%%%%%%%%%%%%%%%%%%%
%%%   Mutation (N)   %%%
N_pri = nan(9,9); % patients x (max) primary samples
N_met = nan(9,8); % patients x (max) met     samples
% Cases with multiple samples in each state (primary and metastatic)
N_pri(1,1:length(OUT_Kim1.id_P)) = OUT_Kim1.N(OUT_Kim1.id_P);
N_met(1,1:length(union(OUT_Kim1.id_M1,OUT_Kim1.id_M2))) = OUT_Kim1.N(union(OUT_Kim1.id_M1,OUT_Kim1.id_M2));
N_pri(2,1:length(OUT_Kim2.id_P)) = OUT_Kim2.N(OUT_Kim2.id_P);
N_met(2,1:length(union(OUT_Kim2.id_M1,OUT_Kim2.id_M2))) = OUT_Kim2.N(union(OUT_Kim2.id_M1,OUT_Kim2.id_M2));
N_pri(3,1:length(OUT_Uchi2.id_P)) = OUT_Uchi2.N(OUT_Uchi2.id_P);
N_met(3,1:length(union(OUT_Uchi2.id_M1,OUT_Uchi2.id_M2))) = OUT_Uchi2.N(union(OUT_Uchi2.id_M1,OUT_Uchi2.id_M2));
N_pri(4,1:length(OUT_V402.id_P)) = OUT_V402.N(OUT_V402.id_P);
N_met(4,1:length(union(OUT_V402.id_M1,OUT_V402.id_M2))) = OUT_V402.N(union(OUT_V402.id_M1,OUT_V402.id_M2));
N_pri(5,1:length(OUT_V750.id_P)) = OUT_V750.N(OUT_V750.id_P);
N_met(5,1:length(union(OUT_V750.id_M1,OUT_V750.id_M2))) = OUT_V750.N(union(OUT_V750.id_M1,OUT_V750.id_M2));
N_pri(6,1:length(OUT_V824.id_P)) = OUT_V824.N(OUT_V824.id_P);
N_met(6,1:length(union(OUT_V824.id_M1,OUT_V824.id_M2))) = OUT_V824.N(union(OUT_V824.id_M1,OUT_V824.id_M2));
N_pri(7,1:length(OUT_V930.id_P)) = OUT_V930.N(OUT_V930.id_P);
N_met(7,1:length(union(OUT_V930.id_M1,OUT_V930.id_M2))) = OUT_V930.N(union(OUT_V930.id_M1,OUT_V930.id_M2));
N_pri(8,1:length(OUT_V953.id_P)) = OUT_V953.N(OUT_V953.id_P);
N_met(8,1:length(union(OUT_V953.id_M1,OUT_V953.id_M2))) = OUT_V953.N(union(OUT_V953.id_M1,OUT_V953.id_M2));
N_pri(9,1:length(OUT_V974.id_P)) = OUT_V974.N(OUT_V974.id_P);
N_met(9,1:length(union(OUT_V974.id_M1,OUT_V974.id_M2))) = OUT_V974.N(union(OUT_V974.id_M1,OUT_V974.id_M2));

%%% Order dNdS and N mats by the ML of samples, in each patient
% --- primary
Np = size(dNdS_pri,1); % number of patients with primary
for p = 1:Np
    [N_pri(p,:), id_sort] = sort(N_pri(p,:));
    dNdS_pri(p,:) = dNdS_pri(p,id_sort);
end
% --- met
Np = size(dNdS_met,1); % number of patients with met
for p = 1:Np
    [N_met(p,:), id_sort] = sort(N_met(p,:));
    dNdS_met(p,:) = dNdS_met(p,id_sort);
end

%%% Divide primary to 'low' ML (Early Time) and 'high' ML (Later Time), by the median of N
Np = size(dNdS_pri,1);
for p = 1:Np
    med_val = nanmedian(N_pri(p,:));
    med_id  = find(N_pri(p,:) <= med_val); med_id = med_id(end);
    mean_dNdS_pri(p,1) = nanmean(dNdS_pri(p,1:med_id-1));
    mean_dNdS_pri(p,2) = nanmean(dNdS_pri(p,med_id:end));
    mean_N_pri(p,1) = nanmean(N_pri(p,1:med_id-1));
    mean_N_pri(p,2) = nanmean(N_pri(p,med_id:end));
%    med_id  = find(N_pri(p,:) < med_val); med_id = med_id(end);
%    mean_dNdS_pri(p,1) = nanmean(dNdS_pri(p,1:med_id));
%    mean_dNdS_pri(p,2) = nanmean(dNdS_pri(p,med_id+1:end));

end

%%%%%%%%%%%%%%%%%%%%%
%%%     PLOTs     %%%
%%%%%%%%%%%%%%%%%%%%%
figure;
[~,id_order] = sort(nanmedian(N_pri')); % order samples by their median No. of non-silent Mutation Load (N)
subplot(231)
boxplot(N_pri(id_order,:)'); xlabel('Patients'); ylabel('Mulation Load (N)'); title('Primary');
xtickangle(90)
subplot(234)
boxplot(dNdS_pri(id_order,:)'); xlabel('Patients'); ylabel('Selection (dN/dS)');
xtickangle(90)

subplot(232)
plot(mean_dNdS_pri(:,1), mean_dNdS_pri(:,2), 'ko'); hold;
FIT = get_linear_fit(mean_dNdS_pri(:,1), mean_dNdS_pri(:,2));
plot(FIT.x, FIT.f, 'k'); title(strcat('R^{2}=',num2str(FIT.R2)));
plot(0.6:0.1:1.2, 0.6:0.1:1.2, '--', 'color', [0.5 0.5 0.5]);
title('dN/dS');
xlabel('Primary (low ML ~ Early)'); ylabel('Primary (low ML ~ Early)');
plot(FIT.int_x,FIT.int_y,'k--');         % Plot intervals

subplot(235)
plot(mean_N_pri(:,1), mean_N_pri(:,2), 'ko'); hold;
plot(50:1:400, 50:1:400, '--', 'color', [0.5 0.5 0.5]);
xlabel('Primary (low ML ~ Early)'); ylabel('Primary (low ML ~ Early)');
title('N');
subplot(236)
plot(mean_N_pri(:,1), mean_dNdS_pri(:,1), 'go'); hold; % early
plot(mean_N_pri(:,2), mean_dNdS_pri(:,2), 'ro'); % late
xlabel('N'); ylabel('dNdS');
legend('Early', 'Late');
