# Supplementary material for: Genome-level selection in tumors as a universal marker of resistance to therapy
Source: Nat Commun. 2025 Jul 16;16:6535. doi: 10.1038/s41467-025-61709-x (PMC12263839; doi:10.1038/s41467-025-61709-x)
Supplement: Supplementary file 4 — Supplementary Software 1 [file 41467_2025_61709_MOESM4_ESM.zip › CODE/Colorectal/plot_dnds_vs_tumor_size.m]

% Tumor size in cm is (as in the clinical .xlsx)
% % Multi-samples (both primary & metastatic)
% Tumor_size(1)  = 6;     % Kim1
% Tumor_size(2)  = 10.5;  % Kim2
% Tumor_size(3)  = 5.2;   % Uchi2
% Tumor_size(4)  = 7.5;   % V402
% Tumor_size(5)  = 10;    % V750  [Treatment]
% Tumor_size(6)  = 8;     % V824
% Tumor_size(7)  = 4;     % V930  [Treatment]
% Tumor_size(8)  = 8.1;   % V953
% Tumor_size(9)  = 10;    % V974
% % Multi-samples (only 1 primary) 
% Tumor_size(10) = 4;     % V46  [Treatment]
% Tumor_size(11) = 9;     % V514 [Treatment]
% Tumor_size(12) = 4.5;   % V559 [Treatment]
% Tumor_size(13) = 6;     % V855 [Treatment]

load dNdS_tumor_size.mat

subplot(231)
plot(dNdS_untreated(:,1), Tumor_size, 'ko');
xlabel('dN/dS_{primary}'); ylabel('Tumor Size (cm)');
%text(dNdS_untreated(:,1),Tumor_size, NAME,'VerticalAlignment','bottom','HorizontalAlignment','right')

subplot(232)
plot(dNdS_untreated(:,2), Tumor_size, 'ko');
xlabel('dN/dS_{met}>');   ylabel('Tumor Size (cm)');
%text(dNdS_untreated(:,2),Tumor_size,NAME,'VerticalAlignment','bottom','HorizontalAlignment','right');
title('Untreated');
