# Supplementary material for: Genome-level selection in tumors as a universal marker of resistance to therapy
Source: Nat Commun. 2025 Jul 16;16:6535. doi: 10.1038/s41467-025-61709-x (PMC12263839; doi:10.1038/s41467-025-61709-x)
Supplement: Supplementary file 4 — Supplementary Software 1 [file 41467_2025_61709_MOESM4_ESM.zip › CODE/Colorectal/SINGLE_dNdS_N_corr.m]

% SINGLE Patient Analysis - patients with many samples - test dN/dS-N behavior as a function of AF
% (Early vs. Late mutations)
% (TH_early < AF < TH_late)

% This function - is for obtaining systematically PEAESON's RAU (for heatmap plot)
% SEND:
% --- PATIENT - 'V930'; % 'V930' (early dissemination) or 'V750' (late dissemination)
% GET:
% --- RAU and PVAL of Pearson Correlation (for the TH_early and TH_late => moving from Clonal (exclude late) to Subclonal (exclude early)
% --- XL: xlabels of AF > TH (Clonal) and AF < TH (SubClonal)

% USE:
% load PATIENT.mat; % Output of 'generate_PATIENT.m';
% [RAU_V930, PVAL_V930, XL] = SINGLE_dNdS_N_corr(PATIENT(2));


function [RAU, PVAL, XL] = SINGLE_dNdS_N_corr(PATIENT)

%%%   PATIENT   %%%
%%%%%%%%%%%%%%%%%%%
id_sheet  = PATIENT.id_sheet;    % patient ID [5 Primary + 3 (Lung) + 5 Met (Brain)]
id_type   = PATIENT.id_type;     % Index of mutations type (i.e., syn, frameshift....)
id_sample = PATIENT.id_sample;   % Index of AF of Samples (of this patient)
id_P      = PATIENT.id_P;        % Primary
id_M1     = PATIENT.id_M1;       % Met - Lung/LN/LIVER
id_M2     = PATIENT.id_M2;       % Met - Brain
Treat     = PATIENT.Treat;       % Treatment
    
%%%   ANALYSIS   %%%
%%%%%%%%%%%%%%%%%%%%
figure;
% % --- 1) All mutations
OUT   = SINGLE_estimate_dNdS(id_sheet, id_type, id_sample, id_P, id_M1, id_M2, 0, Inf, []);
N    = OUT.N; 
S    = OUT.S;
dNdS = OUT.dNdS;
id_met =union(id_M1,id_M2);
G = ones(1,length(dNdS));
G(id_met) = 2;
%G(id_M1) = 2; G(id_M2) = 3;
subplot(231); hold; 
boxplot(dNdS,G);                                    % dN/dS Boxplot
plot(1,dNdS(G==1),'kx'); plot(2,dNdS(G==2),'kx');  
%plot(3,dNdS(G==3),'kx');
ylabel('dN/dS');
subplot(234); hold;
boxplot(N,G);                                       % N Boxplot
ylabel('N');
plot(1,N(G==1),'kx'); plot(2,N(G==2),'kx');  
%plot(3,N(G==3),'kx');


figure;
%%%              EARLY MUTATIONS FOCUS                   %%%
%%% (clonal + progressive inclusion of later mutaions)   %%%
%%%%%%%%%%%%%%%%%%%%%%%%%%%%%%%%%%%%%%%%%%%%%%%%%%%%%%%%%%%%
% --- TH_early < AF < Inf 
TH_early = [0.5, 0.4, 0.33, 0.25, 0.2, 0.15, 0.1, 0.05];
%TH_early =  0.5:-0.05:0.1;              
RAU_clonal  = zeros(1,length(TH_early)); 
PVAL_clonal = ones(1,length(TH_early));
L = length(TH_early);
for i = 1:length(TH_early)
    subplot(2,L,i); hold;
    OUT   = SINGLE_estimate_dNdS(id_sheet, id_type, id_sample, id_P, id_M1, id_M2, TH_early(i), Inf, []);
    N    = OUT.N; 
    S    = OUT.S;
    dNdS = OUT.dNdS;
    % --- plot & fit
    %plot(N, dNdS, 'ko');
    plot(N(id_P), dNdS(id_P), 'bo'); plot(N(id_M1), dNdS(id_M1), 'ro'); plot(N(id_M2), dNdS(id_M2), 'mo');
    xlabel('N'); ylabel('dN/dS');
    set(gca,'FontSize',12);
    % --- remove low no. of mutations
    id_rm = find(N<8 | S<2);
    N(id_rm) =[]; S(id_rm) =[]; dNdS(id_rm) =[];
    if length(dNdS) <= 3
        continue;
    end
    FIT   = get_linear_fit(N', dNdS');
    plot(FIT.x, FIT.f, 'k'); title(strcat('R^{2}=',num2str(FIT.R2)));
    % --- save RAU, PVAL
    RAU_clonal(i)  = FIT.pearson_rau;
    PVAL_clonal(i) = FIT.pearson_pval;
    clear N S dNdS OUT FIT id_rm
end

%%%   LATE MUTATIONS FOCUS   %%%
%%%%%%%%%%%%%%%%%%%%%%%%%%%%%%%%
% --- 1) 0 < AF < TH_late
TH_late  = [0.5, 0.4, 0.33, 0.25, 0.2, 0.15, 0.1, 0.05];
%TH_late =  0.5:-0.05:0.1;
RAU_sub  = zeros(1,length(TH_late)); 
PVAL_sub = ones(1,length(TH_late));
for i = 1:length(TH_late)
    subplot(2,L,L+i); hold;
    OUT   = SINGLE_estimate_dNdS(id_sheet, id_type, id_sample, id_P, id_M1, id_M2, 0, TH_late(i), []);
    N    = OUT.N;
    S    = OUT.S;
    dNdS = OUT.dNdS;
    % --- plot
    %plot(N, dNdS, 'ko');
    plot(N(id_P), dNdS(id_P), 'bo'); plot(N(id_M1), dNdS(id_M1), 'ro'); plot(N(id_M2), dNdS(id_M2), 'mo');
    xlabel('N'); ylabel('dN/dS');
    set(gca,'FontSize',12);
    % --- remove low no. of mutations
    id_rm = find(N<8 | S<2);
    N(id_rm) =[]; S(id_rm) =[]; dNdS(id_rm) =[];
    if length(dNdS) <= 3
        continue;
    end
    FIT   = get_linear_fit(N', dNdS');
    plot(FIT.x, FIT.f, 'k'); title(strcat('R^{2}=',num2str(FIT.R2)));
    % save
    RAU_sub(i)  = FIT.pearson_rau;
    PVAL_sub(i) = FIT.pearson_pval;
    clear N S dNdS OUT FIT id_rm
end

figure;
% PLOT heat mat of Pearson CorrCoeff (if passed P-value creteria)
RAU  = [RAU_clonal  RAU_sub];
PVAL = [PVAL_clonal PVAL_sub];
% remove/set to 0 insignificant cases
% id_rm = find(PVAL > 0.1);
% RAU(id_rm) = 0;
imagesc(RAU, [-1 1]);
% generate labels
for i = 1:length(TH_early)
    XL{i} = strcat('>',num2str(TH_early(i)));
end
for i = 1:length(TH_late)
    count = length(TH_early)+i;
    XL{count} = strcat('<',num2str(TH_late(i)));
end
set(gca, 'XTICK', 1:length(RAU), 'XTickLabel', XL)
%set(gca, 'YTICK', 1:length(mu), 'YTickLabel', mu);
xtickangle(45);
title('dN/dS-N Correlation');
