# Supplementary material for: Genome-level selection in tumors as a universal marker of resistance to therapy
Source: Nat Commun. 2025 Jul 16;16:6535. doi: 10.1038/s41467-025-61709-x (PMC12263839; doi:10.1038/s41467-025-61709-x)
Supplement: Supplementary file 4 — Supplementary Software 1 [file 41467_2025_61709_MOESM4_ESM.zip › CODE/Colorectal/SINGLE_early_late.m]

% Analysis of dN/dS-N correlation as function of AF
% For the first 12 Patients (those, with multiple samples), ex:
% --- PATIENT #2 - V750 (Late Metastatic dissemination)
% --- PATIENT #4 - V930 (Early Metastatic dissemination)
% Cases with (some) Post-treatment samples: V750, V930, V46, V514, V559, V855

pval_th   = 0.05;
sample_th = 5;

load PATIENT.mat     % output of generate_PATIENT.m (the Patients structure)
% keep patients with at least 5 samples (so that the linear fit make sense)
for i = 1:length(PATIENT)
    Np(i) = length(PATIENT(i).id_sample);
end
id_rm = find(Np < sample_th);
PATIENT(id_rm) = [];
clear id_rm

% Go Over Patients and claculate dN/dS-N correlation (for different AF => from early to late)
RAU  = [];
PVAL = [];
for p = 1:length(PATIENT)
    [tmp_RAU, tmp_PVAL, XL] = SINGLE_dNdS_N_corr(PATIENT(p));
    RAU  = [RAU;  tmp_RAU];
    PVAL = [PVAL; tmp_PVAL];
    clear tmp_*
end

% remove insignificant tests with low P-value  (and set RAU to 0)
RAU(find(PVAL > pval_th)) = 0;

% remove Patients with no results (i.e., no significant results in any of the test)
id_rm = find(sum(abs(RAU),2)== 0);
RAU(id_rm,:) = [];
PVAL(id_rm,:) = [];
PATIENT(id_rm) = [];
%Patients label
for p = 1:length(PATIENT)
    YL{p} = PATIENT(p).id_sheet;
end

% plot
imagesc(RAU, [-1 1]);
set(gca, 'XTICK', 1:length(XL), 'XTickLabel', XL);
set(gca, 'YTICK', 1:length(PATIENT), 'YTickLabel', YL);
xtickangle(45);
title('dN/dS-N Correlation');
