# Supplementary material for: Genome-level selection in tumors as a universal marker of resistance to therapy
Source: Nat Commun. 2025 Jul 16;16:6535. doi: 10.1038/s41467-025-61709-x (PMC12263839; doi:10.1038/s41467-025-61709-x)
Supplement: Supplementary file 4 — Supplementary Software 1 [file 41467_2025_61709_MOESM4_ESM.zip › CODE/Colorectal/SINGLE_main.m]

% SINGLE Patient Analysis - patients with many samples - test dN/dS-N behavior as a function of AF
% (Early vs. Late mutations)
% (TH_early < AF < TH_late)

% Select Patient:
PATIENT = 'V750'; % 'V930' (early dissemination) or 'V750' (late dissemination)

%%%   PATIENT   %%%
%%%%%%%%%%%%%%%%%%%
if strcmp(PATIENT, 'V930')
    % --- PATIENT V930 (Early Metastatic dissemination)
    id_sheet   = 'V930';                      % patient ID [5 Primary + 3 (Lung) + 5 Met (Brain)]
    id_type    = 6;                           % Index of mutations type (i.e., syn, frameshift....)
    id_sample  = [10,15,20,25,30,35,40,45,50,55,60,65,70];  % Index of AF of Samples (of this patient)
    %id_sample = id_sample + 1;               % to get the CCF of AF
    id_P       = 1:5;                         % Primary
    id_M1      = 6:8;                         % Met - Lung  (post treatment)
    id_M2      = 9:13;                        % Met - Brain (post treatment)
    Treat_V930 = [0,0,0,0,0,1,1,1,1,1,1,1,1]; % Treatment
    
elseif strcmp(PATIENT, 'V750')
    % --- PATIENT V750 (Late Metastatic dissemination)
    id_sheet   = 'V750';                      % patient ID [5 Primary + 3 (Lymph node) + 5 Met (Brain)]
    id_type    = 6;                           % Index of mutations type (i.e., syn, frameshift....)
    id_sample  = [10,15,20,25,30,35,40,45,50,55,60,65,70];  % Index of AF of Samples (of this patient)
    %id_sample = id_sample + 1;               % to get the CCF of AF
    id_P       = 1:5;                         % Primary samples
    id_M1      = 6:8;                         % Metastatic - LN    (pre  treatement)
    id_M2      = 9:13;                        % Metastatic - Brain (post treatment)
    Treat_V750 = [0,0,0,0,0,0,0,0,1,1,1,1,1]; % Treatment before diagnosis (of asynch met)
end


%%%   ANALYSIS   %%%
%%%%%%%%%%%%%%%%%%%%
figure;
% % --- 1) All mutations
OUT   = SINGLE_estimate_dNdS(id_sheet, id_type, id_sample, id_P, id_M1, id_M2, 0, Inf, []);
N    = OUT.N;
S    = OUT.S;
dNdS = OUT.dNdS;
id_met =union(id_M1,id_M2);
G = ones(1,length(dNdS));
G(id_met) = 2;
subplot(231); hold;
boxplot(dNdS,G);
plot(1,dNdS(G==1),'kx'); plot(2,dNdS(G==2),'kx');
ylabel('dN/dS');
subplot(234); hold;
boxplot(N,G);
ylabel('N');
plot(1,N(G==1),'kx'); plot(2,N(G==2),'kx');


% %plot(N, dNdS, 'ko');
% plot(N(id_P), dNdS(id_P), 'bo'); plot(N(id_M1), dNdS(id_M1), 'ro'); plot(N(id_M2), dNdS(id_M2), 'mo');
% xlabel('N'); ylabel('dN/dS');
% set(gca,'FontSize',12);
% FIT   = get_linear_fit(N', dNdS');
% plot(FIT.x, FIT.f, 'k'); title(strcat('R^{2}=',num2str(FIT.R2)));
% clear N S dNdS

figure;
%%%   EARLY MUTATIONS FOCUS (i.e., exclude late)   %%%
%%%%%%%%%%%%%%%%%%%%%%%%%%%%%%%%%%%%%%%%%%%%%%%%%%%%%%%
TH_early = [0.33, 0.25, 0.1];
TH_late = [Inf, Inf, Inf];

% --- 1) AF > 0.33
subplot(231); hold;
OUT   = SINGLE_estimate_dNdS(id_sheet, id_type, id_sample, id_P, id_M1, id_M2, TH_early(1), TH_late(1), []);
N    = OUT.N;
S    = OUT.S;
dNdS = OUT.dNdS;
%plot(N, dNdS, 'ko');
plot(N(id_P), dNdS(id_P), 'bo'); plot(N(id_M1), dNdS(id_M1), 'ro'); plot(N(id_M2), dNdS(id_M2), 'mo');
xlabel('N'); ylabel('dN/dS');
set(gca,'FontSize',12);
FIT   = get_linear_fit(N', dNdS');
plot(FIT.x, FIT.f, 'k'); title(strcat('R^{2}=',num2str(FIT.R2)));
clear N S dNdS OUT FIT

% --- 2) AF > 0.25
subplot(232); hold;
OUT   = SINGLE_estimate_dNdS(id_sheet, id_type, id_sample, id_P, id_M1, id_M2, TH_early(2), TH_late(2), []);
N    = OUT.N;
S    = OUT.S;
dNdS = OUT.dNdS;
%plot(N, dNdS, 'ko');
plot(N(id_P), dNdS(id_P), 'bo'); plot(N(id_M1), dNdS(id_M1), 'ro'); plot(N(id_M2), dNdS(id_M2), 'mo');
xlabel('N'); ylabel('dN/dS');
set(gca,'FontSize',12);
FIT   = get_linear_fit(N', dNdS');
plot(FIT.x, FIT.f, 'k'); title(strcat('R^{2}=',num2str(FIT.R2)));
clear N S dNdS OUT FIT

% --- 3) AF > 0.1
subplot(233); hold;
OUT   = SINGLE_estimate_dNdS(id_sheet, id_type, id_sample, id_P, id_M1, id_M2, TH_early(3), TH_late(3), []);
N    = OUT.N;
S    = OUT.S;
dNdS = OUT.dNdS;
%plot(N, dNdS, 'ko');
plot(N(id_P), dNdS(id_P), 'bo'); plot(N(id_M1), dNdS(id_M1), 'ro'); plot(N(id_M2), dNdS(id_M2), 'mo');
xlabel('N'); ylabel('dN/dS');
set(gca,'FontSize',12);
FIT   = get_linear_fit(N', dNdS');
plot(FIT.x, FIT.f, 'k'); title(strcat('R^{2}=',num2str(FIT.R2)));
clear N S dNdS OUT FIT


%%%   LATE MUTATIONS FOCUS   %%%
%%%%%%%%%%%%%%%%%%%%%%%%%%%%%%%%
TH_early = [0, 0, 0];
%TH_late  = [0.33, 0.25, 0.1];
%TH_late  = [0.66, 0.33, 0.25];
%TH_late  = [0.66, 0.5, 0.33];
TH_late  = [0.5, 0.33, 0.1];

% --- 1) AF < 0.33
subplot(234); hold;
OUT   = SINGLE_estimate_dNdS(id_sheet, id_type, id_sample, id_P, id_M1, id_M2, TH_early(1), TH_late(1), []);
N    = OUT.N;
S    = OUT.S;
dNdS = OUT.dNdS;
%plot(N, dNdS, 'ko');
plot(N(id_P), dNdS(id_P), 'bo'); plot(N(id_M1), dNdS(id_M1), 'ro'); plot(N(id_M2), dNdS(id_M2), 'mo');
xlabel('N'); ylabel('dN/dS');
set(gca,'FontSize',12);
FIT   = get_linear_fit(N', dNdS');
plot(FIT.x, FIT.f, 'k'); title(strcat('R^{2}=',num2str(FIT.R2)));
clear N S dNdS OUT FIT

% --- 2) AF < 0.25
subplot(235); hold;
OUT   = SINGLE_estimate_dNdS(id_sheet, id_type, id_sample, id_P, id_M1, id_M2, TH_early(2), TH_late(2), []);
N    = OUT.N;
S    = OUT.S;
dNdS = OUT.dNdS;
%plot(N, dNdS, 'ko');
plot(N(id_P), dNdS(id_P), 'bo'); plot(N(id_M1), dNdS(id_M1), 'ro'); plot(N(id_M2), dNdS(id_M2), 'mo');
xlabel('N'); ylabel('dN/dS');
set(gca,'FontSize',12);
FIT   = get_linear_fit(N', dNdS');
plot(FIT.x, FIT.f, 'k'); title(strcat('R^{2}=',num2str(FIT.R2)));
clear N S dNdS OUT FIT

% --- 3) AF < 0.1
subplot(236); hold;
OUT   = SINGLE_estimate_dNdS(id_sheet, id_type, id_sample, id_P, id_M1, id_M2, TH_early(3), TH_late(3), []);
N    = OUT.N;
S    = OUT.S;
dNdS = OUT.dNdS;
%plot(N, dNdS, 'ko');
plot(N(id_P), dNdS(id_P), 'bo'); plot(N(id_M1), dNdS(id_M1), 'ro'); plot(N(id_M2), dNdS(id_M2), 'mo');
xlabel('N'); ylabel('dN/dS');
set(gca,'FontSize',12);
FIT   = get_linear_fit(N', dNdS');
plot(FIT.x, FIT.f, 'k'); title(strcat('R^{2}=',num2str(FIT.R2)));
clear N S dNdS OUT FIT
