# Supplementary material for: Genome-level selection in tumors as a universal marker of resistance to therapy
Source: Nat Commun. 2025 Jul 16;16:6535. doi: 10.1038/s41467-025-61709-x (PMC12263839; doi:10.1038/s41467-025-61709-x)
Supplement: Supplementary file 4 — Supplementary Software 1 [file 41467_2025_61709_MOESM4_ESM.zip › CODE/dNdS_summary.xlsx]

## Sheet: Colorectal_P_M
Patient_ID	dN/dS_1	dN/dS_2
Kim1	0.953833	1.0442
Kim2	0.740345	0.787815
Uchi2	0.809566	0.908782
V402	0.691596	0.654593
V750	0.741391	0.749274
V824	0.76589	1.05668
V930	0.678042	NaN
V953	0.662796	0.653391
V974	1.06849	0.953641
V46	0.772665	0.830565
V514	0.722789	0.741843
V559	0.475146	0.675158
V855	0.685085	NaN
Leung1	1.19048	0.995164
Leung2	1.01541	1.09127
Lim3	0.821018	0.821429
Lim6	1.15741	1.19048
Lim7	0.554654	0.467687
Lim8	0.944617	0.884354
Lim11	0.526557	0.635823
Lim12	0.705467	0.722789
Lim16	0.958995	1.02513
Lim21	0.757576	0.694444
Notes:	Primary (1) vs. Metastases (2)
	Only untreated samples considered

## Sheet: Colorectal_P1_P2
Patient_ID	dN/dS_1	dN/dS_2
Kim1	1.10294	0.904131
Kim2	0.720708	0.753436
Uchi2	0.816126	0.801367
V402	0.688933	0.692484
V750	0.853883	0.666396
V824	0.755752	0.770958
V930	0.725283	0.646547
V953	0.647321	0.670533
V974	1.08039	1.0447
Notes:	Early Primary (1) vs. Late Primary (2)
	All primary samples are untreated

## Sheet: Esophageal_P_M
Patient_ID	dN/dS_1	dN/dS_2
007	1.137	1.39503
012	0.832082	0.904873
019	1.07805	1.21433
022	0.87674	0.933263
035	0.970327	1.15127
036	0.935684	0.803069
009	0.982692	1.06027
023	1.00946	0.967262
025	1.01421	1.11961
030	1.51944	1.75595
Notes:	Primary (1) vs. Metastases (2)
	All samples are untreated

## Sheet: Esophageal_P1_P2
Patient_ID	dN/dS_1	dN/dS_2
007	1.05042	1.19473
012	0.862298	0.822011
019	0.973314	1.14788
022	0.93378	0.848221
035	1.00219	0.959707
036	0.801282	0.980485
009	1.00751	0.966146
023	0.971771	1.03458
025	0.929152	1.04257
030	1.57844	1.4801
001	1.00033	1.05982
002	1.10394	1.0778
004	0.78125	0.802219
005	1.08555	0.959238
006	0.914116	0.862233
008	1.42857	0.88247
010	0.846354	0.789072
011	1.20005	1.21973
014	0.926871	0.738356
015	0.900254	0.896653
016	0.678639	0.642274
018	1.09524	0.94494
021	0.758929	0.633594
024	0.983796	1.11382
026	0.763458	0.756009
027	0.809801	0.877457
028	0.749179	0.772983
029	1.03821	1.08822
031	0.681497	0.693097
032	0.78869	0.8683
033	0.825216	0.811308
034	1.07009	1.04018
037	0.916353	0.876253
038	0.972985	0.919873
039	0.730519	0.764731
042	0.543155	0.777293
043	1.19048	1.24601
044	3.14626	2.88053
045	1.0666	1.18921
Notes:	Early Primary (1) vs. Late Primary (2)
	All samples are untreated

## Sheet: Lung
Patient_ID	dN/dS_1	dN/dS_2	dN/dS_3
'P01'	1.10663	1.10981	1.09649
'P02'	0.798872	0.680272	0.722789
'P03'	0.416667	0.446429	0.595238
'P04'	0.970406	0.970406	0.972502
'P06'	0.691763	0.703463	0.712482
'P07'	1.25835	1.0523	1.19048
'P08'	0.945378	0.927871	1.07143
'P09'	1.14727	1.18056	1.15012
'P10'	1.03175	0.94086	0.912698
'P11'	0.756737	0.663078	0.755495
'P12'	1.07245	1.0341	1.02679
'P13'	0.964809	0.976062	1.01865
'P14'	0.935374	0.970921	0.934385
'P15'	0.820578	1.04167	0.99915
'P16'	1.3074	1.16497	1.27165
'P17'	0.982143	1.11076	1.09318
'P18'	1.03687	1.0468	1.05706
'P20'	0.896773	1.0101	Inf
'P21'	Inf	1.40439	1.16922
'P22'	1.1226	1.05472	1.09463
'P23'	1.19048	1.14727	1.17063
'P24'	1.05386	1.06061	0.970982
'P25'	0.974556	0.993835	0.937781
'P26'	0.967262	0.916988	1.19048
'P27'	1.19048	1.17739	1.15546
'P28'	0.98536	0.973295	0.957207
'P29'	1.22549	1.0989	0.927198
'P30'	0.898318	0.958995	0.753604
'P31'	0.916265	0.921659	0.892857
'P32'	0.896624	0.936508	0.917367
'P33'	1.02201	1.01078	1.13403
'P34'	1.04167	1.05519	1.02226
'P35'	1.10171	1.05994	1.16186
'P36'	1.14671	1.14606	1.12482
'P37'	0.82672	0.870395	0.84707
'P38'	1.26336	1.37811	1.1703
'P39'	0.958995	0.82672	1.02513
'P40'	0.985222	0.904762	0.988095
Notes:	3 regional primary samples
	All samples are untreated
	36 samples with dN/dS values in all 3 primaries

## Sheet: ALL
Patient_ID	dN/dS_1	dN/dS_2
'PANTSM'	1.19048	0.778388
'PAPAGK'	1.6369	2.67857
'PAPEFH'	0.722789	0.483631
'PAPJIB'	1.0119	0.992063
'PAPLDL'	0.347222	0.727513
'PAPNNX'	1.38889	0.672492
'PAPSPG'	0.818452	0.82672
'PAPSPN'	1.68651	1.51786
'PAPZNK'	2.08333	1.22024
'PARAKF'	0.535714	0.78125
'PARBRK'	0.892857	0.558036
'PARFTR'	1.19048	1.25
'PARGHW'	3.125	1.88492
'PARJZZ'	0.833333	0.714286
'PARPRW'	0.967262	1.41369
'PASLZM'	0.47619	0.761476
Notes:	Diagnosis (1) vs. Relpase (2)
	All relpase samples are treated
	4 patients (out of the original 20) are excluded due to low No. of mutations creteria

## Sheet: CLL
Patient_ID	dN/dS_1	dN/dS_2
'C548'	1.0119	1.04167
'C577'	1.11607	0.829082
'C586'	0.977891	1.1915
'C651'	0.94246	1.00446
'C789'	0.892857	0.935374
'C811'	0.669643	0.935374
'C812'	3.72024	1.5873
Notes:	Pre (1) vs. Post (2)
	All samples are treated (Post reffers to second line of therapy with BCL-2 inhibition)
	Patient 'C626' (of original study) excluded due to low No. of mutations creteria

## Sheet: Breast
Patient_ID	dN/dS_1	dN/dS_2
'0300074'	1.88492	1.37845
'0300252'	0.796569	0.905797
'0300315'	0.661376	0.607639
'0300316'	0.638792	0.655308
'0300348'	1.19048	0.994109
'0300504'	0.522648	0.86222
'030144'	0.450244	0.528274
Notes:	Primary (1) vs. Metastases (2)
	All met samples are treated

## Sheet: Bladder
Patient_ID	dN/dS_1	dN/dS_2	Type_2	Color in Fig
'WCM057'	0.823643	0.759232	M	red
'WCM060'	0.844854	0.815697	P	green
'WCM077'	0.883946	0.895626	M	red
'WCM088'	0.520833	0.745097	M	red
'WCM117'	0.879775	0.757456	P/M	black
'WCM137'	0.976562	1.01912	M	red
'WCM168'	1.15915	0.999307	M	red
'WCM193'	0.621345	1.41369	M	red	notable outlier
'WCM196'	0.967262	0.904762	P	green
'WCM231'	0.629579	0.707455	P	green
'WCM233'	0.665266	0.843451	P/M	black
'WCM244'	0.87535	0.75	P	green
'WCM260'	0.824176	0.892857	P	green
'WCM325'	0.969662	1.31303	P	green
'WCM344'	1.15546	1.09694	P	green
'WCM407'	0.813492	0.880138	P	green
Notes:	Untreated Primary (1) vs.Treated Primary or Metastases (2)
	P = primary
	M= metastases

## Sheet: Glioblastoma
Patient_ID	dN/dS_1	dN/dS_2
'R001'	0.840336	0.855655
'R002'	1.09127	0.992063
'R004'	0.871599	0.961538
'R005'	1.0086	1.16922
'R006'	0.94246	1.04911
'R007'	0.761905	0.611903
'R008'	0.496032	0.595238
'R009'	1.6369	1.40542
'R010'	0.512566	0.642919
'R012'	2.08333	1.94444
'R013'	0.676407	0.750518
'R014'	0.650868	0.610902
'R016'	1.03175	1.25425
'R017'	1.53061	0.833333
'R018'	0.787815	0.751134
'R019'	1.78571	1.36905
'R020'	0.767544	0.621927
'R021'	0.710979	0.676569
'R022'	0.875177	0.692596
'R023'	0.892857	0.862069
'R024'	0.892857	0.669643
'R025'	1.22768	1.22768
'R026'	1.33929	0.595238
'R027'	1.08135	0.633448
'R028'	1.1267	1.33929
'R029'	0.562169	0.848214
'R030'	1.13467	1.30622
'R031'	1.53061	1.08543
'R032'	2.81085	1.52116
'R033'	1.20614	1.22354
'R034'	3.4632	1.51099
'R035'	2.27466	1.14796
'R036'	1.71131	1.05311
'R037'	0.892857	0.917659
'R038'	1.05519	1.14989
'R039'	0.621499	0.652926
'R040'	1.30208	0.938645
'R041'	1.22024	0.686813
'R042'	0.752801	0.996377
'R043'	0.639881	0.641884
'R044'	1.33929	0.648589
'R045'	1.24008	1.21753
'R047'	1.30495	0.669475
'R048'	0.892857	0.502232
'R049'	0.616497	0.651893
'R050'	2.23214	0.595238
'R051'	2.14286	0.629113
'R052'	0.654762	0.88141
'R053'	1.14087	1.54762
'R055'	0.840336	0.659859
'R056'	0.701531	0.814536
'R057'	0.825216	0.88141
'R059'	1.19048	1.0119
'R060'	1.15327	0.807823
'R061'	0.78373	0.714286
'R062'	0.446429	0.610902
'R063'	0.62004	0.676407
'R064'	1.42432	1.24179
'R065'	1.16922	0.977891
'R066'	0.94697	1.13796
'R067'	0.535714	0.572344
'R068'	0.935374	0.752315
'R070'	1.12434	1.42196
'R071'	0.759442	1.02381
'R072'	1.43849	1.5377
'R073'	0.651042	0.818452
'R074'	0.644841	0.661376
'R075'	0.744048	0.758929
'R076'	1.39881	1.57738
'R077'	0.905797	0.611451
'R084'	1.07143	0.644319
'R087'	2.08333	0.818452
'R088'	0.473485	0.614633
'R092'	0.198413	0.378788
'R094'	1.42857	1.4881
'R095'	0.659014	0.793651
'R097'	1.14583	1.1078
'R098'	1.04167	1.07887
'R099'	0.427827	0.565476
'R100'	1.0119	2.14286
'R101'	0.980392	0.910895
'R103'	0.952381	0.818452
'R104'	1.4881	1.38889
'R105'	1.00446	0.927198
'R106'	1.5625	1.37363
'R107'	2.14947	2.00216
'R108'	0.573192	0.595238
'R109'	1.10294	1.14989
'R110'	0.868056	0.694444
