# Supplementary material for: Genome-level selection in tumors as a universal marker of resistance to therapy
Source: Nat Commun. 2025 Jul 16;16:6535. doi: 10.1038/s41467-025-61709-x (PMC12263839; doi:10.1038/s41467-025-61709-x)
Supplement: Supplementary file 4 — Supplementary Software 1 [file 41467_2025_61709_MOESM4_ESM.zip › CODE/Esophageal/clonal_dNdS.m]

% dN/dS in Samples of Esophageal Cancer (Primary + Met) from Yan et al. (Nat Com 2019)
% ! NOTE ! 
% 1) I generated mutation files for each patient with metastaic spread (from the mutation files)
% 2) Similar to the Colorectal case, to infer # of mutations - take mutations with AF>0 
%    (Also in this dataset mutations are given by the AF)

% USE:
% id_file   = 'Esophageal_nat_com_ESCC007_AF.xlsx';  % patient FILE
% id_gen    = 1;
% id_type   = 9;                                    % mut type (i.e., missense, nonsense, silent, non-coding...)
% id_sample = 16:23                                 % Index of AF matrix (genex x samples)
% id_P      = 1:5;                                  % Primary samples    (of this patient)
% id_M1     = 6:8;                                  % Metastatic samples (of this patient)
% id_M2     = [];
% OUT = estimate_dNdS(id_file, id_type, id_sample, id_P, id_M1, id_M2)

function OUT = clonal_dNdS(id_file, id_gene, id_type, id_sample, id_P, id_M1, id_M2)

N_samples = length(id_sample);

% thershold to select variants with TH_early < AF < TH_late (and > than in normal samples)
TH_early = 0;   % AF > TH (remove late mut, e.g., 0-0.1 TH_early=0.1 => keep relatively early)
TH_late  = Inf; % AF < TH (remove early mut, e.g., 0.33-1 TH_late=0.33 => keep relatively late)


%%%%%%%%%%%%%%%%%%%%%%%%%%%%
%%%%% READ MUTATIONS  %%%%%%
[M_num, B, M_tbl]  = xlsread(id_file);
% remove headers
HEADER = M_tbl(1:2,:); 
M_tbl(1:2,:) = [];
M_num(1:2,:) = [];

% % Random removal of entries (%60)
% [R,C] = size(M_tbl);
% id_random = randperm(R); id_random = id_random(1:round(R*0.6));
% M_tbl = M_tbl(id_random,:);
% M_num = M_num(id_random,:);

% Matrix of AF (all variants x samples)
AF = M_num(:,id_sample);
AF = AF';
% Vector of Mutation type (all variants x 1)
TYPE = M_tbl(:,id_type);
% List of mutated genes (all variants x 1)
GENES  = M_tbl(:,id_gene);

%%%%%%%%%%%%%%%%%%%%%%%%%%%%%%%%%%%%%%%%%%%%%%%%%%%%%%
%%% GO OVER SAMPLES, GET N & S Mutations and dN/dS %%%
% --- generate Mut matrices for Silent and Non-silent mutations (samples x genes):
TMP = strcmp(TYPE, 'Silent');
id_silent     = find(TMP>0);
id_non_silent = find(TMP==0);
AF_S = zeros(N_samples, length(GENES));
AF_N = zeros(N_samples, length(GENES));
AF_S(:,id_silent)     = AF(:,id_silent);          
AF_N(:,id_non_silent) = AF(:,id_non_silent);
MUT_silent            = zeros(N_samples, length(GENES));
MUT_non_silent        = zeros(N_samples, length(GENES));

% --- go over samples
for i = 1:N_samples
    % --- count number of S and N mutations
    S(i) = length( find( AF(i,id_silent) > TH_early & AF(i,id_silent) < TH_late ) );
    N(i) = length( find( AF(i,:) > TH_early & AF(i,:) < TH_late ) ) - S(i);
    
    % --- generate samples x genes binary mutation Matrix
    id_S = find( AF_S(i,:) > TH_early & AF_S(i,:) < TH_late );
    id_N = find( AF_N(i,:) > TH_early & AF_N(i,:) < TH_late ); 
    MUT_silent(i,id_S)    = 1;
    MUT_non_silent(i,id_N)= 1;
    clear id_S id_N
end

% --- dN/dS 
dNdS = N./S./3.36; % Normalization by the ratio nN/nS across the human genome


%%%%%%%%%%%%%%%%%%%%%%%%%%%%%%%%%%%%%%%%%%%%%%%%%%%%%%%%%
%%% SPLIT to Clonal (Shared) vs. Subclonal (Branches) %%%
% --- split to shared vs. the rest (i.e., not shared by all)
id_clonal = find(sum(MUT_non_silent,1) == N_samples);
id_sub    = find(sum(MUT_non_silent,1) > 0 & sum(MUT_non_silent,1) < N_samples);
id_back   = 1:length(GENES); id_back(union(id_clonal,id_sub)) = [];

% --- re-estimate N and S mutations
N_clonal = sum(MUT_non_silent(:,id_clonal)')'; % Clonal Genes
S_clonal = sum(MUT_silent(:,id_clonal)')';
N_sub    = sum(MUT_non_silent(:,id_sub)')';    % Subclonal genes
S_sub    = sum(MUT_silent(:,id_sub)')';
S_back   = sum(MUT_silent(:,id_back)')';       % Background silent mutations (genes with S and no N)

% ---  re-estimate dN/dS (considring background S mutations are proportionaly assigned to Clonal / Subclonal)
R_clonal = length(id_clonal)/(length(id_clonal) + length(id_sub)); % Ratios of Clonal vs. Subclonal mutated genes
R_sub    = length(id_sub)/(length(id_clonal) + length(id_sub));
dNdS_clonal = sum(N_clonal)./sum((S_clonal + S_back.*R_clonal))./3.36; % Average across Samples
dNdS_sub    = sum(N_sub)./sum(S_sub + S_back.*R_sub)./3.36;
    

%%%%%%%%%%%%
%%% SAVE %%%
OUT.N           = N;
OUT.S           = S;
OUT.dNdS        = dNdS;
OUT.id_P        = id_P;
OUT.id_M1       = id_M1;
OUT.id_M2       = id_M2;
% Clonal(Trunk/Shared) vs. Subclonal(Branches)
OUT.N_clonal    = N_clonal;
OUT.S_clonal    = S_clonal;
OUT.dNdS_clonal = dNdS_clonal;
OUT.N_sub       = N_sub;
OUT.S_sub       = S_sub;
OUT.dNdS_sub    = dNdS_sub;
