# Supplementary material for: Genome-level selection in tumors as a universal marker of resistance to therapy
Source: Nat Commun. 2025 Jul 16;16:6535. doi: 10.1038/s41467-025-61709-x (PMC12263839; doi:10.1038/s41467-025-61709-x)
Supplement: Supplementary file 4 — Supplementary Software 1 [file 41467_2025_61709_MOESM4_ESM.zip › CODE/Esophageal/clonal_PLOT.m]

% Analysis of Shared/Clonal/Trunk vs. Private/Subclonal/Branches

load RES_clonal.mat % output of 'clonal_MAIN.m'

%%%%%%%%%%%%%%%%%%%%%%%%%%%%%%%%%%%%%%%%%%%%%%%%%%%%%%%%%%%%%%%%%%%%%%%%%%%%%%%%%%%%%%%%%%%%%
%%% Selection (dN/dS) of Shared (Clonal/Trunk) mutations vs. Private (Subclonal/Branches) %%%
dNdS(1,:)  = [OUT_001.dNdS_clonal, OUT_001.dNdS_sub];
dNdS(2,:)  = [OUT_002.dNdS_clonal, OUT_002.dNdS_sub];
dNdS(3,:)  = [OUT_004.dNdS_clonal, OUT_004.dNdS_sub];
dNdS(4,:)  = [OUT_005.dNdS_clonal, OUT_005.dNdS_sub];
dNdS(5,:)  = [OUT_006.dNdS_clonal, OUT_006.dNdS_sub]; 
dNdS(6,:)  = [OUT_007.dNdS_clonal, OUT_007.dNdS_sub];
dNdS(7,:)  = [OUT_008.dNdS_clonal, OUT_008.dNdS_sub]; 
dNdS(8,:)  = [OUT_009.dNdS_clonal, OUT_009.dNdS_sub];
dNdS(9,:)  = [OUT_010.dNdS_clonal, OUT_010.dNdS_sub];
dNdS(10,:) = [OUT_011.dNdS_clonal, OUT_011.dNdS_sub];  
dNdS(11,:) = [OUT_012.dNdS_clonal, OUT_012.dNdS_sub];
dNdS(12,:) = [OUT_014.dNdS_clonal, OUT_014.dNdS_sub];
dNdS(13,:) = [OUT_015.dNdS_clonal, OUT_015.dNdS_sub];
dNdS(14,:) = [OUT_016.dNdS_clonal, OUT_016.dNdS_sub];
dNdS(15,:) = [OUT_018.dNdS_clonal, OUT_018.dNdS_sub];
dNdS(16,:) = [OUT_019.dNdS_clonal, OUT_019.dNdS_sub];
dNdS(17,:) = [OUT_021.dNdS_clonal, OUT_021.dNdS_sub];
dNdS(18,:) = [OUT_022.dNdS_clonal, OUT_022.dNdS_sub];
dNdS(19,:) = [OUT_023.dNdS_clonal, OUT_023.dNdS_sub];
dNdS(20,:) = [OUT_024.dNdS_clonal, OUT_024.dNdS_sub];
dNdS(21,:) = [OUT_025.dNdS_clonal, OUT_025.dNdS_sub];
dNdS(22,:) = [OUT_026.dNdS_clonal, OUT_026.dNdS_sub];
dNdS(23,:) = [OUT_027.dNdS_clonal, OUT_027.dNdS_sub];
dNdS(24,:) = [OUT_028.dNdS_clonal, OUT_028.dNdS_sub];
dNdS(25,:) = [OUT_029.dNdS_clonal, OUT_029.dNdS_sub];
dNdS(26,:) = [OUT_030.dNdS_clonal, OUT_030.dNdS_sub];
dNdS(27,:) = [OUT_031.dNdS_clonal, OUT_031.dNdS_sub];
dNdS(28,:) = [OUT_032.dNdS_clonal, OUT_032.dNdS_sub];
dNdS(29,:) = [OUT_033.dNdS_clonal, OUT_033.dNdS_sub];
dNdS(30,:) = [OUT_034.dNdS_clonal, OUT_034.dNdS_sub];
dNdS(31,:) = [OUT_035.dNdS_clonal, OUT_035.dNdS_sub];
dNdS(32,:) = [OUT_036.dNdS_clonal, OUT_036.dNdS_sub];
dNdS(33,:) = [OUT_037.dNdS_clonal, OUT_037.dNdS_sub];
dNdS(34,:) = [OUT_038.dNdS_clonal, OUT_038.dNdS_sub];
dNdS(35,:) = [OUT_039.dNdS_clonal, OUT_039.dNdS_sub];
dNdS(36,:) = [OUT_042.dNdS_clonal, OUT_042.dNdS_sub];
dNdS(37,:) = [OUT_043.dNdS_clonal, OUT_043.dNdS_sub];
dNdS(38,:) = [OUT_044.dNdS_clonal, OUT_044.dNdS_sub];
dNdS(39,:) = [OUT_045.dNdS_clonal, OUT_045.dNdS_sub];

%%%%%%%%%%%%%%%%%%%%%%%%%%%%%%%%%%%%%%%%%%%%%%%%%%%%%%%%%%%%%%%%%%%%%%%%%%%%%%%%%%%%%%%
%%% No. of N Mutations (N) - Shared (Clonal/Trunk) vs. Private (Subclonal/Branches) %%%
ML(1,:)  = [sum(OUT_001.N_clonal)/length(OUT_001.N_clonal), sum(OUT_001.N_sub)/length(OUT_001.N_sub)];
ML(2,:)  = [sum(OUT_002.N_clonal)/length(OUT_002.N_clonal), sum(OUT_002.N_sub)/length(OUT_002.N_sub)];
ML(3,:)  = [sum(OUT_004.N_clonal)/length(OUT_004.N_clonal), sum(OUT_004.N_sub)/length(OUT_004.N_sub)];
ML(4,:)  = [sum(OUT_005.N_clonal)/length(OUT_005.N_clonal), sum(OUT_005.N_sub)/length(OUT_005.N_sub)];
ML(5,:)  = [sum(OUT_006.N_clonal)/length(OUT_006.N_clonal), sum(OUT_006.N_sub)/length(OUT_006.N_sub)];
ML(6,:)  = [sum(OUT_007.N_clonal)/length(OUT_007.N_clonal), sum(OUT_007.N_sub)/length(OUT_007.N_sub)]; 
ML(7,:)  = [sum(OUT_008.N_clonal)/length(OUT_008.N_clonal), sum(OUT_008.N_sub)/length(OUT_008.N_sub)];
ML(8,:)  = [sum(OUT_009.N_clonal)/length(OUT_009.N_clonal), sum(OUT_009.N_sub)/length(OUT_009.N_sub)];
ML(9,:)  = [sum(OUT_010.N_clonal)/length(OUT_010.N_clonal), sum(OUT_010.N_sub)/length(OUT_010.N_sub)]; 
ML(10,:) = [sum(OUT_011.N_clonal)/length(OUT_011.N_clonal), sum(OUT_011.N_sub)/length(OUT_011.N_sub)];
ML(11,:) = [sum(OUT_012.N_clonal)/length(OUT_012.N_clonal), sum(OUT_012.N_sub)/length(OUT_012.N_sub)];
ML(12,:) = [sum(OUT_014.N_clonal)/length(OUT_014.N_clonal), sum(OUT_014.N_sub)/length(OUT_014.N_sub)];
ML(13,:) = [sum(OUT_015.N_clonal)/length(OUT_015.N_clonal), sum(OUT_015.N_sub)/length(OUT_015.N_sub)];
ML(14,:) = [sum(OUT_016.N_clonal)/length(OUT_016.N_clonal), sum(OUT_016.N_sub)/length(OUT_016.N_sub)];
ML(15,:) = [sum(OUT_018.N_clonal)/length(OUT_018.N_clonal), sum(OUT_018.N_sub)/length(OUT_018.N_sub)];
ML(16,:) = [sum(OUT_019.N_clonal)/length(OUT_019.N_clonal), sum(OUT_019.N_sub)/length(OUT_019.N_sub)];
ML(17,:) = [sum(OUT_021.N_clonal)/length(OUT_021.N_clonal), sum(OUT_021.N_sub)/length(OUT_021.N_sub)];
ML(18,:) = [sum(OUT_022.N_clonal)/length(OUT_022.N_clonal), sum(OUT_022.N_sub)/length(OUT_022.N_sub)];
ML(19,:) = [sum(OUT_023.N_clonal)/length(OUT_023.N_clonal), sum(OUT_023.N_sub)/length(OUT_023.N_sub)];
ML(20,:) = [sum(OUT_024.N_clonal)/length(OUT_024.N_clonal), sum(OUT_024.N_sub)/length(OUT_024.N_sub)];
ML(21,:) = [sum(OUT_025.N_clonal)/length(OUT_025.N_clonal), sum(OUT_025.N_sub)/length(OUT_025.N_sub)];
ML(22,:) = [sum(OUT_026.N_clonal)/length(OUT_026.N_clonal), sum(OUT_026.N_sub)/length(OUT_026.N_sub)];
ML(23,:) = [sum(OUT_027.N_clonal)/length(OUT_027.N_clonal), sum(OUT_027.N_sub)/length(OUT_027.N_sub)];
ML(24,:) = [sum(OUT_028.N_clonal)/length(OUT_028.N_clonal), sum(OUT_028.N_sub)/length(OUT_028.N_sub)];
ML(25,:) = [sum(OUT_029.N_clonal)/length(OUT_029.N_clonal), sum(OUT_029.N_sub)/length(OUT_029.N_sub)];
ML(26,:) = [sum(OUT_030.N_clonal)/length(OUT_030.N_clonal), sum(OUT_030.N_sub)/length(OUT_030.N_sub)];
ML(27,:) = [sum(OUT_031.N_clonal)/length(OUT_031.N_clonal), sum(OUT_031.N_sub)/length(OUT_031.N_sub)];
ML(28,:) = [sum(OUT_032.N_clonal)/length(OUT_032.N_clonal), sum(OUT_032.N_sub)/length(OUT_032.N_sub)];
ML(29,:) = [sum(OUT_033.N_clonal)/length(OUT_033.N_clonal), sum(OUT_033.N_sub)/length(OUT_033.N_sub)];
ML(30,:) = [sum(OUT_034.N_clonal)/length(OUT_034.N_clonal), sum(OUT_034.N_sub)/length(OUT_034.N_sub)];
ML(31,:) = [sum(OUT_035.N_clonal)/length(OUT_035.N_clonal), sum(OUT_035.N_sub)/length(OUT_035.N_sub)];
ML(32,:) = [sum(OUT_036.N_clonal)/length(OUT_036.N_clonal), sum(OUT_036.N_sub)/length(OUT_036.N_sub)];
ML(33,:) = [sum(OUT_037.N_clonal)/length(OUT_037.N_clonal), sum(OUT_037.N_sub)/length(OUT_037.N_sub)];
ML(34,:) = [sum(OUT_038.N_clonal)/length(OUT_038.N_clonal), sum(OUT_038.N_sub)/length(OUT_038.N_sub)];
ML(35,:) = [sum(OUT_039.N_clonal)/length(OUT_039.N_clonal), sum(OUT_039.N_sub)/length(OUT_039.N_sub)];
ML(36,:) = [sum(OUT_042.N_clonal)/length(OUT_042.N_clonal), sum(OUT_042.N_sub)/length(OUT_042.N_sub)];
ML(37,:) = [sum(OUT_043.N_clonal)/length(OUT_043.N_clonal), sum(OUT_043.N_sub)/length(OUT_043.N_sub)];
ML(38,:) = [sum(OUT_044.N_clonal)/length(OUT_044.N_clonal), sum(OUT_044.N_sub)/length(OUT_044.N_sub)];
ML(39,:) = [sum(OUT_045.N_clonal)/length(OUT_045.N_clonal), sum(OUT_045.N_sub)/length(OUT_045.N_sub)];

%%%%%%%%%%%%%%%%%
%%%   PLOTS   %%%
% --- remove cases with too low No. of Mutations or invalid dN/dS values (e.g., inf and Nan)
id_rm = find(ML(:,1) < 8 | ML(:,1) < 2 | isnan(dNdS(:,1))==1 | isnan(dNdS(:,2))==1 | isinf(dNdS(:,1))==1 | isinf(dNdS(:,2))==1);
dNdS(id_rm,:) = []; ML(id_rm,:) = []; 

% --- PLOT
Np = size(dNdS,1);
subplot(231)
plot(dNdS(:,1) , dNdS(:,2), 'ko');
xlabel('dN/dS_{clonal}'); ylabel('dN/dS_{Subclonal}');

G = ones(2*Np,1); G(Np+1:Np*2) = 2;
subplot(232)
boxplot([dNdS(:,1); dNdS(:,2)], G, 'labels', {'Clonal', 'Subclonal'})
ylabel('dN/dS');

subplot(233)
plot(ML(:,1), dNdS(:,1),'bo'); hold;
plot(ML(:,2), dNdS(:,2),   'ro');
xlabel('N'); ylabel('dN/dS'); 
legend({'Clonal', 'Subclonal'});

subplot(235)
boxplot([ML(:,1); ML(:,2)], G, 'labels', {'Clonal', 'Subclonal'})
ylabel('N');
