# Supplementary material for: Genome-level selection in tumors as a universal marker of resistance to therapy
Source: Nat Commun. 2025 Jul 16;16:6535. doi: 10.1038/s41467-025-61709-x (PMC12263839; doi:10.1038/s41467-025-61709-x)
Supplement: Supplementary file 4 — Supplementary Software 1 [file 41467_2025_61709_MOESM4_ESM.zip › CODE/Esophageal/estimate_dNdS.m]

% dN/dS in Samples of Esophageal Cancer (Primary + Met) from Yan et al. (Nat Com 2019)
% ! NOTE ! 
% 1) I generated mutation files for each patient with metastaic spread (from the mutation files)
% 2) Similar to the Colorectal case, to infer # of mutations - take mutations with AF>0 
%    (Also in this dataset mutations are given by the AF)

% USE:
% id_file   = 'Esophageal_nat_com_ESCC007_AF.xlsx';  % patient FILE
% id_type   = 9;                                    % mut type (i.e., missense, nonsense, silent, non-coding...)
% id_sample = 16:23                                 % Index of AF matrix (genex x samples)
% id_P      = 1:5;                                  % Primary samples    (of this patient)
% id_M1     = 6:8;                                  % Metastatic samples (of this patient)
% id_M2     = [];
% OUT = estimate_dNdS(id_file, id_type, id_sample, id_P, id_M1, id_M2)

function OUT = estimate_dNdS(id_file, id_type, id_sample, id_P, id_M1, id_M2)

N_samples = length(id_sample);

TH = 0;  % thershold to select variants with AF > than in normal samples

%%%%%%%%%%%%%%%%%%%%%%%%%%%%
%%%%% READ MUTATIONS  %%%%%%
[M_num, B, M_tbl]  = xlsread(id_file);
% remove headers
HEADER = M_tbl(1:2,:); 
M_tbl(1:2,:) = [];
M_num(1:2,:) = [];
% Matrix of AF (all variants x samples)
AF = M_num(:,id_sample);
% Vector of Mutation type (all variants x 1)
TYPE = M_tbl(:,id_type);

%%%%%%%%%%%%%%%%%%%%%%%%%%%%%%%%%%%%%%%%%%%%
%%% GO OVER SAMPLES, GET N & S Mutations %%%
% Get S first, the remaining is N mutations
% --- Silent (S)
TMP = strcmp(TYPE, 'Silent');
id_silent = find(TMP>0);
for i = 1:N_samples
    S(i) = length(find(AF(id_silent,i) > TH));
    N(i) = length(find(AF(:,i) > TH)) - S(i);
end

%%%%%%%%%%%%%%%%%%%%%%%%%%%%
%%% Estimate N, S, dN/dS %%%
%%%%%%%%%%%%%%%%%%%%%%%%%%%%

dNdS = N./S./3.36; % Normalization by the ration nN/nS (across the human genome)

%%%%%%%%%%%%
%%% SAVE %%%
OUT.N     = N;
OUT.S     = S;
OUT.dNdS  = dNdS;
OUT.id_P  = id_P;
OUT.id_M1 = id_M1;
OUT.id_M2 = id_M2;
