# Supplementary material for: Genome-level selection in tumors as a universal marker of resistance to therapy
Source: Nat Commun. 2025 Jul 16;16:6535. doi: 10.1038/s41467-025-61709-x (PMC12263839; doi:10.1038/s41467-025-61709-x)
Supplement: Supplementary file 4 — Supplementary Software 1 [file 41467_2025_61709_MOESM4_ESM.zip › CODE/Esophageal/MAIN.m]

% ANALYSIS OF ESOPHAGEAL Cancer (Primary + Met) - from Yan et al. (Nat Com 2019)
% mutation profiles are provided by AF - see 'Esophageal_nat_com_2019_mutations.xlsx' => thus, AF > threshold (0 is default) identifies the variants in each sample
id_clonal =15;

%%%%%%%%%%%%%%%%%%%%%%%%%%%%%%%%%%%%%%%%%%%%%%%%%%%%%%%%%%%%%%%%%%%%%%%%%%%%%%
%%% Cases with at least two samples in each state (primary & metastatic)   %%%
% 1) ***
id_file   = 'Esophageal_nat_com_ESCC007_AF.xlsx';  % patient FILE
id_type   = 9;                                     % mut type (i.e., missense, nonsense, silent, non-coding...)
id_sample = 16:23;                                 % Index of AF matrix (genes x samples)
id_P      = 1:5;                                   % Primary samples 
id_M1     = 6:8;                                   % Metastatic samples
id_M2     = [];
OUT_007   = estimate_dNdS(id_file, id_type, id_sample, id_P, id_M1, id_M2);
FIT_007   = get_linear_fit(OUT_007.N', OUT_007.dNdS');
clear id_*

% 2) ***
id_file   = 'Esophageal_nat_com_ESCC012_AF.xlsx';  % patient FILE
id_type   = 9;                                     % mut type (i.e., missense, nonsense, silent, non-coding...)
id_sample = 16:22;                                 % Index of AF matrix (genes x samples)
id_P      = 1:4;                                   % Primary samples 
id_M1     = 5:7;                                   % Metastatic samples
id_M2     = [];
OUT_012   = estimate_dNdS(id_file, id_type, id_sample, id_P, id_M1, id_M2);
FIT_012   = get_linear_fit(OUT_012.N', OUT_012.dNdS');
clear id_*

% 3) ***
id_file   = 'Esophageal_nat_com_ESCC019_AF.xlsx';  % patient FILE
id_type   = 9;                                     % mut type (i.e., missense, nonsense, silent, non-coding...)
id_sample = 16:22;                                 % Index of AF matrix (genes x samples)
id_P      = 1:5;                                   % Primary samples 
id_M1     = 6:7;                                   % Metastatic samples
id_M2     = [];
OUT_019   = estimate_dNdS(id_file, id_type, id_sample, id_P, id_M1, id_M2);
FIT_019   = get_linear_fit(OUT_019.N', OUT_019.dNdS');
clear id_*

% 4) ***
id_file   = 'Esophageal_nat_com_ESCC022_AF.xlsx';  % patient FILE
id_type   = 9;                                     % mut type (i.e., missense, nonsense, silent, non-coding...)
id_sample = 16:21;                                 % Index of AF matrix (genes x samples)
id_P      = 1:3;                                   % Primary samples 
id_M1     = 4:6;                                   % Metastatic samples
id_M2     = [];
OUT_022   = estimate_dNdS(id_file, id_type, id_sample, id_P, id_M1, id_M2);
FIT_022   = get_linear_fit(OUT_022.N', OUT_022.dNdS');
clear id_*

% 5) ***
id_file   = 'Esophageal_nat_com_ESCC035_AF.xlsx';  % patient FILE
id_type   = 9;                                     % mut type (i.e., missense, nonsense, silent, non-coding...)
id_sample = 16:22;                                 % Index of AF matrix (genes x samples)
id_P      = 1:4;                                   % Primary samples 
id_M1     = 5:7;                                   % Metastatic samples
id_M2     = [];
OUT_035   = estimate_dNdS(id_file, id_type, id_sample, id_P, id_M1, id_M2);
FIT_035   = get_linear_fit(OUT_035.N', OUT_035.dNdS');
clear id_*

% 6) ***
id_file   = 'Esophageal_nat_com_ESCC036_AF.xlsx';  % patient FILE
id_type   = 9;                                     % mut type (i.e., missense, nonsense, silent, non-coding...)
id_sample = 16:22;                                 % Index of AF matrix (genes x samples)
id_P      = 1:4;                                   % Primary samples 
id_M1     = 5:7;                                   % Metastatic samples
id_M2     = [];
OUT_036   = estimate_dNdS(id_file, id_type, id_sample, id_P, id_M1, id_M2);
FIT_036   = get_linear_fit(OUT_036.N', OUT_036.dNdS');
clear id_*

%%%%%%%%%%%%%%%%%%%%%%%%%%%%%%%%%%%%%%%%%%%%%%%%%%%%%%%%%%%%%%%
%%%   Cases with many primary, but only 1 metastatic (LN)   %%%
% 7)
id_file   = 'Esophageal_nat_com_ESCC009_AF.xlsx';  % patient FILE
id_type   = 9;                                     % mut type (i.e., missense, nonsense, silent, non-coding...)
id_sample = 16:21;                                 % Index of AF matrix (genes x samples)
id_P      = 1:5;                                   % Primary samples 
id_M1     = 6;                                     % Metastatic samples
id_M2     = [];
OUT_009   = estimate_dNdS(id_file, id_type, id_sample, id_P, id_M1, id_M2);
FIT_009   = get_linear_fit(OUT_009.N', OUT_009.dNdS');
clear id_*

% 8)
id_file   = 'Esophageal_nat_com_ESCC023_AF.xlsx';  % patient FILE
id_type   = 9;                                     % mut type (i.e., missense, nonsense, silent, non-coding...)
id_sample = 16:21;                                 % Index of AF matrix (genes x samples)
id_P      = 1:5;                                   % Primary samples 
id_M1     = 6;                                     % Metastatic samples
id_M2     = [];
OUT_023   = estimate_dNdS(id_file, id_type, id_sample, id_P, id_M1, id_M2);
FIT_023   = get_linear_fit(OUT_023.N', OUT_023.dNdS');
clear id_*

% 9)
id_file   = 'Esophageal_nat_com_ESCC025_AF.xlsx';  % patient FILE
id_type   = 9;                                     % mut type (i.e., missense, nonsense, silent, non-coding...)
id_sample = 16:20;                                 % Index of AF matrix (genes x samples)
id_P      = 1:4;                                   % Primary samples 
id_M1     = 5;                                     % Metastatic samples
id_M2     = [];
OUT_025   = estimate_dNdS(id_file, id_type, id_sample, id_P, id_M1, id_M2);
FIT_025   = get_linear_fit(OUT_025.N', OUT_025.dNdS');
clear id_*

% 10)
id_file   = 'Esophageal_nat_com_ESCC030_AF.xlsx';  % patient FILE
id_type   = 9;                                     % mut type (i.e., missense, nonsense, silent, non-coding...)
id_sample = 16:21;                                 % Index of AF matrix (genes x samples)
id_P      = 1:5;                                   % Primary samples 
id_M1     = 6;                                     % Metastatic samples
id_M2     = [];
OUT_030   = estimate_dNdS(id_file, id_type, id_sample, id_P, id_M1, id_M2);
FIT_030   = get_linear_fit(OUT_030.N', OUT_030.dNdS');
clear id_*


%%%%%%%%%%%%%%%%%%%%%%%%%%%%%%%%%%%%%%%%%%%%%%%%%%%%%%%%%%%%%%%%%%%
%%%  Cases with Many and Only Primary (no metastatic samples)   %%%
% 11)
id_file   = 'Esophageal_nat_com_ESCC001_AF.xlsx';  % patient FILE
id_type   = 9;                                     % mut type (i.e., missense, nonsense, silent, non-coding...)
id_sample = 16:20;                                 % Index of AF matrix (genes x samples)
id_P      = 1:5;                                   
id_M1     = [];                                    
id_M2     = [];
OUT_001   = estimate_dNdS(id_file, id_type, id_sample, id_P, id_M1, id_M2);
FIT_001   = get_linear_fit(OUT_001.N', OUT_001.dNdS');
clear id_*

% 12)
id_file   = 'Esophageal_nat_com_ESCC002_AF.xlsx';  % patient FILE
id_type   = 9;                                     % mut type (i.e., missense, nonsense, silent, non-coding...)
id_sample = 16:20;                                 % Index of AF matrix (genes x samples)
id_P      = 1:5;                                   % Primary samples 
id_M1     = [];                                    
id_M2     = [];
OUT_002   = estimate_dNdS(id_file, id_type, id_sample, id_P, id_M1, id_M2);
FIT_002   = get_linear_fit(OUT_002.N', OUT_002.dNdS');
clear id_*

% 13)
id_file   = 'Esophageal_nat_com_ESCC004_AF.xlsx';  % patient FILE
id_type   = 9;                                     % mut type (i.e., missense, nonsense, silent, non-coding...)
id_sample = 16:19;                                 % Index of AF matrix (genes x samples)
id_P      = 1:4;                                   % Primary samples 
id_M1     = [];                                    
id_M2     = [];
OUT_004   = estimate_dNdS(id_file, id_type, id_sample, id_P, id_M1, id_M2);
FIT_004   = get_linear_fit(OUT_004.N', OUT_004.dNdS');
clear id_*

% 14)
id_file   = 'Esophageal_nat_com_ESCC005_AF.xlsx';  % patient FILE
id_type   = 9;                                     % mut type (i.e., missense, nonsense, silent, non-coding...)
id_sample = 16:20;                                 % Index of AF matrix (genes x samples)
id_P      = 1:5;                                   % Primary samples 
id_M1     = [];                                    
id_M2     = [];
OUT_005   = estimate_dNdS(id_file, id_type, id_sample, id_P, id_M1, id_M2);
FIT_005   = get_linear_fit(OUT_005.N', OUT_005.dNdS');
clear id_*

% 15)
id_file   = 'Esophageal_nat_com_ESCC006_AF.xlsx';  % patient FILE
id_type   = 9;                                     % mut type (i.e., missense, nonsense, silent, non-coding...)
id_sample = 16:19;                                 % Index of AF matrix (genes x samples)
id_P      = 1:4;                                   % Primary samples 
id_M1     = [];                                    
id_M2     = [];
OUT_006   = estimate_dNdS(id_file, id_type, id_sample, id_P, id_M1, id_M2);
FIT_006   = get_linear_fit(OUT_006.N', OUT_006.dNdS');
clear id_*

% 16)
id_file   = 'Esophageal_nat_com_ESCC008_AF.xlsx';  % patient FILE
id_type   = 9;                                     % mut type (i.e., missense, nonsense, silent, non-coding...)
id_sample = 16:20;                                 % Index of AF matrix (genes x samples)
id_P      = 1:5;                                   % Primary samples 
id_M1     = [];                                    
id_M2     = [];
OUT_008   = estimate_dNdS(id_file, id_type, id_sample, id_P, id_M1, id_M2);
FIT_008   = get_linear_fit(OUT_008.N', OUT_008.dNdS');
clear id_*

% 17)
id_file   = 'Esophageal_nat_com_ESCC010_AF.xlsx';  % patient FILE
id_type   = 9;                                     % mut type (i.e., missense, nonsense, silent, non-coding...)
id_sample = 16:19;                                 % Index of AF matrix (genes x samples)
id_P      = 1:4;                                   % Primary samples 
id_M1     = [];                                    
id_M2     = [];
OUT_010   = estimate_dNdS(id_file, id_type, id_sample, id_P, id_M1, id_M2);
FIT_010   = get_linear_fit(OUT_010.N', OUT_010.dNdS');
clear id_*

% 18)
id_file   = 'Esophageal_nat_com_ESCC011_AF.xlsx';  % patient FILE
id_type   = 9;                                     % mut type (i.e., missense, nonsense, silent, non-coding...)
id_sample = 16:19;                                 % Index of AF matrix (genes x samples)
id_P      = 1:4;                                   % Primary samples 
id_M1     = [];                                    
id_M2     = [];
OUT_011   = estimate_dNdS(id_file, id_type, id_sample, id_P, id_M1, id_M2);
FIT_011   = get_linear_fit(OUT_011.N', OUT_011.dNdS');
clear id_*

% 19)
id_file   = 'Esophageal_nat_com_ESCC014_AF.xlsx';  % patient FILE
id_type   = 9;                                     % mut type (i.e., missense, nonsense, silent, non-coding...)
id_sample = 16:19;                                 % Index of AF matrix (genes x samples)
id_P      = 1:4;                                   % Primary samples 
id_M1     = [];                                    
id_M2     = [];
OUT_014   = estimate_dNdS(id_file, id_type, id_sample, id_P, id_M1, id_M2);
FIT_014   = get_linear_fit(OUT_014.N', OUT_014.dNdS');
clear id_*

% 20)
id_file   = 'Esophageal_nat_com_ESCC015_AF.xlsx';  % patient FILE
id_type   = 9;                                     % mut type (i.e., missense, nonsense, silent, non-coding...)
id_sample = 16:20;                                 % Index of AF matrix (genes x samples)
id_P      = 1:5;                                   % Primary samples 
id_M1     = [];                                    
id_M2     = [];
OUT_015   = estimate_dNdS(id_file, id_type, id_sample, id_P, id_M1, id_M2);
FIT_015   = get_linear_fit(OUT_015.N', OUT_015.dNdS');
clear id_*

% 21)
id_file   = 'Esophageal_nat_com_ESCC016_AF.xlsx';  % patient FILE
id_type   = 9;                                     % mut type (i.e., missense, nonsense, silent, non-coding...)
id_sample = 16:20;                                 % Index of AF matrix (genes x samples)
id_P      = 1:5;                                   % Primary samples 
id_M1     = [];                                    
id_M2     = [];
OUT_016   = estimate_dNdS(id_file, id_type, id_sample, id_P, id_M1, id_M2);
FIT_016   = get_linear_fit(OUT_016.N', OUT_016.dNdS');
clear id_*

% 22)
id_file   = 'Esophageal_nat_com_ESCC018_AF.xlsx';  % patient FILE
id_type   = 9;                                     % mut type (i.e., missense, nonsense, silent, non-coding...)
id_sample = 16:18;                                 % Index of AF matrix (genes x samples)
id_P      = 1:3;                                   % Primary samples 
id_M1     = [];                                    
id_M2     = [];
OUT_018   = estimate_dNdS(id_file, id_type, id_sample, id_P, id_M1, id_M2);
FIT_018   = get_linear_fit(OUT_018.N', OUT_018.dNdS');
clear id_*

% 23)
id_file   = 'Esophageal_nat_com_ESCC021_AF.xlsx';  % patient FILE
id_type   = 9;                                     % mut type (i.e., missense, nonsense, silent, non-coding...)
id_sample = 16:19;                                 % Index of AF matrix (genes x samples)
id_P      = 1:4;                                   % Primary samples 
id_M1     = [];                                    
id_M2     = [];
OUT_021   = estimate_dNdS(id_file, id_type, id_sample, id_P, id_M1, id_M2);
FIT_021   = get_linear_fit(OUT_021.N', OUT_021.dNdS');
clear id_*

% 24)
id_file   = 'Esophageal_nat_com_ESCC024_AF.xlsx';  % patient FILE
id_type   = 9;                                     % mut type (i.e., missense, nonsense, silent, non-coding...)
id_sample = 16:18;                                 % Index of AF matrix (genes x samples)
id_P      = 1:3;                                   % Primary samples 
id_M1     = [];                                    
id_M2     = [];
OUT_024   = estimate_dNdS(id_file, id_type, id_sample, id_P, id_M1, id_M2);
FIT_024   = get_linear_fit(OUT_024.N', OUT_024.dNdS');
clear id_*

% 25)
id_file   = 'Esophageal_nat_com_ESCC026_AF.xlsx';  % patient FILE
id_type   = 9;                                     % mut type (i.e., missense, nonsense, silent, non-coding...)
id_sample = 16:18;                                 % Index of AF matrix (genes x samples)
id_P      = 1:3;                                   % Primary samples 
id_M1     = [];                                    
id_M2     = [];
OUT_026   = estimate_dNdS(id_file, id_type, id_sample, id_P, id_M1, id_M2);
FIT_026   = get_linear_fit(OUT_026.N', OUT_026.dNdS');
clear id_*

% 26)
id_file   = 'Esophageal_nat_com_ESCC027_AF.xlsx';  % patient FILE
id_type   = 9;                                     % mut type (i.e., missense, nonsense, silent, non-coding...)
id_sample = 16:19;                                 % Index of AF matrix (genes x samples)
id_P      = 1:4;                                   % Primary samples 
id_M1     = [];                                    
id_M2     = [];
OUT_027   = estimate_dNdS(id_file, id_type, id_sample, id_P, id_M1, id_M2);
FIT_027   = get_linear_fit(OUT_027.N', OUT_027.dNdS');
clear id_*

% 27)
id_file   = 'Esophageal_nat_com_ESCC028_AF.xlsx';  % patient FILE
id_type   = 9;                                     % mut type (i.e., missense, nonsense, silent, non-coding...)
id_sample = 16:18;                                 % Index of AF matrix (genes x samples)
id_P      = 1:3;                                   % Primary samples 
id_M1     = [];                                    
id_M2     = [];
OUT_028   = estimate_dNdS(id_file, id_type, id_sample, id_P, id_M1, id_M2);
FIT_028   = get_linear_fit(OUT_028.N', OUT_028.dNdS');
clear id_*

% 28)
id_file   = 'Esophageal_nat_com_ESCC029_AF.xlsx';  % patient FILE
id_type   = 9;                                     % mut type (i.e., missense, nonsense, silent, non-coding...)
id_sample = 16:19;                                 % Index of AF matrix (genes x samples)
id_P      = 1:4;                                   % Primary samples 
id_M1     = [];                                    
id_M2     = [];
OUT_029   = estimate_dNdS(id_file, id_type, id_sample, id_P, id_M1, id_M2);
FIT_029   = get_linear_fit(OUT_029.N', OUT_029.dNdS');
clear id_*

% 29)
id_file   = 'Esophageal_nat_com_ESCC031_AF.xlsx';  % patient FILE
id_type   = 9;                                     % mut type (i.e., missense, nonsense, silent, non-coding...)
id_sample = 16:19;                                 % Index of AF matrix (genes x samples)
id_P      = 1:4;                                   % Primary samples 
id_M1     = [];                                    
id_M2     = [];
OUT_031   = estimate_dNdS(id_file, id_type, id_sample, id_P, id_M1, id_M2);
FIT_031   = get_linear_fit(OUT_031.N', OUT_031.dNdS');
clear id_*

% 30)
id_file   = 'Esophageal_nat_com_ESCC032_AF.xlsx';  % patient FILE
id_type   = 9;                                     % mut type (i.e., missense, nonsense, silent, non-coding...)
id_sample = 16:19;                                 % Index of AF matrix (genes x samples)
id_P      = 1:4;                                   % Primary samples 
id_M1     = [];                                    
id_M2     = [];
OUT_032   = estimate_dNdS(id_file, id_type, id_sample, id_P, id_M1, id_M2);
FIT_032   = get_linear_fit(OUT_032.N', OUT_032.dNdS');
clear id_*

% 31)
id_file   = 'Esophageal_nat_com_ESCC033_AF.xlsx';  % patient FILE
id_type   = 9;                                     % mut type (i.e., missense, nonsense, silent, non-coding...)
id_sample = 16:19;                                 % Index of AF matrix (genes x samples)
id_P      = 1:4;                                   % Primary samples 
id_M1     = [];                                    
id_M2     = [];
OUT_033   = estimate_dNdS(id_file, id_type, id_sample, id_P, id_M1, id_M2);
FIT_033   = get_linear_fit(OUT_033.N', OUT_033.dNdS');
clear id_*

% 32)
id_file   = 'Esophageal_nat_com_ESCC034_AF.xlsx';  % patient FILE
id_type   = 9;                                     % mut type (i.e., missense, nonsense, silent, non-coding...)
id_sample = 16:20;                                 % Index of AF matrix (genes x samples)
id_P      = 1:5;                                   % Primary samples 
id_M1     = [];                                    
id_M2     = [];
OUT_034   = estimate_dNdS(id_file, id_type, id_sample, id_P, id_M1, id_M2);
FIT_034   = get_linear_fit(OUT_034.N', OUT_034.dNdS');
clear id_*

% 33)
id_file   = 'Esophageal_nat_com_ESCC037_AF.xlsx';  % patient FILE
id_type   = 9;                                     % mut type (i.e., missense, nonsense, silent, non-coding...)
id_sample = 16:19;                                 % Index of AF matrix (genes x samples)
id_P      = 1:4;                                   % Primary samples 
id_M1     = [];                                    
id_M2     = [];
OUT_037   = estimate_dNdS(id_file, id_type, id_sample, id_P, id_M1, id_M2);
FIT_037   = get_linear_fit(OUT_037.N', OUT_037.dNdS');
clear id_*

% 34)
id_file   = 'Esophageal_nat_com_ESCC038_AF.xlsx';  % patient FILE
id_type   = 9;                                     % mut type (i.e., missense, nonsense, silent, non-coding...)
id_sample = 16:19;                                 % Index of AF matrix (genes x samples)
id_P      = 1:4;                                   % Primary samples 
id_M1     = [];                                    
id_M2     = [];
OUT_038   = estimate_dNdS(id_file, id_type, id_sample, id_P, id_M1, id_M2);
FIT_038   = get_linear_fit(OUT_038.N', OUT_038.dNdS');
clear id_*

% 35)
id_file   = 'Esophageal_nat_com_ESCC039_AF.xlsx';  % patient FILE
id_type   = 9;                                     % mut type (i.e., missense, nonsense, silent, non-coding...)
id_sample = 16:19;                                 % Index of AF matrix (genes x samples)
id_P      = 1:4;                                   % Primary samples 
id_M1     = [];                                    
id_M2     = [];
OUT_039   = estimate_dNdS(id_file, id_type, id_sample, id_P, id_M1, id_M2);
FIT_039   = get_linear_fit(OUT_039.N', OUT_039.dNdS');
clear id_*

% 36)
id_file   = 'Esophageal_nat_com_ESCC042_AF.xlsx';  % patient FILE
id_type   = 9;                                     % mut type (i.e., missense, nonsense, silent, non-coding...)
id_sample = 16:20;                                 % Index of AF matrix (genes x samples)
id_P      = 1:5;                                   % Primary samples 
id_M1     = [];                                    
id_M2     = [];
OUT_042   = estimate_dNdS(id_file, id_type, id_sample, id_P, id_M1, id_M2);
FIT_042   = get_linear_fit(OUT_042.N', OUT_042.dNdS');
clear id_*

% 37)
id_file   = 'Esophageal_nat_com_ESCC043_AF.xlsx';  % patient FILE
id_type   = 9;                                     % mut type (i.e., missense, nonsense, silent, non-coding...)
id_sample = 16:19;                                 % Index of AF matrix (genes x samples)
id_P      = 1:4;                                   % Primary samples 
id_M1     = [];                                    
id_M2     = [];
OUT_043   = estimate_dNdS(id_file, id_type, id_sample, id_P, id_M1, id_M2);
FIT_043   = get_linear_fit(OUT_043.N', OUT_043.dNdS');
clear id_*

% 38)
id_file   = 'Esophageal_nat_com_ESCC044_AF.xlsx';  % patient FILE
id_type   = 9;                                     % mut type (i.e., missense, nonsense, silent, non-coding...)
id_sample = 16:18;                                 % Index of AF matrix (genes x samples)
id_P      = 1:3;                                   % Primary samples 
id_M1     = [];                                    
id_M2     = [];
OUT_044   = estimate_dNdS(id_file, id_type, id_sample, id_P, id_M1, id_M2);
FIT_044   = get_linear_fit(OUT_044.N', OUT_044.dNdS');
clear id_*

% 39)
id_file   = 'Esophageal_nat_com_ESCC045_AF.xlsx';  % patient FILE
id_type   = 9;                                     % mut type (i.e., missense, nonsense, silent, non-coding...)
id_sample = 16:20;                                 % Index of AF matrix (genes x samples)
id_P      = 1:5;                                   % Primary samples 
id_M1     = [];                                    
id_M2     = [];
OUT_045   = estimate_dNdS(id_file, id_type, id_sample, id_P, id_M1, id_M2);
FIT_045   = get_linear_fit(OUT_045.N', OUT_045.dNdS');
clear id_*
