# Supplementary material for: Genome-level selection in tumors as a universal marker of resistance to therapy
Source: Nat Commun. 2025 Jul 16;16:6535. doi: 10.1038/s41467-025-61709-x (PMC12263839; doi:10.1038/s41467-025-61709-x)
Supplement: Supplementary file 4 — Supplementary Software 1 [file 41467_2025_61709_MOESM4_ESM.zip › CODE/Esophageal/PLOT1.m]

load RES_escc.mat
%%%%%%%%%%%%%%%%%%%%%%%%%%%%%%%%%%%%%
%%%   Average Selection (dN/dS)   %%%
% Cases with multiple samples in each state (primary and metastatic) - the status of all these cases is 'Diseased'
dNdS(1,:) = [mean(OUT_007.dNdS(OUT_007.id_P)), mean(OUT_007.dNdS(union(OUT_007.id_M1,OUT_007.id_M2)))];
dNdS(2,:) = [mean(OUT_012.dNdS(OUT_012.id_P)), mean(OUT_012.dNdS(union(OUT_012.id_M1,OUT_012.id_M2)))];
dNdS(3,:) = [mean(OUT_019.dNdS(OUT_019.id_P)), mean(OUT_019.dNdS(union(OUT_019.id_M1,OUT_019.id_M2)))];
dNdS(4,:) = [mean(OUT_022.dNdS(OUT_022.id_P)), mean(OUT_022.dNdS(union(OUT_022.id_M1,OUT_022.id_M2)))];
dNdS(5,:) = [mean(OUT_035.dNdS(OUT_035.id_P)), mean(OUT_035.dNdS(union(OUT_035.id_M1,OUT_035.id_M2)))];
dNdS(6,:) = [mean(OUT_036.dNdS(OUT_036.id_P)), mean(OUT_036.dNdS(union(OUT_036.id_M1,OUT_036.id_M2)))];
% Cases with multiple samples in the primary state and 1 metastatic (LN) - - the status of all these cases is 'Living'
dNdS(7,:)  = [mean(OUT_009.dNdS(OUT_009.id_P)), mean(OUT_009.dNdS(union(OUT_009.id_M1,OUT_009.id_M2)))];
dNdS(8,:)  = [mean(OUT_023.dNdS(OUT_023.id_P)), mean(OUT_023.dNdS(union(OUT_023.id_M1,OUT_023.id_M2)))];
dNdS(9,:)  = [mean(OUT_025.dNdS(OUT_025.id_P)), mean(OUT_025.dNdS(union(OUT_025.id_M1,OUT_025.id_M2)))];
dNdS(10,:) = [mean(OUT_030.dNdS(OUT_030.id_P)), mean(OUT_030.dNdS(union(OUT_030.id_M1,OUT_030.id_M2)))];

%%%%%%%%%%%%%%%%%%%%%%%%%%%%%%%%%%%%%%%%%%%%
%%%   Average Non-Silent Mutations (N)   %%%
% Cases with multiple samples in each state (primary and metastatic)
N(1,:) = [mean(OUT_007.N(OUT_007.id_P)), mean(OUT_007.N(union(OUT_007.id_M1,OUT_007.id_M2)))];
N(2,:) = [mean(OUT_012.N(OUT_012.id_P)), mean(OUT_012.N(union(OUT_012.id_M1,OUT_012.id_M2)))];
N(3,:) = [mean(OUT_019.N(OUT_019.id_P)), mean(OUT_019.N(union(OUT_019.id_M1,OUT_019.id_M2)))];
N(4,:) = [mean(OUT_022.N(OUT_022.id_P)), mean(OUT_022.N(union(OUT_022.id_M1,OUT_022.id_M2)))];
N(5,:) = [mean(OUT_035.N(OUT_035.id_P)), mean(OUT_035.N(union(OUT_035.id_M1,OUT_035.id_M2)))];
N(6,:) = [mean(OUT_036.N(OUT_036.id_P)), mean(OUT_036.N(union(OUT_036.id_M1,OUT_036.id_M2)))];
% Cases with multiple samples in the primary state and 1 metastatic (LN)
N(7,:)  = [mean(OUT_009.N(OUT_009.id_P)), mean(OUT_009.N(union(OUT_009.id_M1,OUT_009.id_M2)))];
N(8,:)  = [mean(OUT_023.N(OUT_023.id_P)), mean(OUT_023.N(union(OUT_023.id_M1,OUT_023.id_M2)))];
N(9,:)  = [mean(OUT_025.N(OUT_025.id_P)), mean(OUT_025.N(union(OUT_025.id_M1,OUT_025.id_M2)))];
N(10,:) = [mean(OUT_030.N(OUT_030.id_P)), mean(OUT_030.N(union(OUT_030.id_M1,OUT_030.id_M2)))];


%%%%%%%%%%%%%%
%%%  PLOT  %%%
id_dead  = 1:6;
id_alive = 7:10;

% --- Mutation  (N)
subplot(231)
plot(N(:,1),N(:,2), 'ko'); hold;
plot(N(id_alive,1), N(id_alive,2),  'r*'); % mark cases
xlim([0,850]); ylim([0,850]);
plot([0,850],[0,850],'--', 'color', [0.5 0.5 0.5]);
xlabel('<N>_{primary}'); 
ylabel('<N>_{metastatic}');

% --- Selection (dNdS)
subplot(232)
plot(dNdS(:,1),dNdS(:,2), 'ko'); hold;
FIT = get_linear_fit(dNdS(:,1), dNdS(:,2));
plot(FIT.x, FIT.f, 'k'); title(strcat('R^{2}=',num2str(FIT.R2)));
plot(dNdS(id_alive,1), dNdS(id_alive,2),  'r*'); % mark cases...
xlim([0.8,1.8]); ylim([0.8,1.8]);
plot([0.8,1.8],[0.8,1.8],'--', 'color', [0.5 0.5 0.5]);
xlabel('<dN/dS>_{primary}'); 
ylabel('<dN/dS>_{metastatic}');
plot(FIT.int_x,FIT.int_y,'k--');         % Plot Confidence intervals

% --- Selection - Mutation
subplot(233)
plot(N(:,1), dNdS(:,1), 'go'); hold; % Primary
plot(N(:,2), dNdS(:,2), 'ro');       % Metastatic
xlabel('<N>'); 
ylabel('<dN/dS>');
