# Supplementary material for: Genome-level selection in tumors as a universal marker of resistance to therapy
Source: Nat Commun. 2025 Jul 16;16:6535. doi: 10.1038/s41467-025-61709-x (PMC12263839; doi:10.1038/s41467-025-61709-x)
Supplement: Supplementary file 4 — Supplementary Software 1 [file 41467_2025_61709_MOESM4_ESM.zip › CODE/Esophageal/PLOT2.m]

load RES_escc.mat
%%%%%%%%%%%%%%%%%%%%%%%%%%%%%
%%%   Selection (dN/dS)   %%%
dNdS_pri = nan(10,5); % patients x (max) primary samples
dNdS_met = nan(10,3); % patients x (max) met     samples
% Cases with multiple samples in each state (primary and metastatic) - the status of all these cases is 'Diseased'
dNdS_pri(1,1:length(OUT_007.id_P)) = OUT_007.dNdS(OUT_007.id_P);
dNdS_met(1,1:length(union(OUT_007.id_M1,OUT_007.id_M2))) = OUT_007.dNdS(union(OUT_007.id_M1,OUT_007.id_M2));
dNdS_pri(2,1:length(OUT_012.id_P)) = OUT_012.dNdS(OUT_012.id_P);
dNdS_met(2,1:length(union(OUT_012.id_M1,OUT_012.id_M2))) = OUT_012.dNdS(union(OUT_012.id_M1,OUT_012.id_M2));
dNdS_pri(3,1:length(OUT_019.id_P)) = OUT_019.dNdS(OUT_019.id_P);
dNdS_met(3,1:length(union(OUT_019.id_M1,OUT_019.id_M2))) = OUT_019.dNdS(union(OUT_019.id_M1,OUT_019.id_M2));
dNdS_pri(4,1:length(OUT_022.id_P)) = OUT_022.dNdS(OUT_022.id_P);
dNdS_met(4,1:length(union(OUT_022.id_M1,OUT_022.id_M2))) = OUT_022.dNdS(union(OUT_022.id_M1,OUT_022.id_M2));
dNdS_pri(5,1:length(OUT_035.id_P)) = OUT_035.dNdS(OUT_035.id_P);
dNdS_met(5,1:length(union(OUT_035.id_M1,OUT_035.id_M2))) = OUT_035.dNdS(union(OUT_035.id_M1,OUT_035.id_M2));
dNdS_pri(6,1:length(OUT_036.id_P)) = OUT_036.dNdS(OUT_036.id_P);
dNdS_met(6,1:length(union(OUT_036.id_M1,OUT_036.id_M2))) = OUT_036.dNdS(union(OUT_036.id_M1,OUT_036.id_M2));
% Cases with multiple samples in the primary state and 1 metastatic (LN) - - the status of all these cases is 'Living'
dNdS_pri(7,1:length(OUT_009.id_P))  = OUT_009.dNdS(OUT_009.id_P);
dNdS_met(7,1:length(union(OUT_009.id_M1,OUT_009.id_M2)))  = OUT_009.dNdS(union(OUT_009.id_M1,OUT_009.id_M2));
dNdS_pri(8,1:length(OUT_023.id_P))  = OUT_023.dNdS(OUT_023.id_P);
dNdS_met(8,1:length(union(OUT_023.id_M1,OUT_023.id_M2)))  = OUT_023.dNdS(union(OUT_023.id_M1,OUT_023.id_M2));
dNdS_pri(9,1:length(OUT_025.id_P))  = OUT_025.dNdS(OUT_025.id_P);
dNdS_met(9,1:length(union(OUT_025.id_M1,OUT_025.id_M2)))  = OUT_025.dNdS(union(OUT_025.id_M1,OUT_025.id_M2));
dNdS_pri(10,1:length(OUT_030.id_P)) = OUT_030.dNdS(OUT_030.id_P);
dNdS_met(10,1:length(union(OUT_030.id_M1,OUT_030.id_M2))) = OUT_030.dNdS(union(OUT_030.id_M1,OUT_030.id_M2));

%%%%%%%%%%%%%%%%%%%%%%%%%%%%%
%%%   Mutation (N)   %%%
N_pri = nan(10,5); % patients x (max) primary samples
N_met = nan(10,3); % patients x (max) met     samples
% Cases with multiple samples in each state (primary and metastatic) - the status of all these cases is 'Diseased'
N_pri(1,1:length(OUT_007.id_P)) = OUT_007.N(OUT_007.id_P);
N_met(1,1:length(union(OUT_007.id_M1,OUT_007.id_M2))) = OUT_007.N(union(OUT_007.id_M1,OUT_007.id_M2));
N_pri(2,1:length(OUT_012.id_P)) = OUT_012.N(OUT_012.id_P);
N_met(2,1:length(union(OUT_012.id_M1,OUT_012.id_M2))) = OUT_012.N(union(OUT_012.id_M1,OUT_012.id_M2));
N_pri(3,1:length(OUT_019.id_P)) = OUT_019.N(OUT_019.id_P);
N_met(3,1:length(union(OUT_019.id_M1,OUT_019.id_M2))) = OUT_019.N(union(OUT_019.id_M1,OUT_019.id_M2));
N_pri(4,1:length(OUT_022.id_P)) = OUT_022.N(OUT_022.id_P);
N_met(4,1:length(union(OUT_022.id_M1,OUT_022.id_M2))) = OUT_022.N(union(OUT_022.id_M1,OUT_022.id_M2));
N_pri(5,1:length(OUT_035.id_P)) = OUT_035.N(OUT_035.id_P);
N_met(5,1:length(union(OUT_035.id_M1,OUT_035.id_M2))) = OUT_035.N(union(OUT_035.id_M1,OUT_035.id_M2));
N_pri(6,1:length(OUT_036.id_P)) = OUT_036.N(OUT_036.id_P);
N_met(6,1:length(union(OUT_036.id_M1,OUT_036.id_M2))) = OUT_036.N(union(OUT_036.id_M1,OUT_036.id_M2));
% Cases with multiple samples in the primary state and 1 metastatic (LN) - - the status of all these cases is 'Living'
N_pri(7,1:length(OUT_009.id_P))  = OUT_009.N(OUT_009.id_P);
N_met(7,1:length(union(OUT_009.id_M1,OUT_009.id_M2)))  = OUT_009.N(union(OUT_009.id_M1,OUT_009.id_M2));
N_pri(8,1:length(OUT_023.id_P))  = OUT_023.N(OUT_023.id_P);
N_met(8,1:length(union(OUT_023.id_M1,OUT_023.id_M2)))  = OUT_023.N(union(OUT_023.id_M1,OUT_023.id_M2));
N_pri(9,1:length(OUT_025.id_P))  = OUT_025.N(OUT_025.id_P);
N_met(9,1:length(union(OUT_025.id_M1,OUT_025.id_M2)))  = OUT_025.N(union(OUT_025.id_M1,OUT_025.id_M2));
N_pri(10,1:length(OUT_030.id_P)) = OUT_030.N(OUT_030.id_P);
N_met(10,1:length(union(OUT_030.id_M1,OUT_030.id_M2))) = OUT_030.N(union(OUT_030.id_M1,OUT_030.id_M2));

%%% Order dNdS and N mats by the ML of samples, in each patient
% --- primary
Np = size(dNdS_pri,1); % number of patients with primary
for p = 1:Np
    [N_pri(p,:), id_sort] = sort(N_pri(p,:));
    dNdS_pri(p,:) = dNdS_pri(p,id_sort);
end
% --- met
Np = size(dNdS_met,1); % number of patients with met
for p = 1:Np
    [N_met(p,:), id_sort] = sort(N_met(p,:));
    dNdS_met(p,:) = dNdS_met(p,id_sort);
end

%%% Divide primary to 'low' ML (Early Time) and 'high' ML (Later Time), by the median of N
Np = size(dNdS_pri,1);
for p = 1:Np
    med_val = nanmedian(N_pri(p,:));
    med_id  = find(N_pri(p,:) <= med_val); med_id = med_id(end);
    mean_dNdS_pri(p,1) = nanmean(dNdS_pri(p,1:med_id-1));
    mean_dNdS_pri(p,2) = nanmean(dNdS_pri(p,med_id:end));
    %mean_dNdS_pri(p,1) = nanmean(dNdS_pri(p,1:med_id));
    %mean_dNdS_pri(p,2) = nanmean(dNdS_pri(p,med_id+1:end));
end

%%%%%%%%%%%%%%%%%%%%%
%%%     PLOTs     %%%
%%%%%%%%%%%%%%%%%%%%%
figure;
[~,id_order] = sort(nanmedian(N_pri')); % order samples by their median No. of non-silent Mutation Load (N)
subplot(321)
boxplot(N_pri(id_order,:)'); xlabel('Patients'); ylabel('Mulation Load (N)'); title('Primary');
subplot(323)
boxplot(dNdS_pri(id_order,:)'); xlabel('Patients'); ylabel('Selection (dN/dS)');
subplot(233)
plot(mean_dNdS_pri(:,1), mean_dNdS_pri(:,2), 'o'); hold;
FIT = get_linear_fit(mean_dNdS_pri(:,1), mean_dNdS_pri(:,2));
plot(FIT.x, FIT.f, 'k'); title(strcat('R^{2}=',num2str(FIT.R2)));
plot(0.6:0.1:1.6, 0.6:0.1:1.6, '--', 'color', [0.5 0.5 0.5]);
xlabel('Primary (low ML ~ Early)'); ylabel('Primary (low ML ~ Early)');


%%%%%%%%%%%%%%%%%%%%%%%%%%%%%%%%%%%%%%%%%%%%%%%%%%%%%%%%%%%%%%%%%%%%%
%%%%%   ADD ALL THE OTHER PATIENTS with Just PRIMARY SAMPLES    %%%%%
TMP = nan(29,5); 
dNdS_pri = [dNdS_pri; TMP]; 
N_pri    = [N_pri;    TMP]; 
clear TMP
% --- Selection
dNdS_pri(11,1:length(OUT_001.id_P)) = OUT_001.dNdS(OUT_001.id_P); 
dNdS_pri(12,1:length(OUT_002.id_P)) = OUT_002.dNdS(OUT_002.id_P);
dNdS_pri(13,1:length(OUT_004.id_P)) = OUT_004.dNdS(OUT_004.id_P);
dNdS_pri(14,1:length(OUT_005.id_P)) = OUT_005.dNdS(OUT_005.id_P);
dNdS_pri(15,1:length(OUT_006.id_P)) = OUT_006.dNdS(OUT_006.id_P);
dNdS_pri(16,1:length(OUT_008.id_P)) = OUT_008.dNdS(OUT_008.id_P);
dNdS_pri(17,1:length(OUT_010.id_P)) = OUT_010.dNdS(OUT_010.id_P);
dNdS_pri(18,1:length(OUT_011.id_P)) = OUT_011.dNdS(OUT_011.id_P);
dNdS_pri(19,1:length(OUT_014.id_P)) = OUT_014.dNdS(OUT_014.id_P);
dNdS_pri(20,1:length(OUT_015.id_P)) = OUT_015.dNdS(OUT_015.id_P);
dNdS_pri(21,1:length(OUT_016.id_P)) = OUT_016.dNdS(OUT_016.id_P);
dNdS_pri(22,1:length(OUT_018.id_P)) = OUT_018.dNdS(OUT_018.id_P);
dNdS_pri(23,1:length(OUT_021.id_P)) = OUT_021.dNdS(OUT_021.id_P);
dNdS_pri(24,1:length(OUT_024.id_P)) = OUT_024.dNdS(OUT_024.id_P);
dNdS_pri(25,1:length(OUT_026.id_P)) = OUT_026.dNdS(OUT_026.id_P);
dNdS_pri(26,1:length(OUT_027.id_P)) = OUT_027.dNdS(OUT_027.id_P);
dNdS_pri(27,1:length(OUT_028.id_P)) = OUT_028.dNdS(OUT_028.id_P);
dNdS_pri(28,1:length(OUT_029.id_P)) = OUT_029.dNdS(OUT_029.id_P);
dNdS_pri(29,1:length(OUT_031.id_P)) = OUT_031.dNdS(OUT_031.id_P);
dNdS_pri(30,1:length(OUT_032.id_P)) = OUT_032.dNdS(OUT_032.id_P);
dNdS_pri(31,1:length(OUT_033.id_P)) = OUT_033.dNdS(OUT_033.id_P);
dNdS_pri(32,1:length(OUT_034.id_P)) = OUT_034.dNdS(OUT_034.id_P);
dNdS_pri(33,1:length(OUT_037.id_P)) = OUT_037.dNdS(OUT_037.id_P);
dNdS_pri(34,1:length(OUT_038.id_P)) = OUT_038.dNdS(OUT_038.id_P);
dNdS_pri(35,1:length(OUT_039.id_P)) = OUT_039.dNdS(OUT_039.id_P);
dNdS_pri(36,1:length(OUT_042.id_P)) = OUT_042.dNdS(OUT_042.id_P);
dNdS_pri(37,1:length(OUT_043.id_P)) = OUT_043.dNdS(OUT_043.id_P);
dNdS_pri(38,1:length(OUT_044.id_P)) = OUT_044.dNdS(OUT_044.id_P);
dNdS_pri(39,1:length(OUT_045.id_P)) = OUT_045.dNdS(OUT_045.id_P);
% --- Mutation
N_pri(11,1:length(OUT_001.id_P)) = OUT_001.N(OUT_001.id_P); 
N_pri(12,1:length(OUT_002.id_P)) = OUT_002.N(OUT_002.id_P);
N_pri(13,1:length(OUT_004.id_P)) = OUT_004.N(OUT_004.id_P);
N_pri(14,1:length(OUT_005.id_P)) = OUT_005.N(OUT_005.id_P);
N_pri(15,1:length(OUT_006.id_P)) = OUT_006.N(OUT_006.id_P);
N_pri(16,1:length(OUT_008.id_P)) = OUT_008.N(OUT_008.id_P);
N_pri(17,1:length(OUT_010.id_P)) = OUT_010.N(OUT_010.id_P);
N_pri(18,1:length(OUT_011.id_P)) = OUT_011.N(OUT_011.id_P);
N_pri(19,1:length(OUT_014.id_P)) = OUT_014.N(OUT_014.id_P);
N_pri(20,1:length(OUT_015.id_P)) = OUT_015.N(OUT_015.id_P);
N_pri(21,1:length(OUT_016.id_P)) = OUT_016.N(OUT_016.id_P);
N_pri(22,1:length(OUT_018.id_P)) = OUT_018.N(OUT_018.id_P);
N_pri(23,1:length(OUT_021.id_P)) = OUT_021.N(OUT_021.id_P);
N_pri(24,1:length(OUT_024.id_P)) = OUT_024.N(OUT_024.id_P);
N_pri(25,1:length(OUT_026.id_P)) = OUT_026.N(OUT_026.id_P);
N_pri(26,1:length(OUT_027.id_P)) = OUT_027.N(OUT_027.id_P);
N_pri(27,1:length(OUT_028.id_P)) = OUT_028.N(OUT_028.id_P);
N_pri(28,1:length(OUT_029.id_P)) = OUT_029.N(OUT_029.id_P);
N_pri(29,1:length(OUT_031.id_P)) = OUT_031.N(OUT_031.id_P);
N_pri(30,1:length(OUT_032.id_P)) = OUT_032.N(OUT_032.id_P);
N_pri(31,1:length(OUT_033.id_P)) = OUT_033.N(OUT_033.id_P);
N_pri(32,1:length(OUT_034.id_P)) = OUT_034.N(OUT_034.id_P);
N_pri(33,1:length(OUT_037.id_P)) = OUT_037.N(OUT_037.id_P);
N_pri(34,1:length(OUT_038.id_P)) = OUT_038.N(OUT_038.id_P);
N_pri(35,1:length(OUT_039.id_P)) = OUT_039.N(OUT_039.id_P);
N_pri(36,1:length(OUT_042.id_P)) = OUT_042.N(OUT_042.id_P);
N_pri(37,1:length(OUT_043.id_P)) = OUT_043.N(OUT_043.id_P);
N_pri(38,1:length(OUT_044.id_P)) = OUT_044.N(OUT_044.id_P);
N_pri(39,1:length(OUT_045.id_P)) = OUT_045.N(OUT_045.id_P);
% --- order by N in each patient
Np = size(dNdS_pri,1); % number of patients with primary
for p = 1:Np
    [N_pri(p,:), id_sort] = sort(N_pri(p,:));
    dNdS_pri(p,:) = dNdS_pri(p,id_sort);
end
Np = size(dNdS_pri,1);
% --- divide to 'low' and 'high' ML in each patient
for p = 1:Np
    p
    med_val = nanmedian(N_pri(p,:));
    med_id  = find(N_pri(p,:) <= med_val); med_id = med_id(end);
    mean_dNdS_pri(p,1) = nanmean(dNdS_pri(p,1:med_id-1));
    mean_dNdS_pri(p,2) = nanmean(dNdS_pri(p,med_id:end));
    %mean_dNdS_pri(p,1) = nanmean(dNdS_pri(p,1:med_id));
    %mean_dNdS_pri(p,2) = nanmean(dNdS_pri(p,med_id+1:end));
    mean_N_pri(p,1) = nanmean(N_pri(p,1:med_id-1));
    mean_N_pri(p,2) = nanmean(N_pri(p,med_id:end));
    
end

%%%%%%%%%%%%%%%%%%%%%%%%%%%
% RE-PLOT for ALL PRIMARY %
figure;
[~,id_order] = sort(nanmedian(N_pri')); % order samples by their median No. of non-silent Mutation Load (N)
subplot(231)
boxplot(N_pri(id_order,:)'); xlabel('Patients'); ylabel('N'); title('Primary');
xtickangle(90)
subplot(234)
boxplot(dNdS_pri(id_order,:)'); xlabel('Patients'); ylabel('dN/dS');
xtickangle(90)
subplot(232)
plot(mean_dNdS_pri(:,1), mean_dNdS_pri(:,2), 'ko'); hold;
FIT = get_linear_fit(mean_dNdS_pri(:,1), mean_dNdS_pri(:,2));
plot(FIT.x, FIT.f, 'k'); title(strcat('R^{2}=',num2str(FIT.R2)));
plot(0.5:0.1:3.5, 0.5:0.1:3.5, '--', 'color', [0.5 0.5 0.5]);
xlabel('Primary (low ML ~ Early)'); ylabel('Primary (High ML ~ Late)');
subplot(235)
plot(mean_N_pri(:,1), mean_N_pri(:,2), 'ko'); hold;
plot(0:1:1000, 0:1:1000, '--', 'color', [0.5 0.5 0.5]);
xlabel('Primary (low ML ~ Early)'); ylabel('Primary (High ML ~ Late)');
subplot(233)
plot(mean_N_pri(:,1), mean_dNdS_pri(:,1), 'go'); hold;
plot(mean_N_pri(:,2), mean_dNdS_pri(:,2), 'ro');
legend('Early', 'Late');
