# Supplementary material for: Genome-level selection in tumors as a universal marker of resistance to therapy
Source: Nat Commun. 2025 Jul 16;16:6535. doi: 10.1038/s41467-025-61709-x (PMC12263839; doi:10.1038/s41467-025-61709-x)
Supplement: Supplementary file 4 — Supplementary Software 1 [file 41467_2025_61709_MOESM4_ESM.zip › CODE/Glioblastoma/calcSurvivalCurve.m]

function curve=calcSurvivalCurve(times)

% This function calculates the survival time curve

censored=(times(:,2)==1); t=times(:,1);

% the complete right way
%[f,x,flo,fup] = ecdf(t,'censoring',censored,'function','survivor');
%[f,x]         = ecdf(t,'censoring',censored,'function','survivor'); % to avoid cases when flo, fup is not defined 

% the version of R2016b is problematic, use the version of R2014b (called my_ecdf)
[f,x] = my_ecdf(t,'censoring',censored,'function','survivor');
% if NO DEATH events - assume survival is always at 1 for the time points measured
% NOTE that in principal the Survival is NaN (can't be really defined with only censored data)
if isempty(find(censored == 0))
    x = sort(t);
    f = ones(length(x),1);
end
    
% output
curve = [x f];
