# Supplementary material for: Genome-level selection in tumors as a universal marker of resistance to therapy
Source: Nat Commun. 2025 Jul 16;16:6535. doi: 10.1038/s41467-025-61709-x (PMC12263839; doi:10.1038/s41467-025-61709-x)
Supplement: Supplementary file 4 — Supplementary Software 1 [file 41467_2025_61709_MOESM4_ESM.zip › CODE/Glioblastoma/estimate_dNdS.m]

% ANALYSIS of 114 Glioblastoma patients, with 1 (Untreated) sample at Diagnosis (Primary or secondary) and 1 (Treated) at Relapse
% [Wang et al. Nat gen 2016]
% NOTEs:
% 1) For each patient (raw) there are AF at diagnosis (for the untreated) and AF at recurrence (for the treated)
% 2) Some entries have multiple mutations in multiple genes (=> use contain function rather than strcmp)

TH = 0;                % AF thershold for mutation filtering below (e.g., those with AF > 0  for existing mutations)
N_min = 10; S_min = 4; % Mutation threshold for valid dNdS (see PLOTs below)

%%%%%%%%%%%%%%%%%%%%%%%%%%%%%%%%
%%%    READ MUTATION DATA    %%%
% mutation data Herling et al. (Nat gen 2016) - To calculate dN/dS in Samples
[A, B, M_tbl] = xlsread('Table_S2_mutations.xlsx');
clear A B
% index of Headers to extract info
id_sample  = 1;   % Patient ID
id_gene    = 8;   % gene ID     (i.e., entrez, symbol)
id_type    = 10;  % mut type    (i.e., missense, nonsense, silent, non-coding...)
id_AF_pre  = 11;  % AF at Diagnosis
id_AF_post = 12;  % AF at Recurrence

% remove headers from MUT table
HEADER = M_tbl(1,:);
M_tbl(1,:) = [];
% get AF, Filter mutations and Split Table 
AF_pre  = cell2mat(M_tbl(:,id_AF_pre));
AF_post = cell2mat(M_tbl(:,id_AF_post));
id_keep_pre  = find(AF_pre  > TH);                    % to keep mutation with AF > TH
id_keep_post = find(AF_post > TH);          
%id_keep_pre  = find(AF_pre > 0  & AF_pre <= TH);       % to keep mutation with 0 < AF <= TH
%id_keep_post = find(AF_post > 0 & AF_post <= TH);
M_tbl_pre   = M_tbl(id_keep_pre,:);
M_tbl_post  = M_tbl(id_keep_post,:);
% get the unique list of Samples and Genes
SAMPLES_pre  = unique(M_tbl_pre(:,id_sample));
GENES_pre    = unique(M_tbl_pre(:,id_gene));
SAMPLES_post = unique(M_tbl_post(:,id_sample));
GENES_post   = unique(M_tbl_post(:,id_gene));

%%%%%%%%%%%%%%%%%%%%%%%%%%%%%%%%%%%%%%%%%%%%%%%%%%%%%%%%%%
%%%%%    MUTATION & SELECTION across all samples    %%%%%%
%%% DIAGNOSIS %%%
% --- Coding
[MUT_mis, US, UG]    = get_MUT_mat(M_tbl_pre, 'missense_variant'); % NOTE use 'contains' in 'get_MUT_mat.m'
[MUT_str, US, UG]    = get_MUT_mat(M_tbl_pre, 'start_');
[MUT_sto, US, UG]    = get_MUT_mat(M_tbl_pre, 'stop_');
[MUT_spl, US, UG]    = get_MUT_mat(M_tbl_pre, 'splice_');
[MUT_fsh, US, UG]    = get_MUT_mat(M_tbl_pre, 'frameshift');
[MUT_inf, US, UG]    = get_MUT_mat(M_tbl_pre, 'inframe');
MUT_non_silent = MUT_mis + MUT_str + MUT_sto + MUT_spl + MUT_fsh + MUT_inf;
clear MUT_mis MUT_str MUT_sto MUT_spl MUT_fsh MUT_inf
% --- Non-Coding
[MUT_silent, US, UG] = get_MUT_mat(M_tbl_pre, 'synonymous_');
% --- Estimate N, S, dN/dS
S_pre    = sum(MUT_silent')';     % No. of Silent     mutations
N_pre    = sum(MUT_non_silent')'; % No. of Non-Silent mutations 
dNdS_pre = N_pre./S_pre./3.36;
clear MUT_silent MUT_non_silent 

%%% RELAPSE %%%
% --- Coding
[MUT_mis, US, UG]    = get_MUT_mat(M_tbl_post, 'missense_variant'); % NOTE use 'contains' in 'get_MUT_mat.m'
[MUT_str, US, UG]    = get_MUT_mat(M_tbl_post, 'start_');
[MUT_sto, US, UG]    = get_MUT_mat(M_tbl_post, 'stop_');
[MUT_spl, US, UG]    = get_MUT_mat(M_tbl_post, 'splice_');
[MUT_fsh, US, UG]    = get_MUT_mat(M_tbl_post, 'frameshift');
[MUT_inf, US, UG]    = get_MUT_mat(M_tbl_post, 'inframe');
MUT_non_silent = MUT_mis + MUT_str + MUT_sto + MUT_spl + MUT_fsh + MUT_inf;
clear MUT_mis MUT_str MUT_sto MUT_spl MUT_fsh MUT_inf
% --- Non-Coding
[MUT_silent, US, UG] = get_MUT_mat(M_tbl_post, 'synonymous_');
% --- Estimate N, S, dN/dS
S_post    = sum(MUT_silent')';     % No. of Silent     mutations
N_post    = sum(MUT_non_silent')'; % No. of Non-Silent mutations 
dNdS_post = N_post./S_post./3.36;  % Normalization by the ratio nN/nS (across the human genome)
clear MUT_silent MUT_non_silent 


%%%%%%%%%%%%%%%%%%%%%%%%
%%%       PLOTs      %%%
% Remove Nan values & too small number of mutations ( < MIN)
id_rm = find(isnan(dNdS_pre) | isinf(dNdS_pre) | S_pre < S_min | N_pre < N_min);
N_pre(id_rm) = [];  S_pre(id_rm) = []; dNdS_pre(id_rm) = [];
SAMPLES_pre(id_rm) = [];
id_rm = find(isnan(dNdS_post) | isinf(dNdS_post) | S_post < S_min | N_post < N_min);
N_post(id_rm) = []; S_post(id_rm) = []; dNdS_post(id_rm) = [];
SAMPLES_post(id_rm) = [];

% --- PRE-POST PLOTs
% map between the SAMPLES that have both pre and post (valid) dNdS
[SAMPLES_pair,I_pre,I_post] = intersect(SAMPLES_pre,SAMPLES_post);
N_pre  = N_pre(I_pre);    S_pre  = S_pre(I_pre);   dNdS_pre  = dNdS_pre(I_pre);
N_post = N_post(I_post);  S_post = S_post(I_post); dNdS_post = dNdS_post(I_post);

figure;
% hypermutation cases
id_h = find(N_post > 500);
% plot
subplot(231)
plot(N_pre,N_post,'ko'); xlabel('N_{pre}'); ylabel('N_{post}'); hold;
%xlim([0,100]); ylim([0,60]);
plot([0,500],[0,500],'--', 'color', [0.5 0.5 0.5]);
set(gca,'FontSize',12);
plot(N_pre(id_h),N_post(id_h),'rx'); % mark hyper mutation cases
subplot(232)
plot(dNdS_pre,dNdS_post,'ko'); xlabel('dN/dS_{pre}'); ylabel('dN/dS_{post}'); hold;
xlim([0,4]); ylim([0,4]);
plot([0,4],[0,4],'--', 'color', [0.5 0.5 0.5]);
FIT = get_linear_fit(dNdS_pre, dNdS_post);
plot(FIT.x,FIT.f,'k');
title(strcat('R^{2}=',num2str(FIT.R2)));
set(gca,'FontSize',12);
plot(dNdS_pre(id_h),dNdS_post(id_h),'rx'); % mark hyper mutation cases
subplot(233)
plot(N_pre,dNdS_pre,'go'); hold; plot(N_post,dNdS_post,'ro'); xlabel('N'); ylabel('dNdS'); legend('Pre', 'Post');
set(gca,'FontSize',12);
