# Supplementary material for: Genome-level selection in tumors as a universal marker of resistance to therapy
Source: Nat Commun. 2025 Jul 16;16:6535. doi: 10.1038/s41467-025-61709-x (PMC12263839; doi:10.1038/s41467-025-61709-x)
Supplement: Supplementary file 4 — Supplementary Software 1 [file 41467_2025_61709_MOESM4_ESM.zip › CODE/Glioblastoma/estimate_Survival_V2.m]

load Mutation_data.mat % load the results of estimate_dNdS.m

%%%%%%%%%%%%%%%%%%%%%%%%%%%%%%%
%%%    READ PATIENT DATA    %%%
% clinical data Herling et al. (Nat gen 2016) - To associate N and dN/dS with survival
[A, B, P_tbl] = xlsread('Table_S10_clinical.xlsx');
clear B

P_tbl(1,:) = [];    % remove header
id_sample  = 1;   % Patient ID
id_cohort  = 3;   % The different studies (TCGA, UCSF...) 
id_type    = 4;   % Primary or Secondary
PID      = P_tbl(:,id_sample);
COHORT   = P_tbl(:,id_cohort);
TYPE     = P_tbl(:,id_type);
clear id_*

HYPER    = A(:,1);
INTERVAL = A(:,4);      % Interval between Surgery
AGE      = A(:,6);      % Age (years)
OS       = A(:,[5,7]);  % Overall Survival (Months) & Status (alive or dead)
clear A

%%%%%%%%%%%%%%%%%%%%%%%%%%%%%%%%%%%%%%%%%%%
%%%   MATCH CLINICAL DATA TO MUT DATA   %%%
[PATIENT,I1,I2] = intersect(PID,SAMPLES_pair);
COHORT    = COHORT(I1);
TYPE      = TYPE(I1);
HYPER     = HYPER(I1);
INTERVAL  = INTERVAL(I1);
AGE       = AGE(I1);
OS        = OS(I1,:);

%%%%%%%%%%%%%%%%%%%%%%%%%%%%%
%%%   SURVIVAL ANALYSIS   %%%
% %remove hyper mutations
% id_hyper = find(HYPER==1);
% dNdS_pre(id_hyper) = []; dNdS_post(id_hyper) = []; N_pre(id_hyper) = []; N_post(id_hyper) = [];
% OS(id_hyper,:) = [];

figure;
% Compare Neutral evolution (i.e., dN/dS = 1+/-0.2) to cases outside it
% --- based on the PRE treatment values
subplot(241);
km_res_pre = KM_analysis(dNdS_pre, OS, 1, 'intermediate_val', 0.84, 1.24);
xlabel('Time'); ylabel('Survival'); title('Pre');
% --- based on the POST treatment values
subplot(242);
km_res_post = KM_analysis(dNdS_post, OS, 1, 'intermediate_val', 0.84, 1.24);
xlabel('Time'); ylabel('Survival'); title('Post');

% % Comapre cases that shift to Neutral evolution, after Treatment (to cases that remain far from the Neutral range)
DELTA = dNdS_post-dNdS_pre;                      % changes after therapy
DIS   = abs(1 - dNdS_post);
% Compare => Escaping from neutrality vs. the rest
subplot(245); % Show how cases are partitioned 
id_hyper  = find(HYPER == 1);                      % Consider all HYPER as 'escaping' (no matter the starting point)
id_escape = find(DIS > 0.38);                      % those far from neutrality (by dNdS_2)
id_pos    = find(dNdS_post > 1.1 & DELTA > 0.24);  % Become Positive
id_neg    = find(dNdS_post < 0.9 & DELTA < -0.24); % Become Negative

plot(dNdS_pre, dNdS_post, 'ko'); hold;
plot(dNdS_pre(id_pos), dNdS_post(id_pos), 'rx');
plot(dNdS_pre(id_neg), dNdS_post(id_neg), 'bx');
plot(dNdS_pre(id_escape), dNdS_post(id_escape), 'gx');
plot(dNdS_pre(id_hyper), dNdS_post(id_hyper), 'yx');
plot(0:3, 0:3, 'k--');
xlabel('dNdS_{Pre}'); ylabel('dNdS_{Post}');

subplot(246); % KM results for this split
G = ones(length(DELTA),1);    % 1 - all cases changing towards neutrality  (expected worse prognosis)
G(id_escape) = 0;             % 0 - all cases escaping from neutrality     (epected better prognosis)
G(id_pos)    = 0;             %     or stabely positive / negative 
G(id_neg)    = 0;
G(id_hyper)  = 0;
km_res_pair = KM_analysis_V2(DELTA, OS, 1, G);
xlabel('Time'); ylabel('Survival'); title('Pos/Neg/Escape VS. Neutral/Towards Neutral');
