# Supplementary material for: Genome-level selection in tumors as a universal marker of resistance to therapy
Source: Nat Commun. 2025 Jul 16;16:6535. doi: 10.1038/s41467-025-61709-x (PMC12263839; doi:10.1038/s41467-025-61709-x)
Supplement: Supplementary file 4 — Supplementary Software 1 [file 41467_2025_61709_MOESM4_ESM.zip › CODE/Glioblastoma/explore_KM_parameters_V2.m]

%%%%%%%%%%%%%%%%%%%%%%%%%%%%%%%%%%%%%%%%%%%%%%%%%%%%%%%%%%%%%%%%%%%%%%%%%%%%%%%%%%%%%%%%%%%%%%
%%%%%   COMPARE Stable Postive/Negative & 'Escaping' VS. Neutral & Changing to Neutral   %%%%%
%                       For all patients with paired samples

% Explore where the seperation between the 2 KM curves is the largest (in P-vale)
function [PVAL, DIR, SIZE, mu, width] = explore_KM_parameters_V2()

load Mutation_data.mat % load the results of estimate_dNdS.m

%%%%%%%%%%%%%%%%%%%%%%%%%%%%%%%
%%%    READ PATIENT DATA    %%%
% clinical data Herling et al. (Nat gen 2016) - To associate N and dN/dS with survival
[A, B, P_tbl] = xlsread('Table_S10_clinical.xlsx');
clear B

P_tbl(1,:) = [];    % remove header
id_sample  = 1;   % Patient ID
id_cohort  = 3;   % The different studies (TCGA, UCSF...)
id_type    = 4;   % Primary or Secondary
PID      = P_tbl(:,id_sample);
COHORT   = P_tbl(:,id_cohort);
TYPE     = P_tbl(:,id_type);
clear id_*

HYPER    = A(:,1);
INTERVAL = A(:,4);      % Interval between Surgery
AGE      = A(:,6);      % Age (years)
OS       = A(:,[5,7]);  % Overall Survival (Months) & Status (alive or dead)
clear A

%%%%%%%%%%%%%%%%%%%%%%%%%%%%%%%%%%%%%%%%%%%
%%%   MATCH CLINICAL DATA TO MUT DATA   %%%
[PATIENT,I1,I2] = intersect(PID,SAMPLES_pair);
COHORT    = COHORT(I1);
TYPE      = TYPE(I1);
HYPER     = HYPER(I1);
INTERVAL  = INTERVAL(I1);
AGE       = AGE(I1);
OS        = OS(I1,:);

% %remove hyper mutations
% id_hyper = find(HYPER==1);
% dNdS_pre(id_hyper) = []; dNdS_post(id_hyper) = []; N_pre(id_hyper) = []; N_post(id_hyper) = [];
% OS(id_hyper,:) = [];

%%%%%%%%%%%%%%%%%%%%%%%%%%%%%%%%%%%%%%%%%%%%%%%%%%%%%%%%
%%%   Define Escape from Neutrality vs. Neutrality   %%%
%%%    Explore KM curve seperation vs. parameters    %%%
ID_hyper = find(HYPER==1);
DIS   = abs(1 - dNdS_post);      % distance from neutrality (post treatement)
DELTA = dNdS_post-dNdS_pre;      % changes after therapy

mu      = 0.2:0.02:0.7;  % DISTANCE from neutrality
width   = 0.04:0.02:0.4; % CHANGE of dN/dS post-Treatment

PVAL = nan(length(mu), length(width));
SIZE = nan(length(mu), length(width)); % size of low-split
DIR  = nan(length(mu), length(width)); % direction of prognosis 0 = low-worse 1 = low-better
for m = 1:length(mu)
    for w = 1:length(width)
        
        [m,w]
        
        % --- Define Partition based on Distance from Neutrality
        id_escape = find(DIS > mu(m));                           % End Far from neutrality (by dNdS_2)
        id_pos    = find(dNdS_post > 1.1 & DELTA >  width(w));  % Become (strictly) Positive
        id_neg    = find(dNdS_post < 0.9 & DELTA < -width(w));  % Become (strictly) Negative
        
        G = ones(length(DELTA),1);    % 1 - all neutral cases / changing towards neutrality  (expected worse prognosis)
        G(id_escape) = 0;             % 0 - all cases escaping from neutrality               (expected better prognosis)
        G(id_pos)    = 0;
        G(id_neg)    = 0;
        G(ID_hyper)  = 0;
        
        km_res = KM_analysis_V2(DELTA, OS, 0, G);
        
        % --- SAVE
        PVAL(m,w) = km_res.p_val;
        SIZE(m,w) = km_res.low_size;
        if strcmp(km_res.better_prognosis, 'high')
            DIR(m,w) = 0; % low = worse prognosis
        else
            DIR(m,w) = 1; % low = better prognosis
        end
        
        clear km_res id_* G
    end
end

disp('Minal P-value: ')
[i,j] = find(PVAL == min(min(PVAL)))

figure;
subplot(141)
imagesc(PVAL, [0, 0.1]); hold;
set(gca, 'XTICK', 1:length(width), 'XTickLabel', width)
set(gca, 'YTICK', 1:length(mu), 'YTickLabel', mu);
xtickangle(90)
xlabel('Delta'); ylabel('Distance'); title('KM P-values');

% for i = 1:length(mu)
%     for j = 1:length(width)
%         if PVAL(i,j) < 0.05 && DIR(i,j) == 0
%             plot(j,i,'ko', 'LineWidth', 1)      % MARK Worse Prognosis  - BLACK
%         end
%         if PVAL(i,j) < 0.05 && DIR(i,j) == 1
%             plot(j,i,'go', 'LineWidth', 1)      % MARK Better Prognosis - GREEN
%         end
%     end
% end

subplot(142)
imagesc(SIZE);
set(gca, 'XTICK', 1:length(width), 'XTickLabel', width)
set(gca, 'YTICK', 1:length(mu), 'YTickLabel', mu);
xtickangle(90)
xlabel('Delta'); ylabel('Distance'); title('Size (Neutral)');
