# Supplementary material for: Genome-level selection in tumors as a universal marker of resistance to therapy
Source: Nat Commun. 2025 Jul 16;16:6535. doi: 10.1038/s41467-025-61709-x (PMC12263839; doi:10.1038/s41467-025-61709-x)
Supplement: Supplementary file 4 — Supplementary Software 1 [file 41467_2025_61709_MOESM4_ESM.zip › CODE/Glioblastoma/get_risk_table.m]

% SEND
% --- OS: survival data with times (col 1) and censoring (col 2 - 1=alive, 0=dead)
% --- id1, id2: the index of the two curves compared

function km_res = get_risk_table(km_res)

% intial size at risk
L_n1 = km_res.low_size;
H_n1 = km_res.high_size;

% times
L_time = km_res.low_curve(:,1);
H_time = km_res.high_curve(:,1);
TMAX = max([max(L_time), max(H_time)]);

% survival frequency
L_freq = km_res.low_curve(:,2);
H_freq = km_res.high_curve(:,2);

% convert frequency to No. at Risk
L_risk = L_n1.*L_freq;
H_risk = H_n1.*H_freq;

% update structure
km_res.low_no_risk  = round(L_risk);
km_res.high_no_risk = round(H_risk);
