# Supplementary material for: Genome-level selection in tumors as a universal marker of resistance to therapy
Source: Nat Commun. 2025 Jul 16;16:6535. doi: 10.1038/s41467-025-61709-x (PMC12263839; doi:10.1038/s41467-025-61709-x)
Supplement: Supplementary file 4 — Supplementary Software 1 [file 41467_2025_61709_MOESM4_ESM.zip › CODE/Glioblastoma/KM_analysis.m]

% SEND:
% --- DATA:           patients x variables matrix by which to split the data
% --- survival data:  patients x 2 matrix
%                     * first  column follow up time
%                     * second column follow up status (1=alive, 0=dead)
% --- id:             index of the gene you wish to test
% --- plt:            1-plot 0-don't plot
% --- SPLIT:          Methods to split the variables ('median', 'percentile' , intermediate_val', 'intermediate_prc')
% --- low/high vals:  values of the split (e.g., 0.2, 0.8 means the lower and upper 20%) 

% GET:
% --- KM stats and plots

% USE:
%     For example upload the MUTATION and CLINICAL data of cancers (tcga)
%     generate a number of variants matrix using 'VAR_mat = get_VAR_mat.m'
%     then get a vector of the # of Mutations (variants) by: F1 = sum(VAR_mat'); F1 = F1';
% --- km_res = KM_analysis(var_N, OS, 1, 'median', [], []);
% --- km_res = KM_analysis(var_N, OS, 1, 'percentile', 0.2, 0.8);
% --- km_res = KM_analysis(pNpS,  OS, 1, 'intermediate_prc', 0.33, 0.66); % around the pick (where ever it is) vs. the sides
% --- km_res = KM_analysis(pNpS,  OS, 1, 'intermediate_val', 0.8, 1.2);   % neutral selection vs. positive/negative

function km_res = KM_analysis(DATA, SURVIVAL, plt, SPLIT, low_prc, high_prc)

N = size(DATA,2); 
km_res = struct([]);

% clear NaN / Negative values from all Data 
id_nan = find(isnan(SURVIVAL(:,1))==1 | isnan(SURVIVAL(:,2))==1);
id_neg = find(SURVIVAL(:,1) < 0 | SURVIVAL(:,2) < 0);
id_rm  = unique(union(id_nan, id_neg));
SURVIVAL(id_rm,:) = [];
DATA(id_rm,:) = [];
clear id_*
% if after cleaning the data no data points left - just return (empty)
if isempty(SURVIVAL) || isempty(DATA)
    return;
end

for i = 1:N
    
    %i
    % remove also NaN cases in DATA
    id_rm = find(isnan(DATA(:,i))==1);
    SURVIVAL(id_rm,:) = [];
    DATA(id_rm,:) = [];
    
    % split the sample to low & high expression
    if strcmp(SPLIT, 'median')
        split_val = median(DATA(:,i));
        low_id = find(DATA(:,i) < split_val);
        high_id = find(DATA(:,i) > split_val);
    elseif strcmp(SPLIT, 'percentile')
        % split by percentile
        [CDF, X] = ecdf(DATA(:,i));
        tmp_id = find(CDF <= low_prc); split_low = X(tmp_id(end)); clear tmp_id
        low_id = find(DATA(:,i) <= split_low);
        tmp_id = find(CDF >= high_prc); split_high = X(tmp_id(1)); clear tmp_id
        high_id = find(DATA(:,i) >= split_high);
    % here LOW = Intermediate & HIGH = upper+lower (Extremes)
    elseif strcmp(SPLIT, 'intermediate_prc')
        % split by percentile
        [CDF, X] = ecdf(DATA(:,i));
        tmp_id  = find(CDF <= low_prc);  split_low = X(tmp_id(end)); clear tmp_id
        tmp_id  = find(CDF >= high_prc); split_high = X(tmp_id(1)); clear tmp_id
        low_id  = find(DATA(:,i) >= split_low & DATA(:,i) <= split_high);
        high_id = find(DATA(:,i) < split_low | DATA(:,i) > split_high);        
    elseif strcmp(SPLIT, 'intermediate_val')
        % split by value (e.g., dN/dS around 1)
        split_low = low_prc; 
        split_high = high_prc; 
        low_id  = find(DATA(:,i) >= split_low & DATA(:,i) <= split_high);
        high_id = find(DATA(:,i) <  split_low | DATA(:,i) >  split_high);
    end
    low_size  = length(low_id);
    high_size = length(high_id);

    % prepare survival data
    low_times = SURVIVAL(low_id,:);
    high_times = SURVIVAL(high_id,:);

    % plot KM
    %figure;
    low_curve = calcSurvivalCurve(low_times);
    high_curve = calcSurvivalCurve(high_times);
    if plt
        %plot(low_curve(:,1), low_curve(:,2),  '-bx'); hold;
        %plot(high_curve(:,1),high_curve(:,2), '-rx'); hold;
        stairs(low_curve(:,1), low_curve(:,2),  'b', 'linewidth', 1); hold;
        stairs(high_curve(:,1),high_curve(:,2), 'r', 'linewidth', 1); hold;
        xlabel('Time'); ylabel('Survival');
    end

    % get the AUC & P-value
    [p, low_area, high_area] = logRankBMJ04(low_times, high_times);

    % save the results
    if strcmp(SPLIT, 'median')
        km_res(i).split_val  = split_val;
    else
        km_res(i).low_prc    = low_prc;
        km_res(i).high_prc   = high_prc;
        km_res(i).split_low  = split_low;
        km_res(i).split_high = split_high;
    end
    km_res(i).low_size   = low_size;
    km_res(i).high_size  = high_size;
    km_res(i).low_curve  = low_curve;
    km_res(i).high_curve = high_curve;
    km_res(i).low_area   = low_area;
    km_res(i).high_area  = high_area;
    km_res(i).p_val      = p;
    if low_area > high_area
        km_res(i).better_prognosis = 'low';
    elseif low_area < high_area
        km_res(i).better_prognosis = 'high';
    end
        
end
