# Supplementary material for: Genome-level selection in tumors as a universal marker of resistance to therapy
Source: Nat Commun. 2025 Jul 16;16:6535. doi: 10.1038/s41467-025-61709-x (PMC12263839; doi:10.1038/s41467-025-61709-x)
Supplement: Supplementary file 4 — Supplementary Software 1 [file 41467_2025_61709_MOESM4_ESM.zip › CODE/Glioblastoma/KM_analysis_V2.m]

% SEND:
% --- DATA:           patients x variables matrix by which to split the data
% --- survival data:  patients x 2 matrix
%                     * first  column follow up time
%                     * second column follow up status (1=alive, 0=dead)
% --- plt:            1-plot 0-don't plot
% --- SPLIT:          vector to split the DATA (0=Low and 1=High)

% GET:
% --- KM stats and plots

% USE:
% DELTA = dNdS_post-dNdS_pre;                      % Changes  (after therapy)
% id_neg2neu = find(dNdS_pre < 0.9 & DELTA > 0);   % Increase (from purifying selection) toward neutral
% id_pos2neu = find(dNdS_pre > 1.1 & DELTA < 0);   % Decrease (from positive  selection) towards neutral
% G = zeros(length(DELTA),1);
% G(id_neg2neu) = 1;
% G(id_pos2neu) = 2;
% --- km_res = KM_analysis_V2(dNdS, OS, 1, G);

function km_res = KM_analysis_V2(DATA, SURVIVAL, plt, SPLIT)

N = size(DATA,2); 
km_res = struct([]);

% clear NaN / Negative values from all Data 
id_nan = find(isnan(SURVIVAL(:,1))==1 | isnan(SURVIVAL(:,2))==1);
id_neg = find(SURVIVAL(:,1) < 0 | SURVIVAL(:,2) < 0);
id_rm  = unique(union(id_nan, id_neg));
SURVIVAL(id_rm,:) = [];
DATA(id_rm,:) = [];
clear id_*
% if after cleaning the data no data points left - just return (empty)
if isempty(SURVIVAL) || isempty(DATA)
    return;
end

for i = 1:N
    
    %i
    % remove also NaN cases in DATA
    id_rm = find(isnan(DATA(:,i))==1);
    SURVIVAL(id_rm,:) = [];
    DATA(id_rm,:) = [];
    
    % split the samples (as defined by SPLIT)
    low_id    = find(SPLIT  > 0);  % Neutral (stable or change towards neutrality)
    high_id   = find(SPLIT == 0);  % Escape from neutrality (or unstable, large shift to pos/neg)
    low_size  = length(low_id);
    high_size = length(high_id);

    % prepare survival data
    low_times = SURVIVAL(low_id,:);
    high_times = SURVIVAL(high_id,:);

    % plot KM
    %figure;
    low_curve = calcSurvivalCurve(low_times);
    high_curve = calcSurvivalCurve(high_times);
    if plt
        stairs(low_curve(:,1), low_curve(:,2),  'b', 'linewidth', 1); hold;
        stairs(high_curve(:,1),high_curve(:,2), 'r', 'linewidth', 1); hold;
        xlabel('Time'); ylabel('Survival');
    end

    % get the AUC & P-value
    [p, low_area, high_area] = logRankBMJ04(low_times, high_times);

    % save the results
    km_res(i).low_id     = low_id;
    km_res(i).high_id    = high_id;
    km_res(i).low_size   = low_size;
    km_res(i).high_size  = high_size;
    km_res(i).low_curve  = low_curve;
    km_res(i).high_curve = high_curve;
    km_res(i).low_area   = low_area;
    km_res(i).high_area  = high_area;
    km_res(i).p_val      = p;
    if low_area > high_area
        km_res(i).better_prognosis = 'low';
    elseif low_area < high_area
        km_res(i).better_prognosis = 'high';
    end
        
end
