# Supplementary material for: Genome-level selection in tumors as a universal marker of resistance to therapy
Source: Nat Commun. 2025 Jul 16;16:6535. doi: 10.1038/s41467-025-61709-x (PMC12263839; doi:10.1038/s41467-025-61709-x)
Supplement: Supplementary file 4 — Supplementary Software 1 [file 41467_2025_61709_MOESM4_ESM.zip › CODE/Glioblastoma/logRankBMJ04.m]

function [p, area1, area2]=logRankBMJ04(times1,times2)

% This function calculates the logRank significance test (P-value) for
% comparing two survival plots. It is based on http://www.ncbi.nlm.nih.gov/pmc/articles/PMC403858/pdf/bmj32801073.pdf
curve1=calcSurvivalCurve(times1);
curve2=calcSurvivalCurve(times2);
%%

maxTime1=max(curve1(:,1));
maxTime2=max(curve2(:,1));
endTime=min(maxTime1,maxTime2);
if endTime==maxTime1
    idx2=1:max(find(curve2(:,1)<=endTime));
    c1=curve1;
    c2=curve2(idx2,:);
    if ~isempty(c2)
        c2(end+1,:)=[endTime,c2(end,2)];
    else
        c2=[endTime,1];
    end
else
    idx1=1:max(find(curve1(:,1)<=endTime));
    c2=curve2;
    c1=curve1(idx1,:);
    if ~isempty(c1)
        c1(end+1,:)=[endTime,c1(end,2)];
    else
        c1=[endTime,1];
    end
end
c1=[[0,1];c1];
c2=[[0,1];c2];
area1=trapz(c1(:,1),c1(:,2));
area2=trapz(c2(:,1),c2(:,2));
%%
entries1=find(times1(:,2)==0); % We ignore censored events and focus on death events.
entries2=find(times2(:,2)==0);


t_points=union(times1(entries1,1),times2(entries2)); % These are the time points we should consider
times=[times1;times2];
% We also store censored events seperatly.
entries1=find(times1(:,2)==1);
censored1=times(entries1,2);

entries2=find(times2(:,2)==1);
censored2=times(entries2,2);

total1=length(times1(:,1)); % people at set1 at start
total2=length(times2(:,1)); % people at set2 at start
Obs1=0;
Obs2=0;
Exp1=0;
Exp2=0;
for i=1:length(t_points)
    time_p=t_points(i);
   
   
    [no_of_events_i total_i]=calcRate_i(times,time_p); % expected rate at time_p for all subjects
    rate_i=no_of_events_i/total_i;
    
    % We now calculate for each set:
    
    [no_of_events1_i total1_i]=calcRate_i(times1,time_p);
    [no_of_events2_i total2_i]=calcRate_i(times2,time_p);
    exp1_i=total1_i*rate_i;
    exp2_i=total2_i*rate_i;
    Obs1=Obs1+no_of_events1_i;
    Obs2=Obs2+no_of_events2_i;
    Exp1=Exp1+exp1_i;
    Exp2=Exp2+exp2_i;
end


% We now calculate the significance of this result, using Chi distribution
chi_stat=((Exp1-Obs1)*(Exp1-Obs1))/Exp1+((Exp2-Obs2)*(Exp2-Obs2))/Exp2;

p=1-chi2cdf(chi_stat,1);

%%%%%%%%%%%%%%%%%%%%%%%%%%%%%%%%%%%%%%%%%%%%%%%%%%5
function [no_of_events_i total_i]=calcRate_i(times,time_p)

% This function calculates the rate of events at time point i.

% We calculate how many events were in that time:
entries1=find(times(:,1)==time_p);
entries2=find(times(:,2)==0);
entries=intersect(entries1,entries2);
no_of_events_i=length(entries); % number of events at time_p (excluding censoring).
% We now calculate how many samples where in that week:
entries=find(times(:,1)>=time_p);
total_i=length(entries);
rate_i=no_of_events_i/total_i; % expected rate at time_p.
