# Supplementary material for: Genome-level selection in tumors as a universal marker of resistance to therapy
Source: Nat Commun. 2025 Jul 16;16:6535. doi: 10.1038/s41467-025-61709-x (PMC12263839; doi:10.1038/s41467-025-61709-x)
Supplement: Supplementary file 4 — Supplementary Software 1 [file 41467_2025_61709_MOESM4_ESM.zip › CODE/Glioblastoma/Table_S10_clinical.xlsx]

## Sheet: rGBM.input
#ID	SNV Pipeline	Cohorts	Type	Non-Surgical Treatment	Hypermutation	MGMT_MET_Initial	MGMT_Recurrence	Surgical Intervals (months)	Overall Survival (months)	Age (years)	Alive or Loss to Follow up	WES_Normal	WES_Initial	WES_Recurrence	RNAseq_Initial	RNAseq_Recurrence
R001	SAVI2	INCB	Primary GBM	Stupp only concomitant	0	NaN	NaN	5.16667	6.6	70	0	YES	YES	YES	YES	YES
R002	SAVI2	INCB	Primary GBM	Stupp 4 cycles after concomitant	0	NaN	NaN	10	17.73	42	0	YES	YES	YES	YES	YES
R003	SAVI2	INCB	Primary GBM	Stupp 5 cycles after concomitant	0	NaN	NaN	8.66667	17.07	67	0	YES	YES	YES	YES	YES
R004	SAVI2	INCB	Primary GBM	Stupp 2 cycles after concomitant	0	NaN	NaN	5.8	27.2	50	0	YES	YES	YES	YES	YES
R005	SAVI2	INCB	Primary GBM	Stupp only concomitant	0	NaN	NaN	5.2	12.8	58	0	YES	YES	YES	YES	YES
R006	SAVI2	INCB	Primary GBM	Stupp + 5 cycles after concomitant	0	NaN	NaN	11.3	17.53	59	0	YES	YES	YES	YES	YES
R007	SAVI2	INCB	Primary GBM	Stupp 4 cycles after concomitant	1	NaN	NaN	11.5	21.27	69	0	YES	YES	YES	YES	YES
R008	SAVI2	INCB	Primary GBM	Stupp 5 cycles after concomitant	0	NaN	NaN	10.1	15.27	46	0	YES	YES	YES	YES	YES
R009	SAVI2	INCB	Primary GBM	Stupp +6 cycles after concomitant	0	NaN	NaN	40.2	46.37	67	0	YES	YES	YES	YES	YES
R010	SAVI2	INCB	Primary GBM	Stupp 3 cycles after concomitant+ Sistemic metabolic radiotherapy	1	NaN	NaN	16.5333	22.8	50	0	YES	YES	YES	YES	YES
R011	SAVI2	INCB	Primary GBM	Stupp 4 cycles after concomitant	0	NaN	NaN	11.5667	18.3	53	0	YES	YES	YES	-	-
R012	SAVI2	INCB	Secondary GBM	stupp 9 cycles after concomitant	0	NaN	NaN	31.8667	45.17	49	0	YES	YES	YES	YES	YES
R013	SAVI2	INCB	Primary GBM	Stupp + 6 cycles after concomitant	0	NaN	NaN	12.1667	25.4	67	0	YES	YES	YES	-	-
R014	SAVI2	INCB	Primary GBM	Stupp + 2 cycles after concomitant +1 cycle Fotemustine	0	NaN	NaN	8	9.43	57	0	YES	YES	YES	-	-
R015	SAVI2	INCB	Primary GBM	Stupp + 11 cycles after concomitant	0	NaN	NaN	14.9	18.6	47	0	YES	YES	YES	-	-
R016	SAVI2	INCB	Primary GBM	Stupp + 6 cycles after concomitant	0	NaN	NaN	15.6667	18.17	61	0	YES	YES	YES	-	-
R017	SAVI2	INCB	Primary GBM	Stupp 6 cycles concomitant	0	NaN	NaN	5.8	30.2	33	0	YES	YES	YES	-	YES
R018	SAVI2	INCB	Primary GBM	Stupp + 3 Cycles CDDP and TMZ	0	NaN	NaN	17.9	24.9	52	0	YES	YES	YES	-	YES
R019	SAVI2	INCB	Primary GBM	Stupp + 5 cycles concomitant	0	NaN	NaN	8.7	18.4	48	0	YES	YES	YES	YES	YES
R020	SAVI2	MD Anderson	Primary GBM	TMZ radiochemo	1	1	NaN	32.8	40.9	52.5	0	YES	YES	YES	-	-
R021	SAVI2	MD Anderson	Primary GBM	TMZ radiochemo	1	1	1	11.3	13.43	44.5	0	YES	YES	YES	-	-
R022	SAVI2	MD Anderson	Secondary GBM	TMZ radiochemo, >36 cycles of TMZ before the first sampling	1	1	NaN	10.3333	141.87	35	0	YES	YES	YES	-	-
R023	SAVI2	MD Anderson	Primary GBM	TMZ radiochemo	0	0	NaN	11.7333	18.7	64	0	YES	YES	YES	-	-
R024	SAVI2	MD Anderson	Primary GBM	TMZ radiochemo	0	0	NaN	6.53333	16.67	46.4	0	YES	YES	YES	-	-
R025	SAVI2	MD Anderson	Primary GBM	TMZ radiochemo	0	0	NaN	0.8	4.37	67	0	YES	YES	YES	-	-
R026	SAVI2	MD Anderson	Primary GBM	TMZ radiochemo	0	0	NaN	16.3333	18.73	63.7	0	YES	YES	YES	-	-
R027	SAVI2	MD Anderson	Secondary GBM	TMZ radiochemo, 6 cycles TMZ and 2 cycles Bevacizumab+Vironstat	1	1	1	8.06667	38.77	62	0	YES	YES	YES	-	-
R028	SAVI2	MD Anderson	Primary GBM	TMZ radiochemo	0	0	NaN	5.86667	13.03	67.1	0	YES	YES	YES	-	-
R029	SAVI2	MD Anderson	Secondary GBM	TMZ radiochemo	0	NaN	NaN	7.73333	17	52.3	0	YES	YES	YES	-	-
R030	SAVI2	TCGA	Primary GBM	TMZ radiochemo	0	1	1	27.0667	48.27	63.9	0	YES	YES	YES	YES	YES
R031	SAVI2	TCGA	Primary GBM	Radio/non-standard chemo	0	NaN	1	5.76667	12.43	68	0	YES	YES	YES	-	YES
R032	SAVI2	TCGA	Primary GBM	TMZ radiochemo	0	NaN	0	3.96667	13.3	65.9	0	YES	YES	YES	-	YES
R033	SAVI2	TCGA	Primary GBM	TMZ radiochemo	0	NaN	0	7.36667	10.57	62.5	0	YES	YES	YES	YES	YES
R034	SAVI2	TCGA	Primary GBM	Non-standard chemo	0	NaN	0	2.23333	7.5	72.8	0	YES	YES	YES	YES	YES
R035	SAVI2	TCGA	Primary GBM	Non-standard chemo	0	NaN	0	1.76667	12	48	0	YES	YES	YES	YES	YES
R036	SAVI2	TCGA	Primary GBM	Radio/non-standard chemo	0	NaN	0	9.33333	20.1	31	0	YES	YES	YES	-	YES
R037	SAVI2	TCGA	Primary GBM	Radio/non-standard chemo	0	0	0	6.86667	15.3	49.9	0	YES	YES	YES	-	YES
R038	SAVI2	TCGA	Primary GBM	Radio/non-standard chemo	0	1	1	14.9333	16.17	60.3	0	YES	YES	YES	YES	YES
R039	SAVI2	TCGA	Primary GBM	TMZ radiochemo	1	1	1	28.9	32.47	58.6	0	YES	YES	YES	-	YES
R040	SAVI2	TCGA	Primary GBM	TMZ radiochemo	0	0	0	13.7667	22.17	48.5	0	YES	YES	YES	-	YES
R041	SAVI2	TCGA	Primary GBM	TMZ radiochemo	0	0	0	2.7	4.7	51.1	0	YES	YES	YES	-	YES
R042	SAVI2	TCGA	Primary GBM	TMZ radiochemo	0	NaN	0	2.33333	14.33	36	0	YES	YES	YES	YES	YES
R043	SAVI2	UCSF	Secondary GBM	14 cycles TMZ	1	0	1	31	58	28	0	YES	YES	YES	-	-
R044	SAVI2	UCSF	Secondary GBM	TMZ 12 cycles	1	1	1	56	74	39	0	YES	YES	YES	-	-
R045	SAVI2	UCSF	Secondary GBM	None	0	NaN	NaN	40	103	44	0	YES	YES	YES	-	-
R046	SAVI2	UCSF	Secondary GBM	XRT(1)	0	1	1	35	45	28	0	YES	YES	YES	-	-
R047	SAVI2	UCSF	Secondary GBM	TMZ (9)	1	1	1	25	44	41	0	YES	YES	YES	-	-
R048	SAVI2	UCSF	Secondary GBM	TMZ (12)	0	1	0	30	59	27	1	YES	YES	YES	-	-
R049	SAVI2	UCSF	Secondary GBM	TMZ (11)	1	1	1	94	106	49	1	YES	YES	YES	-	-
R050	SAVI2	UCSF	Secondary GBM	TMZ (12)	1	1	1	21	35	27	0	YES	YES	YES	-	-
R051	SAVI2	UCSF	Secondary GBM	XRT(1) TMZ(12)	1	0	1	102	109	34	0	YES	YES	YES	-	-
R052	SAVI2	UCSF	Secondary GBM	None	0	1	1	14	42	39	1	YES	YES	YES	-	-
R053	SAVI2	KU	Secondary GBM	None	0	NaN	NaN	45	45	31	1	YES	YES	YES	-	-
R054	SAVI2	Ku	Secondary GBM	CT+RT	0	NaN	NaN	37.8	37.8	23	1	YES	YES	YES	-	-
R055	SAVI2	KU	Secondary GBM	CT+RT	1	NaN	NaN	38.2	38.2	48	1	YES	YES	YES	-	-
R056	SAVI2	SMC	Primary GBM	CCRT, TMZ (6), LDTMZ, Avastin/Irinotecan	0	1	1	24.1	60.6667	42	1	YES	YES	YES	YES	YES
R057	SAVI2	SMC	Primary GBM	CCRT, TMZ (3)	0	1	NaN	8.6	57.7667	53	0	YES	YES	YES	-	-
R058	SAVI2	SMC	Primary GBM	CCRT, TMZ (6)	0	0	0	37.4667	53.2667	70	1	YES	YES	YES	-	-
R059	SAVI2	SMC	Primary GBM	CCRT, TMZ (6)	0	NaN	NaN	18.8667	48.7	37	1	YES	YES	YES	YES	YES
R060	SAVI2	SMC	Primary GBM	CCRT, TMZ (6), LDTMZ	0	1	0	14.3	38.8333	32	1	YES	YES	YES	YES	YES
R061	SAVI2	SMC	Primary GBM	CCRT	0	NaN	NaN	2.26667	34.8333	48	0	YES	YES	YES	YES	YES
R062	SAVI2	SMC	Primary GBM	CCRT, TMZ (6)	0	0	1	27	34.2	24	1	YES	YES	YES	-	-
R063	SAVI2	SMC	Primary GBM	CCRT, TMZ (6)	0	1	1	29.6667	32.6667	34	1	YES	YES	YES	YES	YES
R064	SAVI2	SMC	Primary GBM	CCRT, TMZ (6), LDTMZ, irino/avastin	0	1	0	8.83333	42.2667	56	1	YES	YES	YES	YES	YES
R065	SAVI2	SMC	Primary GBM	CCRT, TMZ (6)	0	1	0	14.9333	25.8	38	0	YES	YES	YES	YES	YES
R066	SAVI2	SMC	Primary GBM	CCRT, TMZ (6)	0	NaN	NaN	14.2333	23.2667	51	1	YES	YES	YES	YES	YES
R067	SAVI2	SMC	Primary GBM	CCRT, TMZ (3)	0	0	NaN	6.56667	22.0333	51	0	YES	YES	YES	YES	YES
R068	SAVI2	SMC	Primary GBM	CCRT, TMZ (6)	0	1	1	15.6333	19.0667	74	0	YES	YES	YES	YES	YES
R069	SAVI2	SMC	Primary GBM	CCRT, TMZ (6)	0	NaN	NaN	10.2667	17.5	46	0	YES	YES	YES	-	-
R070	SAVI2	SMC	Primary GBM	CCRT, TMZ (3)	0	1	NaN	6.66667	16.6333	72	1	YES	YES	YES	YES	YES
R071	SAVI2	SMC	Primary GBM	CCRT, TMZ (6)	0	1	NaN	11.0333	15.5333	65	0	YES	YES	YES	YES	YES
R072	SAVI2	SMC	Primary GBM	CCRT, TMZ (2)	0	1	NaN	5.36667	13.8333	74	0	YES	YES	YES	YES	YES
R073	SAVI2	SMC	Primary GBM	CCRT, TMZ (6)	0	NaN	NaN	12	13.3	66	0	YES	YES	YES	-	-
R074	SAVI2	SMC	Primary GBM	CCRT, TMZ (4)	0	NaN	NaN	6.86667	11.9667	41	0	YES	YES	YES	YES	YES
R075	SAVI2	SMC	Primary GBM	CCRT, TMZ (1), LDTMZ	0	0	NaN	5.56667	7.3	52	0	YES	YES	YES	-	-
R076	SAVI2	SMC	Secondary GBM	TMZ (2)	0	NaN	NaN	2.6	57.6	40	0	YES	YES	YES	YES	YES
R077	SAVI2	SMC	Secondary GBM	TMZ (17)	1	1	NaN	15.8333	44.5	44	1	YES	YES	YES	YES	YES
R078	SAVI2_NC	SMC	Secondary GBM	CCRT, TMZ (6)	0	NaN	NaN	28.6333	81.4667	39	0	-	YES	YES	YES	YES
R079	SAVI2_NC	SMC	Primary GBM	CCRT, TMZ (6)	0	1	NaN	19.0667	39.6333	47	1	-	YES	YES	-	-
R080	SAVI2_NC	SMC	Primary GBM	CCRT, TMZ (12)	0	NaN	0	20.4	33.0333	60	0	-	YES	YES	YES	YES
R081	SAVI2_NC	SMC	Primary GBM	CCRT, TMZ (4), LDTMZ	0	0	NaN	7.13333	16.9	58	0	-	YES	YES	YES	YES
R082	SAVI2_NC	SMC	Primary GBM	CCRT	0	0	NaN	2.6	10.6333	49	1	-	YES	YES	YES	YES
R083	SAVI2_NC_R	SMC	Primary GBM	CCRT, TMZ (6)	0	1	NaN	15.8333	33.7333	50	0	-	-	-	YES	YES
R084	SAVI2_NC_R	SMC	Secondary GBM	CCRT,TMZ (17)	1	NaN	NaN	20.5	33.1	43	0	-	-	-	YES	YES
R085	SAVI2_NC_R	SMC	Primary GBM	CCRT, TMZ (6)	0	NaN	NaN	12.9	32.2333	51	0	-	-	-	YES	YES
R086	SAVI2_NC_R	SMC	Primary GBM	CCRT, TMZ (6)	0	NaN	NaN	19.3667	31.5	29	0	-	-	-	YES	YES
R087	SAVI2_NC_R	SMC	Primary GBM	CCRT, TMZ (6)	0	NaN	0	18.3333	27.4333	37	1	-	-	-	YES	YES
R088	SAVI2_NC_R	SMC	Primary GBM	CCRT, TMZ (6)	1	0	0	11.6333	25.0667	32	0	-	-	-	YES	YES
R089	SAVI2_NC_R	SMC	Primary GBM	CCRT	0	NaN	NaN	3.46667	15.2	41	0	-	-	-	YES	YES
R090	SAVI2_NC_R	SMC	Primary GBM	CCRT, TMZ (2)	0	0	NaN	5.16667	12.9333	44	0	-	-	-	YES	YES
R091	SAVI2_NC_R	SMC	Primary GBM	CCRT,TMZ (4)	0	0	0	6.83333	11.8667	45	0	-	-	-	YES	YES
R092	SAVI2_NC_R	SMC	Primary GBM	CCRT, TMZ (3)	0	0	NaN	5.96667	10.9667	47	0	-	-	-	YES	YES
R093	SAVI2_NC_R	SMC	Primary GBM	CCRT, TMZ (3)	0	0	NaN	7.36667	8.3	73	1	-	-	-	YES	YES
R094	SAVI2	SMC	Primary GBM	CCRT,TMZ (6)	0	NaN	NaN	8.63333	18.6	50	1	YES	YES	YES	-	-
R095	SAVI2	SMC	Primary GBM	RT, TMZ (9)	0	NaN	NaN	9.16667	19.9333	61	1	YES	YES	YES	YES	YES
R096	SAVI2	SMC	Primary GBM	RT, TMZ (9), carboplatin/VP16	0	NaN	NaN	2.2	30	47	1	YES	YES	YES	-	YES
R097	SAVI2	SMC	Primary GBM	CCRT, TMZ (6)	0	NaN	NaN	16.7	24.1333	61	1	YES	YES	YES	-	-
R098	SAVI2	SMC	Secondary GBM	CCRT	0	NaN	NaN	3.13333	20.6667	51	1	YES	YES	YES	-	-
R099	SAVI2	SMC	Primary GBM	CCRT	0	NaN	NaN	3.13333	19.4	57	1	YES	YES	YES	YES	YES
R100	SAVI2	SMC	Primary GBM	CCRT, TMZ (2)	0	NaN	NaN	4.76667	17.8	45	0	YES	YES	YES	YES	YES
R101	SAVI2	SMC	Primary GBM	CCRT, LDTMZ, Afatinib,Irinotecan/Bevacizumab	0	NaN	NaN	2.83333	14	63	0	YES	YES	YES	YES	YES
R102	SAVI2_NC_R	SMC	Primary GBM	CCRT, TMZ (6), Irino/Avastin	0	NaN	NaN	10.2333	16.4333	69	0	YES	YES	-	YES	YES
R103	SAVI2	SMC	Secondary GBM	CCRT	0	NaN	NaN	3.16667	18.5667	55	0	YES	YES	YES	YES	YES
R104	SAVI2	SMC	Primary GBM	CCRT, TMZ (4), LDTMZ	0	NaN	NaN	11.3333	27.6333	54	1	YES	YES	YES	YES	YES
R105	SAVI2	SMC	Secondary GBM	TMZ (10)	0	NaN	NaN	12.9667	24.3	55	1	YES	YES	YES	YES	-
R106	SAVI2	SMC	Primary GBM	CCRT, TMZ (6)	0	NaN	NaN	9.53333	13.3667	51	0	YES	YES	YES	YES	YES
R107	SAVI2	SMC	Primary GBM	CCRT, TMZ (4)	0	NaN	NaN	7.06667	15.8	52	1	YES	YES	YES	YES	YES
R108	SAVI2	SMC	Primary GBM	CCRT, TMZ (2)	0	NaN	NaN	4.8	8.63333	56	1	YES	YES	YES	YES	YES
R109	SAVI2	SMC	Primary GBM	CCRT, TMZ (6)	0	NaN	NaN	11.7667	18.6667	51	0	YES	YES	YES	YES	YES
R110	SAVI2	SMC	Primary GBM	None	0	NaN	NaN	2.36667	8.2	49	1	YES	YES	YES	YES	YES
R111	SAVI2_NC_R	SMC	Primary GBM	RT, Procarbazine/Vincristine/Lomustine	0	NaN	NaN	6.36667	14.2667	31	0	-	-	-	YES	YES
R112	SAVI2_NC_R	SMC	Primary GBM	RT	0	NaN	NaN	1.43333	10.2667	70	0	-	-	-	YES	YES
R113	SAVI2_NC_R	SMC	Primary GBM	CCRT	0	NaN	NaN	3.13333	18.4667	51	0	-	-	-	YES	YES
R114	SAVI2_NC_R	SMC	Secondary GBM	TMZ (9)	0	NaN	NaN	8.66667	74.6333	45	1	YES	YES	-	YES	YES
