# Supplementary material for: Genome-level selection in tumors as a universal marker of resistance to therapy
Source: Nat Commun. 2025 Jul 16;16:6535. doi: 10.1038/s41467-025-61709-x (PMC12263839; doi:10.1038/s41467-025-61709-x)
Supplement: Supplementary file 4 — Supplementary Software 1 [file 41467_2025_61709_MOESM4_ESM.zip › CODE/Lung/estimate_dNdS.m]

% Process Lung Cancer Data from Zhou et al. (Nat com 2019)
% This data conatins 40 patients with 3 samples each (noted P#-1,P#-2,P#-3) at time of surgery
% Patients 5 & 19 miss sample #1; Patients 20 and 21 have dN/dS = nan or inf in one of the samples

TH = 0; % AF thershold for filtering mutation (in lines 20-21)

% READ the MUTATION file - To calculate dN/dS in Samples
[A, B, M_tbl] = xlsread('Table_S2_mutations.xlsx');
AF = A(:,33);    % mut AF (to filter >0 for existing mutations)
clear A B
% index of Headers to extract info
id_sample = 15; % sample ID   (i.e., patient, 3 samples in each, noted P#-1,P#-2,P#-3)
id_gene   = 1;  % gene ID     (i.e., entrez, symbol)
id_type   = 9;  % mut type    (i.e., missense, nonsense, silent, non-coding...)
id_AF     = 34; % Done by hand, calculated as alt/(alt+ref)  (This is also, index = 33 in A)
% remove headers from MUT table
HEADER = M_tbl(2,:);
M_tbl(1:2,:) = [];
% remove mutations by AF
id_keep = find(AF>TH);            % keep mutation with AF > TH (if TH=0, it removes all mutations with AF = 0)
%id_keep = find(AF > 0 & AF <= TH); % keep mutation in 0 < AF <= TH

M_tbl = M_tbl(id_keep,:);
% split table to Primary, Metastatic
id_1 = contains(M_tbl(:,id_sample), '-1');    id_1 = find(id_1>0);
id_2 = contains(M_tbl(:,id_sample), '-2');    id_2 = find(id_2>0);
id_3 = contains(M_tbl(:,id_sample), '-3');    id_3 = find(id_3>0);
M_tbl_1   = M_tbl(id_1,:); % sample 1
M_tbl_2   = M_tbl(id_2,:); % sample 2
M_tbl_3   = M_tbl(id_3,:); % sample 3
% get the unique list of Samples and Genes
SAMPLES_1 = unique(M_tbl_1(:,id_sample));
GENES_1   = unique(M_tbl_1(:,id_gene));
SAMPLES_2 = unique(M_tbl_2(:,id_sample));
GENES_2   = unique(M_tbl_2(:,id_gene));
SAMPLES_3 = unique(M_tbl_3(:,id_sample));
GENES_3   = unique(M_tbl_3(:,id_gene));
% one set of all patients (with 3 samples each) and of genes
SAMPLES = unique(M_tbl(:,id_sample));   
GENES   = unique(M_tbl(:,id_gene));

%%%%%%%%%%%%%%%%%%%%%%%%%%
%%%%%   SAMPLE #1   %%%%%%
% --- Coding
[MUT_mis, US, UG]    = get_MUT_mat(M_tbl_1, 'Missense_Mutation');
[MUT_nse, US, UG]    = get_MUT_mat(M_tbl_1, 'Nonsense_Mutation');
[MUT_nst, US, UG]    = get_MUT_mat(M_tbl_1, 'Nonstop_Mutation');
[MUT_spl, US, UG]    = get_MUT_mat(M_tbl_1, 'Splice_Site');
[MUT_fsd, US, UG]    = get_MUT_mat(M_tbl_1, 'Frame_Shift_Del');
[MUT_fsi, US, UG]    = get_MUT_mat(M_tbl_1, 'Frame_Shift_Ins');
[MUT_ifd, US, UG]    = get_MUT_mat(M_tbl_1, 'In_Frame_Del');
[MUT_ifi, US, UG]    = get_MUT_mat(M_tbl_1, 'In_Frame_Ins');
[MUT_start, US, UG]  = get_MUT_mat(M_tbl_1, 'Translation_Start_Site');
MUT_non_silent_1 = MUT_mis + MUT_nse + MUT_nst + MUT_spl + MUT_fsd + MUT_fsi + MUT_ifd + MUT_ifi + MUT_start;
% --- Non-Coding
[MUT_silent_1, US, UG] = get_MUT_mat(M_tbl_1, 'Silent');
clear MUT_mis MUT_nse MUT_nst MUT_spl MUT_fsd MUT_fsi MUT_ifd MUT_ifi MUT_start US UG

%%%%%%%%%%%%%%%%%%%%%%%%%%%
%%%%%   SAMPLE #2   %%%%%%%
% --- Coding
[MUT_mis, US, UG]    = get_MUT_mat(M_tbl_2, 'Missense_Mutation');
[MUT_nse, US, UG]    = get_MUT_mat(M_tbl_2, 'Nonsense_Mutation');
[MUT_nst, US, UG]    = get_MUT_mat(M_tbl_2, 'Nonstop_Mutation');
[MUT_spl, US, UG]    = get_MUT_mat(M_tbl_2, 'Splice_Site');
[MUT_fsd, US, UG]    = get_MUT_mat(M_tbl_2, 'Frame_Shift_Del');
[MUT_fsi, US, UG]    = get_MUT_mat(M_tbl_2, 'Frame_Shift_Ins');
[MUT_ifd, US, UG]    = get_MUT_mat(M_tbl_2, 'In_Frame_Del');
[MUT_ifi, US, UG]    = get_MUT_mat(M_tbl_2, 'In_Frame_Ins');
[MUT_start, US, UG]  = get_MUT_mat(M_tbl_2, 'Translation_Start_Site');
MUT_non_silent_2   = MUT_mis + MUT_nse + MUT_nst + MUT_spl + MUT_fsd + MUT_fsi + MUT_ifd + MUT_ifi + MUT_start;
% --- Non-Coding
[MUT_silent_2, US, UG] = get_MUT_mat(M_tbl_2, 'Silent');
clear MUT_mis MUT_nse MUT_nst MUT_spl MUT_fsd MUT_fsi MUT_ifd MUT_ifi MUT_start US UG

%%%%%%%%%%%%%%%%%%%%%%%%%%%
%%%%%   SAMPLE #3   %%%%%%%
% --- Coding
[MUT_mis, US, UG]    = get_MUT_mat(M_tbl_3, 'Missense_Mutation');
[MUT_nse, US, UG]    = get_MUT_mat(M_tbl_3, 'Nonsense_Mutation');
[MUT_nst, US, UG]    = get_MUT_mat(M_tbl_3, 'Nonstop_Mutation');
[MUT_spl, US, UG]    = get_MUT_mat(M_tbl_3, 'Splice_Site');
[MUT_fsd, US, UG]    = get_MUT_mat(M_tbl_3, 'Frame_Shift_Del');
[MUT_fsi, US, UG]    = get_MUT_mat(M_tbl_3, 'Frame_Shift_Ins');
[MUT_ifd, US, UG]    = get_MUT_mat(M_tbl_3, 'In_Frame_Del');
[MUT_ifi, US, UG]    = get_MUT_mat(M_tbl_3, 'In_Frame_Ins');
[MUT_start, US, UG]  = get_MUT_mat(M_tbl_3, 'Translation_Start_Site');
MUT_non_silent_3   = MUT_mis + MUT_nse + MUT_nst + MUT_spl + MUT_fsd + MUT_fsi + MUT_ifd + MUT_ifi + MUT_start;
% --- Non-Coding
[MUT_silent_3, US, UG] = get_MUT_mat(M_tbl_3, 'Silent');
clear MUT_mis MUT_nse MUT_nst MUT_spl MUT_fsd MUT_fsi MUT_ifd MUT_ifi MUT_start US UG

%%%%%%%%%%%%%%%%%%%%%%%%%%%%
%%% Estimate N, S, dN/dS %%%
%%%%%%%%%%%%%%%%%%%%%%%%%%%%
% get silent (S) and coding (N) mutations
% --- Sample 1
S_1    = sum(MUT_silent_1')';
N_1    = sum(MUT_non_silent_1')';
dNdS_1 = N_1./S_1./3.36;                       % Normalization by nN/nS ratio (across the human genome)
% % Samples 5 & 19 miss sample #1 => Put NaN
% b = nan;
% k = 5;  S_1 = [S_1(1:k-1,:); b; S_1(k:end,:)];
% k = 19; S_1 = [S_1(1:k-1,:); b; S_1(k:end,:)];
% k = 5;  N_1 = [N_1(1:k-1,:); b; N_1(k:end,:)];
% k = 19; N_1 = [N_1(1:k-1,:); b; N_1(k:end,:)];
% k = 5;  dNdS_1 = [dNdS_1(1:k-1,:); b; dNdS_1(k:end,:)];
% k = 19; dNdS_1 = [dNdS_1(1:k-1,:); b; dNdS_1(k:end,:)];
% --- Sample 2
S_2    = sum(MUT_silent_2')';
N_2    = sum(MUT_non_silent_2')';
dNdS_2 = N_2./S_2./3.36;
% --- Sample 3
S_3    = sum(MUT_silent_3')';
N_3    = sum(MUT_non_silent_3')';
dNdS_3 = N_3./S_3./3.36;

% Keep/Match cases (with complete data)
X1 = split(SAMPLES_1, '-'); X2 = split(SAMPLES_2, '-'); X3 = split(SAMPLES_3, '-');
[X,I1,I2] = intersect(X1,X2);
X1 = X1(I1); S_1 = S_1(I1); N_1 = N_1(I1); dNdS_1 = dNdS_1(I1);
X2 = X2(I2); S_2 = S_2(I2); N_2 = N_2(I2); dNdS_2 = dNdS_2(I2);
clear X I1 I2
[X,I2,I3] = intersect(X2,X3);
X1 = X1(I2); S_1 = S_1(I2); N_1 = N_1(I2); dNdS_1 = dNdS_1(I2);
X2 = X2(I2); S_2 = S_2(I2); N_2 = N_2(I2); dNdS_2 = dNdS_2(I2);
X3 = X3(I3); S_3 = S_3(I3); N_3 = N_3(I3); dNdS_3 = dNdS_3(I3);
clear X I2 I3

figure;
% Remove Nan and Inf values for fitting
id_rm = find(isnan(dNdS_3) | isinf(dNdS_3) | isnan(dNdS_2) | isinf(dNdS_2) | isnan(dNdS_1) | isinf(dNdS_1));
N_1(id_rm) = []; N_2(id_rm) = []; N_3(id_rm) = [];  dNdS_1(id_rm) = []; dNdS_2(id_rm) = []; dNdS_3(id_rm) = [];

% plot Sample #1 vs. Sample #2
subplot(231); % Mutation
plot(N_1, N_2, 'ko'); hold;
xlabel('N_{1}'); ylabel('N_{2}');
plot(0:1:1200,0:1:1200, 'color', [0.5 0.5 0.5]);
set(gca,'FontSize',12);
subplot(232); % Selection
plot(dNdS_1, dNdS_2, 'ko'); hold;
plot(0.4:0.1:1.5,0.4:0.1:1.5, 'color', [0.5 0.5 0.5]);
FIT = get_linear_fit(dNdS_1, dNdS_2);
plot(FIT.x, FIT.f, 'k');
xlabel('dNdS_{1}'); ylabel('dN/dS_{2}');
title(strcat('R^{2}=',num2str(FIT.R2)));
set(gca,'FontSize',12);
subplot(233); % Mutation - Selection
plot(N_1, dNdS_1, 'go'); hold; 
plot(N_2, dNdS_2, 'bo');
plot(N_3, dNdS_2, 'ro');
xlabel('N'); ylabel('dN/dS');
set(gca,'FontSize',12);
% To plot on log scale of N: 
% semilogx(N_1, dNdS_1, 'go'); hold; 
% FIT2 = get_linear_fit(log10(N_1), dNdS_1); 
% plot(10.^(FIT2.x), FIT2.f, 'k');
% xlabel('N'); ylabel('dN/dS');

% Same for Sample #2 vs. Sample #3
subplot(234);
plot(N_2, N_3, 'ko'); hold;
xlabel('N_{2}'); ylabel('N_{3}');
plot(0:1:1200,0:1:1200, 'color', [0.5 0.5 0.5]);
set(gca,'FontSize',12);
subplot(235);
plot(dNdS_2, dNdS_3, 'ko'); hold;
plot(0.4:0.1:1.5,0.4:0.1:1.5, 'color', [0.5 0.5 0.5]);
FIT = get_linear_fit(dNdS_2, dNdS_3);
plot(FIT.x, FIT.f, 'k');
xlabel('dNdS_{2}'); ylabel('dN/dS_{3}');
title(strcat('R^{2}=',num2str(FIT.R2)));
set(gca,'FontSize',12);

% 1 Sample vs. the Average of the other 2 samples
subplot(236);
dNdS = [dNdS_1 dNdS_2 dNdS_3]; % dNdS Matrix of Patients x 3 Samples
% % Order dNdS of each patient by the no. of Mutation (N) & plot dNdS_1(low) vs. mean([2,3]) (high)
% N    = [N_1 N_2 N_3];          % Mutation Matrix of Patients x 3 Samples
% [N, ID] = sort(N,2);           % Order by N
% for i = 1:size(dNdS,1)
%     dNdS(i,:) = dNdS(i,ID(i,:)); % order dNdS accordingly
% end
plot(dNdS(:,1), mean(dNdS(:,2:3),2), 'ko'); hold;
plot(0.4:0.1:1.5,0.4:0.1:1.5, 'color', [0.5 0.5 0.5]);
FIT = get_linear_fit(dNdS(:,1), mean(dNdS(:,2:3),2));
plot(FIT.x, FIT.f, 'k');
xlabel('dNdS_{1}'); ylabel('<dN/dS_{2,3}>');
title(strcat('R^{2}=',num2str(FIT.R2)));
set(gca,'FontSize',12);
