# Supplementary material for: Genome-level selection in tumors as a universal marker of resistance to therapy
Source: Nat Commun. 2025 Jul 16;16:6535. doi: 10.1038/s41467-025-61709-x (PMC12263839; doi:10.1038/s41467-025-61709-x)
Supplement: Supplementary file 4 — Supplementary Software 1 [file 41467_2025_61709_MOESM4_ESM.zip › CODE/Lung/plot_dnds_vs_tumor_size.m]

load Tumor_size.mat
Tumor_size = Tumor_size./10; % convert from mm to cm
T1 = Tumor_size;
T1(id_rm1) = [];

subplot(231)
plot(dNdS_1, T1, 'ko');
xlabel('dN/dS_{primary 1}'); ylabel('Tumor Size (cm)');
%text(dNdS_1,Tumor_size, NAME,'VerticalAlignment','bottom','HorizontalAlignment','right')

subplot(232)
plot(dNdS_2, Tumor_size, 'ko');
xlabel('dN/dS_{primary 2}'); ylabel('Tumor Size (cm)');
title('Untreated - Lung');

subplot(233)
plot(dNdS_3, Tumor_size, 'ko');
xlabel('dN/dS_{primary 1}'); ylabel('Tumor Size (cm)');
