# Supplementary material for: Genome-level selection in tumors as a universal marker of resistance to therapy
Source: Nat Commun. 2025 Jul 16;16:6535. doi: 10.1038/s41467-025-61709-x (PMC12263839; doi:10.1038/s41467-025-61709-x)
Supplement: Supplementary file 4 — Supplementary Software 1 [file 41467_2025_61709_MOESM4_ESM.zip › CODE/Melanoma/nat_com_2018/estimate_dNdS.m]

% ANALYSIS of a Melanoma Metastaic Cohort including:
% 86 met samples from 53 patients. 23 patients with >=2 samples
% [Birkeland et al. Nat com 2018]

TH = 0;                % AF thershold for mutation filtering below (e.g., those with AF > 0  for existing mutations)
N_min = 10; S_min = 4; % Mutation threshold for valid dNdS (see PLOTs below)

% %%%%%%%%%%%%%%%%%%%%%%%%%%%%%%%%%%%%%%%%%
% %%%    READ PATIENT  & SAMPLE DATA    %%%
load patient_data.mat   % load to save time (the script in comment below produces the patient and sample data)
load sample_data.mat
% % --- Patient Level Data
% [NUM, B, P_tbl] = xlsread('TABLE_S2_patients.xlsx');
% P_tbl(1,:) = [];
% PATIENT    = P_tbl(:,1);   % Patient ID/Name (M##)
% PRIMARY    = P_tbl(:,2);   % Primary classification (if exists; Cutaneous, Mucosal, Uveal)
% SUN        = P_tbl(:,5);   % Sun Exposure (not exposed, intermittent , chronic)
% NUMS       = NUM(:,5);     % No. of metstatic samples (in the patient)
% HETRO      = P_tbl(:,11);  % Spatial heterogeneity (same/diff regions) among Metastatic Samples
% DT_MAX     = NUM(:,7);     % Maximal temporal difference (days)        among Metastatic Samples
% DT_CHEMO   = NUM(:,8);     % Maximal Post-Chemo Interval (days)        among Metastatic Samples
% clear B NUM
% % --- Sample Level Data
% [NUM, B, S_tbl] = xlsread('TABLE_S3_samples.xlsx');
% S_tbl(1,:) = [];
% SID    = S_tbl(:,1);           % Sample  ID/Name (ordered numerically)
% PID    = S_tbl(:,2);           % Patient ID/Name 
% BIOPSY = S_tbl(:,3);           % Biopsy Site/description 
% CATEGORY       = S_tbl(:,4);   % Biosy Category (LN, skin, sub...)
% PRIOR_RADIO    = S_tbl(:,6);   % Prior radiotherapy
% PRIOR_TREAT    = S_tbl(:,7);   % Prior systemic therapy (mostly chemo)
% DAYS_DIAGNOS   = NUM(:,1);     % Days from diagnosis
% DAYS_TREAT     = NUM(:,2);     % Days from  Treatment   (mostly chemo)
% PURITY = NUM(:,3);             % Tumor Purity
% PLOIDY = NUM(:,5);             % Tumor PLOIDY
% clear B NUM


%%%%%%%%%%%%%%%%%%%%%%%%%%%%%%%%
%%%    READ MUTATION DATA    %%%
load mutation_data.mat           % load to save time (the script in comment below produces the mutation-selection data)
                                 % NOTE: to filter by AF, TYPE ect => recalculate the in comment script below
% % --- read the mutation data
% [NUM, B, M_tbl] = xlsread('TABLE_S1_mutations.xlsx');
% id_patient  = 1;   % PATIENT ID (MM##)
% id_sample   = 2;   % SAMPLE ID (ordered numerically 1-5)
% id_gene     = 10;  % gene ID     (i.e., entrez, symbol)
% id_type     = 11;  % mut type    (i.e., missense, nonsense, silent, non-coding...)
% id_hetro    = 16;  % Trunk, Branch, Private
% id_clonal   = 17;  % Clonal, subclonal
% id_AF       = 14;  % AF index in 'NUM'
% % --- remove empty lines from NUM and M_tbl
% count = 0;
% for i = 1:length(M_tbl(:,1))
%     if isnan(M_tbl{i,1})
%         count = count +1;
%         id_rm(count) = i;
%     end
% end
% clear count
% M_tbl(id_rm,:) = [];              % clean M_tbl
% HEADER         = M_tbl(1,:);
% M_tbl(1,:)     = [];
% clear id_rm
% id_rm = find(isnan(NUM(:,1))==1); % clean NUM
% NUM(id_rm,:) = []; clear id_rm
% % --- make a list of the samples (to put in first column)
% for i = 1:length(M_tbl(:,1))
%     TMP(i,1) = strcat(M_tbl(i,1), '-', num2str(M_tbl{i,2}));
% end
% M_tbl(:,1) = TMP;
% clear TMP
% % --- get AF & Filter mutations (Note: many mutations have AF = 'NA' , but they seem fine);
% %AF   = cell2mat(M_tbl(:,id_AF));
% AF   = NUM(:,id_AF);
% %id_keep  = find(AF  > TH);                  % to keep mutation with AF > TH
% %id_keep  = find(AF > 0  & AF <= TH);        % to keep mutation with 0 < AF <= TH
% %M_tbl   = M_tbl(id_keep,:);
% %clear id_keep
% % --- Filter for clonal/subclonal mutations
% TYPE = M_tbl(:,id_hetro);% Trunk, Branch, Private
% %id_keep  = find(strcmp(TYPE, 'Trunk')>0);
% %M_tbl   = M_tbl(id_keep,:);
% %clear id_keep
% % --- get the unique list of Samples and Genes
% USAMPLES  = unique(M_tbl(:,id_patient));
% UGENES    = unique(M_tbl(:,id_gene));
% clear NUM B
% clear id_*
% %%%%%%%%%%%%%%%%%%%%%%%%%%%%%%%%%%%%%%%%%%%%%%%%%
% %%%   Estimate SELECTION across all samples   %%%
% % --- Coding
% [MUT_mis, US, UG]    = get_MUT_mat(M_tbl, 'missense_'); % NOTE use 'contains' in 'get_MUT_mat.m'
% [MUT_sto, US, UG]    = get_MUT_mat(M_tbl, 'stop_');
% [MUT_spl, US, UG]    = get_MUT_mat(M_tbl, 'splice_');
% [MUT_fsh, US, UG]    = get_MUT_mat(M_tbl, 'frameshift_');
% [MUT_inf, US, UG]    = get_MUT_mat(M_tbl, 'inframe_');
% MUT_non_silent = MUT_mis + MUT_sto + MUT_spl + MUT_fsh + MUT_inf;
% clear MUT_mis MUT_sto MUT_spl MUT_fsh MUT_inf
% clear US UG
% % --- Non-Coding
% [MUT_silent, US, UG] = get_MUT_mat(M_tbl, 'synonymous_');
% % --- Estimate N, S, dN/dS
% S_mut = sum(MUT_silent')';     % No. of Silent     mutations
% N_mut = sum(MUT_non_silent')'; % No. of Non-Silent mutations 
% dNdS  = N_mut./S_mut./3.36;
% clear MUT_silent MUT_non_silent 
% clear US UG


%%%%%%%%%%%%%%%%%%%%%%%%
%%%       PLOTs      %%%
% --- order Sample Mutation Data according to Sample Clinical data
for i = 1:length(SID)
    [~, I, J] = intersect(SID(i), USAMPLES);
    id_order(i) = J;
end
S_mut = S_mut(id_order);
N_mut = N_mut(id_order);
dNdS  = dNdS(id_order);
% --- Remove Nan values & too small number of mutations ( < MIN)
id_rm = find(isnan(dNdS) | isinf(dNdS) | S_mut < S_min | N_mut < N_min);
N_mut(id_rm) = [];  S_mut(id_rm) = []; dNdS(id_rm) = [];
USAMPLES(id_rm) = [];
