# Supplementary material for: Genome-level selection in tumors as a universal marker of resistance to therapy
Source: Nat Commun. 2025 Jul 16;16:6535. doi: 10.1038/s41467-025-61709-x (PMC12263839; doi:10.1038/s41467-025-61709-x)
Supplement: Supplementary file 4 — Supplementary Software 1 [file 41467_2025_61709_MOESM4_ESM.zip › CODE/Melanoma/nat_com_2018/PrePost.m]

%%%%%%%%%%%%%%%%%%%%%%%%%%%%%%%%%%%%%%%%%%%%%
%%%   All Patients with multiple sample   %%%
% --- to estimate the dN/dS before and after treatment
% --- to estiamte the variance of dN/dS (in similar states) 
load patient_data.mat
load sample_data.mat
load mutation_data.mat

% go over patients
UID = unique(PID);
Nu  = length(UID);
count = 0;
for u = 1:Nu
    % go over the multi-samples, belonging to a patient with a pre- and post- treatment samples
    id_s = strcmp(PID, UID{u});
    id_s = find(id_s>0);
    Ns   = length(id_s);
    if Ns > 1
        % save to patients structure
        count = count + 1;
        MULTI(count).ID          = UID{u};
        MULTI(count).biopsy      = BIOPSY(id_s);       % description of the biopsy site
        MULTI(count).category    = CATEGORY(id_s);     % category    of the biopsy site (e.g., LN, subcutaneous, Liver...)
        MULTI(count).prior_radio = PRIOR_RADIO(id_s);  % Prior local radiation
        MULTI(count).prior_treat = PRIOR_TREAT(id_s);  % The treatment       (mostly chemo)
        MULTI(count).T_diag      = DAYS_DIAGNOS(id_s); % Days from diagnosis
        MULTI(count).T_treat     = DAYS_TREAT(id_s);   % Days from treatment (mostly Chemo) 

        MULTI(count).ploidy      = PLOIDY(id_s);       % ploidy level
        MULTI(count).N           = N_mut(id_s);        % No. of N mutations
        MULTI(count).S           = S_mut(id_s);        % No. of S mutations
        MULTI(count).dNdS        = dNdS(id_s);         % Selection
    end
    clear id_s Ns
end
clear count N i


%%%%%%%%%%%%%%%%%%%%%%%%%%%%%
%%%     dN/dS analysis    %%%
% --- 1) PRE => POST. Patients with both Pre & Post treatment samples
N = length(MULTI);
count = 0;
for i = 1:N
    if ~isempty(find(MULTI(i).T_treat<=0)) && ~isempty(find(MULTI(i).T_treat>0))
        count = count+1;
        PREPOST(count).ID          = MULTI(i).ID;
        PREPOST(count).biopsy      = MULTI(i).biopsy;
        PREPOST(count).category    = MULTI(i).category;
        PREPOST(count).prior_radio = MULTI(i).prior_radio;
        PREPOST(count).prior_treat = MULTI(i).prior_treat;
        PREPOST(count).T_diag      = MULTI(i).T_diag;
        PREPOST(count).T_treat     = MULTI(i).T_treat;
        PREPOST(count).ploidy      = MULTI(i).ploidy;
        
        PREPOST(count).N           = MULTI(i).N;
        PREPOST(count).S           = MULTI(i).S;
        PREPOST(count).dNdS        = MULTI(i).dNdS;
    end 
end
clear count N i
% --- Claculate average dN/dS over samples of the same status
N = length(PREPOST);
for i = 1:N
    id_pre  = find(PREPOST(i).T_treat <=0);
    id_post = find(PREPOST(i).T_treat > 0);
    % dNdS
    dNdS_pre(i,1)  = mean(PREPOST(i).dNdS(id_pre));  % PRE
    dNdS_post(i,1) = mean(PREPOST(i).dNdS(id_post)); % POST
    % Mutations
    N_pre(i,1)       = mean(PREPOST(i).N(id_pre));     % PRE
    N_post(i,1)      = mean(PREPOST(i).N(id_post));    % POST
    
    clear id_*
end
clear N i

% --- 2) Patients with either ONLY-PRE or ONLY-Post treatment samples
N = length(MULTI);
count = 0;
for i = 1:N
    if isempty(find(MULTI(i).T_treat<=0)) && ~isempty(find(MULTI(i).T_treat>0)) || ...
       ~isempty(find(MULTI(i).T_treat<=0)) && isempty(find(MULTI(i).T_treat>0))
        count = count+1;
        SAME(count).ID          = MULTI(i).ID;
        SAME(count).biopsy      = MULTI(i).biopsy;
        SAME(count).category    = MULTI(i).category;
        SAME(count).prior_radio = MULTI(i).prior_radio;
        SAME(count).prior_treat = MULTI(i).prior_treat;
        SAME(count).T_diag      = MULTI(i).T_diag;
        SAME(count).T_treat     = MULTI(i).T_treat;
        SAME(count).ploidy      = MULTI(i).ploidy;
        
        SAME(count).N           = MULTI(i).N;
        SAME(count).S           = MULTI(i).S;
        SAME(count).dNdS        = MULTI(i).dNdS;
    end 
end
clear count N i
% --- Claculate average dN/dS over samples of comparable Times (early vs. late)
N = length(SAME);
for i = 1:N
    % --- vector if before (-1) or after (1) tretament
    SAME_sign(i) = unique(sign(SAME(i).T_treat));
    % --- cut the samples by the median time (i.e. Early vs. later)
    if length(unique(SAME(i).T_treat)) > 1
        id_1  = find(SAME(i).T_treat <= median(SAME(i).T_treat));
        id_2  = find(SAME(i).T_treat >  median(SAME(i).T_treat));
    else
        id_1  = 1;
        id_2  = 2:length(SAME(i).T_treat);
    end
    % dNdS
    dNdS_1(i,1)  = mean(SAME(i).dNdS(id_1));  % EARLY
    dNdS_2(i,1)  = mean(SAME(i).dNdS(id_2));  % LATE
    % Mutations
    N_1(i,1)       = mean(SAME(i).N(id_1));     % PRE
    N_2(i,1)       = mean(SAME(i).N(id_2));     % POST
    
    clear id_*
end
clear N i


%%%%%%%%%%%%%%%%
%%%   PLOT   %%%
figure;
subplot(231)
plot(N_pre,N_post,'ko'); xlabel('N_{pre}'); ylabel('N_{post}'); hold;
plot([min(N_pre),max(N_pre)],[min(N_pre),max(N_pre)],'--', 'color', [0.5 0.5 0.5]);
set(gca,'FontSize',12);
subplot(232)
plot(dNdS_pre,dNdS_post,'ko'); xlabel('dN/dS_{pre}'); ylabel('dN/dS_{post}'); hold;
FIT = get_linear_fit(dNdS_pre, dNdS_post);
plot(FIT.x,FIT.f,'k');
plot([0,1.5],[0,1.5],'--', 'color', [0.5 0.5 0.5]);
xlim([0,1.5]); ylim([0,1.5]);
title(strcat('R^{2}=',num2str(FIT.R2)));
set(gca,'FontSize',12);
subplot(233)
plot(N_pre,dNdS_pre,'go'); hold; plot(N_post,dNdS_post,'ro'); xlabel('N'); ylabel('dNdS'); legend('Pre', 'Post');
set(gca,'FontSize',12);

% --- add the 7 patients with Similar status (Pre-Pre or Post-Post)
subplot(234)
N_all_1 = [N_pre; N_1];
N_all_2 = [N_post; N_2];
plot(N_all_1,N_all_2,'ko'); xlabel('N_{1}'); ylabel('N_{2}'); hold;
plot([0,5000],[0,5000],'--', 'color', [0.5 0.5 0.5]);
xlim([0,5000]); ylim([0,5000]);
plot(N_pre,N_post,'bx');
plot(N_1,N_2,'rx');
plot(N_1([4,6]),N_2([4,6]),'gx'); % 4 and 6 in SAME are Pre-Pre (the others are Post-Post)

subplot(235)
dNdS_all_1 = [dNdS_pre; dNdS_1];
dNdS_all_2 = [dNdS_post; dNdS_2];
plot(dNdS_all_1,dNdS_all_2,'ko'); xlabel('dN/dS_{1}'); ylabel('dN/dS_{2}'); hold;
FIT = get_linear_fit(dNdS_all_1, dNdS_all_2);
plot(FIT.x,FIT.f,'k');
plot([0,1.5],[0,1.5],'--', 'color', [0.5 0.5 0.5]);
xlim([0,1.5]); ylim([0,1.5]);
title(strcat('R^{2}=',num2str(FIT.R2)));
plot(dNdS_pre,dNdS_post,'bx');
plot(dNdS_1,dNdS_2,'rx');
plot(dNdS_1([4,6]),dNdS_2([4,6]),'gx'); % 4 and 6 in SAME are Pre-Pre (the others are Post-Post)
