# Supplementary material for: Genome-level selection in tumors as a universal marker of resistance to therapy
Source: Nat Commun. 2025 Jul 16;16:6535. doi: 10.1038/s41467-025-61709-x (PMC12263839; doi:10.1038/s41467-025-61709-x)
Supplement: Supplementary file 4 — Supplementary Software 1 [file 41467_2025_61709_MOESM4_ESM.zip › CODE/Melanoma/nat_med_2021/estimate_dNdS.m]

% ANALYSIS of a single Melanoma Patient (age 67)with 37 samples taken before/trough immune-checkpoint-blocker (ICB) treatment, including: 
% From the original primary (n=1), pre-treatment (n=3), on-treatment (n=18) and post-treatment progression (n=15), spanning 9 years
% [Liu et al. Nat med 2021]
% Samples Clinical Time Line:
%       Paper ID	Biopsy Site                                     Days After Treatment  Class
%   1)  T1          Left Back (primary)                             -1381                   1
%   2)  T2          Left forearm (first recurrence)                 -62                     2  
%   3)  T3          Left Chest Wall                                 -55                     2
%   4)  T4          Skin Right Nasal Labial Fold, Incisional Biopsy	-22                     2 
%   5)  T5          Skin Chin, Lesion Biopsy                        27                      3   
%   6)  T6          Skin Of Upper Lip, Lesion Biopsy                27                      3 
%   7)  T7          Skin Of Left Brow Lesion Biopsy                 27                      3
%   8)  T8          Skin Of Right Ear Lesion Biopsy                 27                      3 
%   9)  T9          Skin, Right Posterior Scalp Excision			39                      3
%   10) T10         Skin Posterior Neck Excision                    39                      3
%   11) T11         Left Posterior Scalp Excision                   39                      3
%   12) T12         Skin Left Arm Excision                          39                      3
%   13) T13         Skin Right Neck Lesion Excision                 62                      3
%   14) T14         Skin Left Wrist Lesion Excision                 62                      3
%   15) T15         Skin Lesion Left Leg Resection                  76                      3
%   16) T16         Skin Lesion, Right Neck, Resection              76                      3
%   17) T17         Skin Lesion, Right Nlf Resection                76                      3
%   18) T18         Skin Excisional Biopsy, Left Posterior Shoulder	83                      3
%   19) T19         Skin Of Left Groin Excision                     92                      3
%   20) T20         Skin Of Left Neck Excision                      92                      3
%   21) T21         Skin Of Right Upper Lip Excision                92                      3
%   22) T22         Left Ring Finger Debulking                      109                     3
%   23) R1          Jejunal Resection                               1028                    4
%   24) R2          Brain, Right Occipital Lesion                   1169                    4
%   25) R3.1		left posterior neck                             1849                    4
%   26) R3.2		left posterior neck                             1862                    4
%   27) AB1         right posterior superior temporal lobe			2066                    4
%   28) AB2         right lateral temporal lobe                     2066                    4
%   29) AL1         right lower lobe                                2066                    4
%   30) AL2         right upper lobe                                2066                    4
%   31) AL3         left upper lobe                                 2066                    4
%   32) AL4         left lower lobe                                 2066                    4
%   33) AS1         left mastoid                                    2066                    4
%   34) AS2         left inguinal region                            2066                    4
%   35) AS3         left scalp                                      2066                    4
%   36) AS4         left temporal bone                              2066                    4
%   37) AV1         right adrenal                                   2066                    4

TH = 0;                % AF thershold for mutation filtering below (e.g., those with AF > 0  for existing mutations)
N_min = 10; S_min = 4; % Mutation threshold for valid dNdS (see PLOTs below)

%%%%%%%%%%%%%%%%%%%%%%%%%%%%%%%%
%%%    READ PATIENT  DATA    %%%
[NUM, B, P_tbl] = xlsread('Tables_S1_S4.xlsx', 'STable1');
P_tbl(1,:) = [];
TTIME   = NUM(1:37,1);    % Time [days] Before / After (ICB) Treatment
CLASS   = NUM(1:37,2);    % Class (Primary=1; Pre=2; Ontreatment=3; Post=4)
LINEAGE = NUM(1:37,7);    % According to the phylogenetic analysis of the paper
BIOPSY  = P_tbl(2:38,1);  % Biopsy Sample ID/NAme
SITE    = P_tbl(2:38,2);  % Biopsy Sample Site
clear B NUM


%%%%%%%%%%%%%%%%%%%%%%%%%%%%%%%%
%%%    READ MUTATION DATA    %%%
[A, B, M_tbl] = xlsread('merged_maf_patient98.final_analysis_set_paper_ids.xlsx ');
clear A B
% index of Headers to extract info
id_sample  = 1;   % Patient ID
id_gene    = 2;   % gene ID     (i.e., entrez, symbol)
id_type    = 9;   % mut type    (i.e., missense, nonsense, silent, non-coding...)
id_AF      = 16;  % AF 

% remove headers from MUT table
HEADER = M_tbl(1,:);
M_tbl(1,:) = [];
% get AF, Filter mutations and Split Table 
AF   = cell2mat(M_tbl(:,id_AF));
id_keep  = find(AF  > TH);                  % to keep mutation with AF > TH
%id_keep  = find(AF > 0  & AF <= TH);       % to keep mutation with 0 < AF <= TH
M_tbl   = M_tbl(id_keep,:);
% get the unique list of Samples and Genes
USAMPLES  = unique(M_tbl(:,id_sample));
UGENES    = unique(M_tbl(:,id_gene));
clear id_keep

%%%%%%%%%%%%%%%%%%%%%%%%%%%%%%%%%%%%%%%%%%%%%%%%%%%%%%%%%%
%%%%%    MUTATION & SELECTION across all samples    %%%%%%
% --- Coding
[MUT_mis, US, UG]    = get_MUT_mat(M_tbl, 'Missense_Mutation'); % NOTE use 'contains' in 'get_MUT_mat.m'
[MUT_nos, US, UG]    = get_MUT_mat(M_tbl, 'Nonsense_Mutation');
[MUT_str, US, UG]    = get_MUT_mat(M_tbl, 'Start_Codon');
[MUT_sto, US, UG]    = get_MUT_mat(M_tbl, 'Stop_Codon');
[MUT_spl, US, UG]    = get_MUT_mat(M_tbl, 'Splice_');
[MUT_fsh, US, UG]    = get_MUT_mat(M_tbl, 'Frame_Shift_');
[MUT_inf, US, UG]    = get_MUT_mat(M_tbl, 'In_Frame_');
MUT_non_silent = MUT_mis + +MUT_nos + MUT_str + MUT_sto + MUT_spl + MUT_fsh + MUT_inf;
clear MUT_mis MUT_nos MUT_str MUT_sto MUT_spl MUT_fsh MUT_inf
clear US UG
% --- Non-Coding
[MUT_silent, US, UG] = get_MUT_mat(M_tbl, 'Silent');
% --- Estimate N, S, dN/dS
S_mut = sum(MUT_silent')';     % No. of Silent     mutations
N_mut = sum(MUT_non_silent')'; % No. of Non-Silent mutations 
dNdS  = N_mut./S_mut./3.36;    % Normalization by the ratio nN/nS (across the human genome)
clear MUT_silent MUT_non_silent 

% order variable according to clinical data
for i = 1:length(BIOPSY)
    [~, I, J] = intersect(BIOPSY(i), USAMPLES);
    id_order(i) = J;
end
S_mut = S_mut(id_order);
N_mut = N_mut(id_order);
dNdS  = dNdS(id_order);

%%%%%%%%%%%%%%%%%%%%%%%%
%%%       PLOTs      %%%
% Remove Nan values & too small number of mutations ( < MIN)
id_rm = find(isnan(dNdS) | isinf(dNdS) | S_mut < S_min | N_mut < N_min);
N_mut(id_rm) = [];  S_mut(id_rm) = []; dNdS(id_rm) = [];
USAMPLES(id_rm) = [];

% Distributions of ALL (valid) dNdS
figure; 
% --- plot distribution of dNdS
subplot(231);               
hist(dNdS); % Histogram
xlabel('dN/dS');
ylabel('No. of Samples');
set(gca,'FontSize',12);
% --- plot dN/dS vs. N 
subplot(232)
plot(N_mut, dNdS,'ko'); xlabel('N'); ylabel('dNdS'); hold;
xlim([min(N_mut),max(N_mut)]); ylim([min(dNdS),max(dNdS)]);
set(gca,'FontSize',12);
% --- plot dN/dS as function of Time Before/After Treatment
subplot(233);
plot(TTIME, dNdS, 'ko');
xlabel('ICB Treatment Time'); ylabel('dN/dS');
set(gca,'FontSize',12);
% --- plot dN/dS in pseudo/linear time (for clarity)
subplot(234);
id_pre  = find(CLASS==2);
id_on   = find(CLASS==3);
id_post = find(CLASS==4);
plot(dNdS, 'ko'); hold;
plot(id_pre,  dNdS(id_pre),  'gx'); % PRE
plot(id_on,   dNdS(id_on),   'bx'); % ON
plot(id_post, dNdS(id_post), 'rx'); % POST
xlabel('Ordered'); ylabel('dN/dS');
set(gca,'FontSize',12);

% --- plot dN/dS in pseudo/linear time (for clarity)
subplot(235);
id_3  = find(LINEAGE==3);
plot(dNdS, 'ko'); hold;
plot(id_3, dNdS(id_3), 'rx');       % LINEAGE 3
xlabel('Ordered'); ylabel('dN/dS');
set(gca,'FontSize',12);
