# Supplementary material for: Genome-level selection in tumors as a universal marker of resistance to therapy
Source: Nat Commun. 2025 Jul 16;16:6535. doi: 10.1038/s41467-025-61709-x (PMC12263839; doi:10.1038/s41467-025-61709-x)
Supplement: Supplementary file 4 — Supplementary Software 1 [file 41467_2025_61709_MOESM4_ESM.zip › CODE/Melanoma/nat_med_2021/get_dNdS_by_AF.m]

function OUT = get_dNdS_by_AF(M_tbl, AF, TH_early, TH_late)

% select range of AF
id_keep = find(AF > TH_early  & AF < TH_late);    % to keep mutation with TH_early < AF < TH_late
M_tbl   = M_tbl(id_keep,:);

% --- Coding
[MUT_mis, US, UG]    = get_MUT_mat(M_tbl, 'Missense_Mutation'); % NOTE use 'contains' in 'get_MUT_mat.m'
[MUT_nos, US, UG]    = get_MUT_mat(M_tbl, 'Nonsense_Mutation');
[MUT_str, US, UG]    = get_MUT_mat(M_tbl, 'Start_Codon');
[MUT_sto, US, UG]    = get_MUT_mat(M_tbl, 'Stop_Codon');
[MUT_spl, US, UG]    = get_MUT_mat(M_tbl, 'Splice_');
[MUT_fsh, US, UG]    = get_MUT_mat(M_tbl, 'Frame_Shift_');
[MUT_inf, US, UG]    = get_MUT_mat(M_tbl, 'In_Frame_');
MUT_non_silent = MUT_mis + +MUT_nos + MUT_str + MUT_sto + MUT_spl + MUT_fsh + MUT_inf;
clear MUT_mis MUT_nos MUT_str MUT_sto MUT_spl MUT_fsh MUT_inf
clear US UG

% --- Non-Coding
[MUT_silent, US, UG] = get_MUT_mat(M_tbl, 'Silent');

% --- Estimate N, S, dN/dS
S_mut = sum(MUT_silent')';     % No. of Silent     mutations
N_mut = sum(MUT_non_silent')'; % No. of Non-Silent mutations 
dNdS  = N_mut./S_mut./3.36;    % Normalization by the ratio nN/nS (across the human genome)
clear MUT_silent MUT_non_silent

OUT.N    = N_mut;
OUT.S    = S_mut;
OUT.dNdS = dNdS;
OUT.US   = US;
%OUT.UG   = UG;
%OUT.AF   = AF;
