# Supplementary material for: Genome-level selection in tumors as a universal marker of resistance to therapy
Source: Nat Commun. 2025 Jul 16;16:6535. doi: 10.1038/s41467-025-61709-x (PMC12263839; doi:10.1038/s41467-025-61709-x)
Supplement: Supplementary file 4 — Supplementary Software 1 [file 41467_2025_61709_MOESM4_ESM.zip › CODE/Melanoma/nat_med_2021/get_linear_fit.m]

% SEND X and Y (COLUMNS vectors or Mats)

function out = get_linear_fit(x, y)

% rm Inf and NaN from either x or y
id_rm = find(isnan(x) == 1 | isnan(y) == 1 | isinf(x) == 1 | isinf(y) == 1);
x(id_rm) = [];
y(id_rm) = [];

% fit the flux over time to a linear function: y = ax +b
[p, S] = polyfit(x, y, 1);
% slope (a)
a = p(1);
% intersect (b)
b = p(2);
% formula of linear fit
f = p(1)*x + p(2);
% correlation between the data (x,y)
[pearson_rau, pearson_pval]  = corr(x, y, 'Type','Pearson');
[spearman_rau, spearman_pval] = corr(x, y, 'Type','Spearman');

% ANOTHER WAY TO FIT
%options = fitoptions('Method', 'LinearLeastSquares', 'Robust', 'LAR');
%options = fitoptions('Method', 'LinearLeastSquares', 'Robust', 'LAR');
options = fitoptions('Method', 'LinearLeastSquares');
[fitobject, gof] = fit(x,y, 'poly1', options);
%plot(fitobject);
%title(strcat('R^{2}=',num2str(gof.rsquare)));
%clear fitobject gof 

out.x             = x;
out.y             = y;
out.f             = f;
out.a             = a;
out.b             = b;
out.pearson_rau   = pearson_rau;
out.pearson_pval  = pearson_pval;
out.spearman_rau  = spearman_rau;
out.spearman_pval = spearman_pval;
out.R2            = gof.rsquare;
