# Supplementary material for: Genome-level selection in tumors as a universal marker of resistance to therapy
Source: Nat Commun. 2025 Jul 16;16:6535. doi: 10.1038/s41467-025-61709-x (PMC12263839; doi:10.1038/s41467-025-61709-x)
Supplement: Supplementary file 4 — Supplementary Software 1 [file 41467_2025_61709_MOESM4_ESM.zip › CODE/Melanoma/nat_med_2021/get_MUT_mat.m]

    % SEND:
% --- [A, B, TBL] = xlsread('PM117_snvs.xlsx');

% GET:
% --- MUT:    binary matrix of mutations (Samples x Genes)
% --- US, UG: the lists of unique samples and genes corresponding to MUT

% USE:
% [MUT_mis, US, UG] = get_MUT_mat(TBL, 'Missense_Mutation');
% [MUT_non, US, UG] = get_MUT_mat(TBL, 'Nonsense_Mutation');
% [MUT_spl, US, UG] = get_MUT_mat(TBL, 'Splice_Site');
% MUT = MUT_mis + MUT_non + MUT_spl;

function [MUT, US, UG] = get_MUT_mat(TBL, TYPE)

% index of Headers to extract info
id_sample = 1;   % sample ID   (i.e., patient)
id_gene   = 2;   % gene ID     (i.e., entrez)
id_type   = 9;  % mut type    (i.e., missense, nonsense, silent, non-coding...)

% Unique Samples & Genes
US = unique(TBL(:,id_sample));
%UG = unique(cell2mat(TBL(:,id_gene))); % if ID is integer (i.e. Entrez)
UG = unique(TBL(:,id_gene));            % if ID is symbol (i.e., gene name)

% Go Over Samples and Genes and build 
Ns  = length(US);
Ng  = length(UG);
MUT = zeros(Ns, Ng);
for s = 1:Ns
    loc_s = strcmp(US{s}, TBL(:,id_sample));
    loc_s = find(loc_s > 0);
    % go over mutated genes
    Nm = length(loc_s);
    for g = 1:Nm
        % location of the mutated gene (in the unique list)
        %tmp_id = find(UG==TBL{loc_s(g),id_gene});
        tmp_id = strcmp(UG,TBL{loc_s(g),id_gene}); tmp_id = find(tmp_id>0);
        
        % FILTER by TYPE of Mutation is provided
        if ~isempty(TYPE)
            % find the type of mutation (from/in TBL)
            tmp_type = TBL{loc_s(g),id_type};
            %if strcmp(tmp_type, TYPE)
            if contains(tmp_type, TYPE)
                MUT(s,tmp_id) = MUT(s,tmp_id) + 1;
            end
        % OTHERWISE, consider all the mutations
        else
            MUT(s,tmp_id) = MUT(s,tmp_id) + 1;
        end
        
        clear tmp_*
    end
    clear loc_s
end
