# Supplementary material for: Genome-level selection in tumors as a universal marker of resistance to therapy
Source: Nat Commun. 2025 Jul 16;16:6535. doi: 10.1038/s41467-025-61709-x (PMC12263839; doi:10.1038/s41467-025-61709-x)
Supplement: Supplementary file 4 — Supplementary Software 1 [file 41467_2025_61709_MOESM4_ESM.zip › CODE/Melanoma/nat_med_2021/SINGLE_dNdS_N_corr.m]

% THIS IS a version of estimate_dNdS.m 
% => devoted to explore the correlation between dN/dS and N , as function of AF range

pval_th = 0.1;

%%%%%%%%%%%%%%%%%%%%%%%%%%%%%%%%
%%%    READ PATIENT  DATA    %%%
[NUM, B, P_tbl] = xlsread('Tables_S1_S4.xlsx', 'STable1');
P_tbl(1,:) = [];
TTIME   = NUM(1:37,1);    % Time [days] Before / After (ICB) Treatment
CLASS   = NUM(1:37,2);    % Class (Primary=1; Pre=2; Ontreatment=3; Post=4)
LINEAGE = NUM(1:37,7);    % According to the phylogenetic analysis of the paper
BIOPSY  = P_tbl(2:38,1);  % Biopsy Sample ID/NAme
SITE    = P_tbl(2:38,2);  % Biopsy Sample Site
clear B NUM

%%%%%%%%%%%%%%%%%%%%%%%%%%%%%%%%
%%%    READ MUTATION DATA    %%%
[A, B, M_tbl] = xlsread('merged_maf_patient98.final_analysis_set_paper_ids.xlsx ');
clear A B
% index of Headers to extract info
id_sample  = 1;   % Patient ID
id_gene    = 2;   % gene ID     (i.e., entrez, symbol)
id_type    = 9;   % mut type    (i.e., missense, nonsense, silent, non-coding...)
id_AF      = 16;  % AF 

% remove headers from MUT table
HEADER = M_tbl(1,:);
M_tbl(1,:) = [];
% get AF, Filter mutations and Split Table 
AF   = cell2mat(M_tbl(:,id_AF));
% get the unique list of Samples and Genes
USAMPLES  = unique(M_tbl(:,id_sample));
UGENES    = unique(M_tbl(:,id_gene));
clear id_*


figure;
%%%              EARLY MUTATIONS FOCUS                   %%%
%%% (clonal + progressive inclusion of later mutaions)   %%%
%%%%%%%%%%%%%%%%%%%%%%%%%%%%%%%%%%%%%%%%%%%%%%%%%%%%%%%%%%%%
% --- TH_early < AF < Inf 
TH_early = [0.5, 0.4, 0.33, 0.25, 0.2, 0.15, 0.1, 0.05];
%TH_early =  0.5:-0.05:0.1;              
RAU_clonal  = zeros(1,length(TH_early)); 
PVAL_clonal = ones(1,length(TH_early));
L = length(TH_early);
for i = 1:length(TH_early)
    
    subplot(2,L,i); hold;
    OUT = get_dNdS_by_AF(M_tbl, AF, TH_early(i), Inf);
    [TMP1, TMP2, id_map] = intersect(BIOPSY, OUT.US, 'stable'); % MAP/order Samples and Mutation data
    US   = OUT.US(id_map); N    = OUT.N(id_map); S    = OUT.S(id_map); dNdS = OUT.dNdS(id_map);
    % --- remove low no. of mutations
    id_rm = find(N<8 | S<2);
    N(id_rm) =[]; S(id_rm) =[]; dNdS(id_rm) =[];
    if length(dNdS) <= 3
        continue;
    end
    % --- plot & fit
    plot(N, dNdS, 'ko');
    %plot(N(id_U), dNdS(id_U), 'go'); plot(N(id_P), dNdS(id_P), 'bo'); plot(N(id_M), dNdS(id_M), 'ro');
    xlabel('N'); ylabel('dN/dS');
    set(gca,'FontSize',12);
    FIT   = get_linear_fit(N, dNdS);
    plot(FIT.x, FIT.f, 'k'); title(strcat('R^{2}=',num2str(FIT.R2)));
    % --- save RAU, PVAL
    RAU_clonal(i)  = FIT.pearson_rau;
    PVAL_clonal(i) = FIT.pearson_pval;
    clear N S dNdS OUT FIT id_rm
end


%%%   LATE MUTATIONS FOCUS   %%%
%%%%%%%%%%%%%%%%%%%%%%%%%%%%%%%%
% --- 1) 0 < AF < TH_late
TH_late  = [0.5, 0.4, 0.33, 0.25, 0.2, 0.15, 0.1, 0.05];
%TH_late =  0.5:-0.05:0.1;
RAU_sub  = zeros(1,length(TH_late)); 
PVAL_sub = ones(1,length(TH_late));
for i = 1:length(TH_late)
    subplot(2,L,L+i); hold;
    OUT = get_dNdS_by_AF(M_tbl, AF, 0, TH_late(i));
    [TMP1, TMP2, id_map] = intersect(BIOPSY, OUT.US, 'stable'); % MAP/order Samples and Mutation data
    US   = OUT.US(id_map); N    = OUT.N(id_map); S    = OUT.S(id_map); dNdS = OUT.dNdS(id_map);
    % --- remove low no. of mutations
    id_rm = find(N<8 | S<2);
    N(id_rm) =[]; S(id_rm) =[]; dNdS(id_rm) =[];
    if length(dNdS) <= 3
        continue;
    end
    % --- plot
    plot(N, dNdS, 'ko');
    %plot(N(id_P), dNdS(id_P), 'bo'); plot(N(id_M1), dNdS(id_M1), 'ro'); plot(N(id_M2), dNdS(id_M2), 'mo');
    xlabel('N'); ylabel('dN/dS');
    set(gca,'FontSize',12);
    FIT   = get_linear_fit(N, dNdS);
    plot(FIT.x, FIT.f, 'k'); title(strcat('R^{2}=',num2str(FIT.R2)));
    % save
    RAU_sub(i)  = FIT.pearson_rau;
    PVAL_sub(i) = FIT.pearson_pval;
    clear N S dNdS OUT FIT id_rm
end

figure;
% PLOT heat mat of Pearson CorrCoeff (if passed P-value creteria)
RAU  = [RAU_clonal  RAU_sub];
PVAL = [PVAL_clonal PVAL_sub];
% generate labels
for i = 1:length(TH_early)
    XL{i} = strcat('>',num2str(TH_early(i)));
end
for i = 1:length(TH_late)
    count = length(TH_early)+i;
    XL{count} = strcat('<',num2str(TH_late(i)));
end

% remove/set to 0 insignificant cases
RAU(find(PVAL > pval_th)) = 0;

% plot
imagesc(RAU, [-1 1]);
set(gca, 'XTICK', 1:length(XL), 'XTickLabel', XL)
%set(gca, 'YTICK', 1:length(YL), 'YTickLabel', YL);
xtickangle(45);
title('dN/dS-N Correlation');
