# Supplementary material for: Genome-level selection in tumors as a universal marker of resistance to therapy
Source: Nat Commun. 2025 Jul 16;16:6535. doi: 10.1038/s41467-025-61709-x (PMC12263839; doi:10.1038/s41467-025-61709-x)
Supplement: Supplementary file 4 — Supplementary Software 1 [file 41467_2025_61709_MOESM4_ESM.zip › CODE/Melanoma/nat_med_2021/Tables_S1_S4.xlsx]

## Sheet: STable1
Supplementary Table 1. Biopsy Clinical, Sequencing, Phylogenetic, and Resistance-Associated Characteristics
Paper ID	Biopsy Site	Days After Treatment	Cluster [Primary=1, PreTreat=2, Treat=3, Post=4]	Mean Target Coverage	Contamination Percentage	Tumor Purity	Tumor Ploidy	Lineage	PTEN Bi-allelic Deletion	15q Deletion	CDKN2A double deletion	Genome Doubling	Proportion of Genome with Aneuploidy	WES	RNASeq	CyCIF Batch	scRNAseq
T1	Left Back (primary)	-1381	1	34.1	13.2	0.54	1.79	0	0	0	0	0	0.18	yes
T2	Left forearm (first recurrence)	-62	2	119.495	0.2	0.57	3.76	1	1	0	0	0	0.181	yes
T3	Left Chest Wall	-55	2	256.2	0.1	0.67	3.76	0	0	0	0	1	0.32	yes		batch2
T4	Skin Right Nasal Labial Fold, Incisional Biopsy	-22	2	117.614	0.1	0.45	3.37	2	1	0	0	1	0.396	yes	yes	batch1
T5	Skin Chin, Lesion Biopsy	27	3	104.935	0.3	0.7	1.89	6	1	0	0	0	0.142	yes	yes	batch1
T6	Skin Of Upper Lip, Lesion Biopsy	27	3	127.834	0.1	0.41	1.9	4	0	0	0	0	0.132	yes	yes	batch1
T7	Skin Of Left Brow Lesion Biopsy	27	3	123.074	0.2	0.33	1.91	5	0	0	0	0	0.142	yes	yes	batch1
T8	Skin Of Right Ear Lesion Biopsy	27	3	103.452	0.1	0.46	1.91	5	1	0	0	0	0.139	yes	yes	batch1
T9	Skin, Right Posterior Scalp Excision	39	3	113.824	0.1	0.47	3.33	2	1	0	0	1	0.416	yes	yes	batch1
T10	Skin Posterior Neck Excision	39	3	106.409	0.1	0.57	3.41	2	1	0	0	1	0.403	yes	yes	batch1
T11	Left Posterior Scalp Excision	39	3	96.0054	0.2	0.76	1.92	3	1	1	0	0	0.162	yes	yes	batch1
T12	Skin Left Arm Excision	39	3	121.277	0.1	0.84	1.91	2	1	0	0	0	0.132	yes	yes	batch1
T13	Skin Right Neck Lesion Excision	62	3	101.913	0.2	0.63	1.91	1	1	0	0	0	0.129	yes	yes	batch1
T14	Skin Left Wrist Lesion Excision	62	3	127.631	0.1	0.78	1.89	1	1	0	0	0	0.14	yes	yes	batch1
T15	Skin Lesion Left Leg Resection	76	3	125.324	0.1	0.63	1.92	1	1	0	0	0	0.129	yes	yes	batch1
T16	Skin Lesion, Right Neck, Resection	76	3	115.174	0.2	0.75	1.92	4	1	0	0	0	0.123	yes	yes	batch1
T17	Skin Lesion, Right Nlf Resection	76	3	106.422	0.1	0.6	1.91	4	1	0	0	0	0.128	yes	yes	batch1
T18	Skin Excisional Biopsy, Left Posterior Shoulder	83	3	81.0249	2.2	0.93	1.92	1	1	0	0	0	0.133	yes	yes
T19	Skin Of Left Groin Excision	92	3	128.706	0.1	0.86	1.91	6	1	0	0	0	0.128	yes	yes	batch1
T20	Skin Of Left Neck Excision	92	3	110.849	0.1	0.54	1.91	1	1	0	0	0	0.131	yes	yes	batch1
T21	Skin Of Right Upper Lip Excision	92	3	85.4819	0.1	0.72	1.92	3	1	1	0	0	0.161	yes	yes	batch1
T22	Left Ring Finger Debulking	109	3	131.126	0.1	0.94	1.92	1	1	0	0	0	0.129	yes	yes	batch1
R1	Jejunal Resection	1028	4	138.162	0.1	0.7	3.55	3	1	1	1	1	0.353	yes	yes	batch1
R2	Brain, Right Occipital Lesion	1169	4	200.846	0.1	0.84	3.77	3	1	1	0	1	0.231	yes			yes
R3.1	left posterior neck	1849	4	284.561	0.1	0.85	2.88	3	1	1	1	1	0.607	yes		batch2
R3.2	left posterior neck	1862	4	232.971	0.1	0.94	2.88	3	1	1	1	1	0.617	yes		batch2	yes
AB1	right posterior superior temporal lobe	2066	4	211.04	0.1	0.75	2.81	3	1	1	1	1	0.58	yes		batch3
AB2	right lateral temporal lobe	2066	4	216.227	0.1	0.79	2.84	3	1	1	1	1	0.582	yes		batch3
AL1	right lower lobe	2066	4	266.879	0.1	0.84	2.83	3	1	1	1	1	0.583	yes		batch3
AL2	right upper lobe	2066	4	201.107	0.1	0.87	2.91	3	1	1	1	1	0.618	yes		batch3
AL3	left upper lobe	2066	4	222.91	0.1	0.84	2.89	3	1	1	1	1	0.594	yes		batch3
AL4	left lower lobe	2066	4	264.467	0.1	0.69	2.84	3	1	1	1	1	0.594	yes		batch3
AS1	left mastoid	2066	4	230.852	0.1	0.68	2.77	3	1	1	1	1	0.556	yes		batch3
AS2	left inguinal region	2066	4	187.227	0.1	0.83	2.83	3	1	1	1	1	0.59	yes		batch3
AS3	left scalp	2066	4	213.505	0.1	0.81	2.77	3	1	1	1	1	0.574	yes		batch3
AS4	left temporal bone	2066	4	274.329	0.1	0.85	2.9	3	1	1	1	1	0.619	yes		batch3
AV1	right adrenal	2066	4	236.903	0.1	0.89	2.86	3	1	1	1	1	0.595	yes		batch3
	blood normal			122.302	0.1									yes

## Sheet: STable2a
Supplementary Table 2. Single-cell RNAseq GSEA Results comparing NGFR-high vs NGFR-low tumor cells
(a) Hallmark Pathways Enriched in NGFR-High tumor cells in R3.2 (neck tumor, post treatment, D1862)
NAME	SIZE	ES	NES	NOM p-val	FDR q-val	FWER p-val	RANK AT MAX	LEADING EDGE
HALLMARK_HYPOXIA	178	0.348125	5.38794	0	0	0	2732	tags=50%, list=16%, signal=59%
HALLMARK_EPITHELIAL_MESENCHYMAL_TRANSITION	187	0.338102	5.38432	0	0	0	7753	tags=78%, list=44%, signal=137%
HALLMARK_TNFA_SIGNALING_VIA_NFKB	195	0.287909	4.57418	0	0	0	2748	tags=44%, list=16%, signal=52%
HALLMARK_KRAS_SIGNALING_UP	168	0.24665	3.65407	0	0	0	7846	tags=69%, list=45%, signal=123%
HALLMARK_P53_PATHWAY	188	0.223743	3.52107	0	0	0	2748	tags=38%, list=16%, signal=44%
HALLMARK_MTORC1_SIGNALING	195	0.207014	3.4388	0	0	0	1810	tags=31%, list=10%, signal=34%
HALLMARK_GLYCOLYSIS	178	0.21759	3.35585	0	0	0	2732	tags=37%, list=16%, signal=43%
HALLMARK_COAGULATION	107	0.278071	3.34449	0	0	0	4014	tags=50%, list=23%, signal=65%
HALLMARK_APICAL_JUNCTION	167	0.22377	3.28956	0	0	0	6948	tags=62%, list=40%, signal=101%
HALLMARK_UNFOLDED_PROTEIN_RESPONSE	105	0.259196	3.06171	0	0	0	4010	tags=49%, list=23%, signal=63%
HALLMARK_ESTROGEN_RESPONSE_LATE	172	0.183348	2.74489	0	0	0	7031	tags=58%, list=40%, signal=96%
HALLMARK_APOPTOSIS	154	0.190883	2.74141	0	0	0	2724	tags=34%, list=15%, signal=40%
HALLMARK_INFLAMMATORY_RESPONSE	179	0.174771	2.71615	0	0	0	8845	tags=68%, list=50%, signal=135%
HALLMARK_TGF_BETA_SIGNALING	52	0.315719	2.69623	0	0	0	4271	tags=56%, list=24%, signal=73%
HALLMARK_MYOGENESIS	158	0.171204	2.53916	0	0.00017316	0.002	7033	tags=57%, list=40%, signal=94%
HALLMARK_IL2_STAT5_SIGNALING	183	0.154149	2.42189	0	0.000397646	0.005	2698	tags=31%, list=15%, signal=36%
HALLMARK_ESTROGEN_RESPONSE_EARLY	179	0.150068	2.33532	0	0.000542322	0.007	6917	tags=54%, list=39%, signal=88%
HALLMARK_COMPLEMENT	178	0.152126	2.32092	0	0.000780126	0.011	2192	tags=28%, list=12%, signal=31%
HALLMARK_ALLOGRAFT_REJECTION	179	0.136888	2.13525	0.00424628	0.00343838	0.046	10880	tags=75%, list=62%, signal=196%
HALLMARK_UV_RESPONSE_DN	135	0.151052	2.02571	0.00190114	0.0064068	0.091	3616	tags=36%, list=21%, signal=44%
HALLMARK_KRAS_SIGNALING_DN	125	0.152323	1.98304	0.00617284	0.00824076	0.124	12675	tags=87%, list=72%, signal=310%
HALLMARK_ANGIOGENESIS	31	0.305772	1.97871	0.00591716	0.00804992	0.126	5410	tags=61%, list=31%, signal=88%
HALLMARK_ANDROGEN_RESPONSE	92	0.178662	1.97593	0	0.00798391	0.131	4711	tags=45%, list=27%, signal=61%
HALLMARK_IL6_JAK_STAT3_SIGNALING	79	0.180909	1.85315	0.0162933	0.0161758	0.259	9521	tags=72%, list=54%, signal=157%
HALLMARK_INTERFERON_GAMMA_RESPONSE	195	0.112796	1.81936	0.0238095	0.0186714	0.3	5523	tags=43%, list=31%, signal=61%
HALLMARK_XENOBIOTIC_METABOLISM	160	0.118825	1.77348	0.00606061	0.0227494	0.367	7711	tags=56%, list=44%, signal=98%
HALLMARK_PI3K_AKT_MTOR_SIGNALING	98	0.143005	1.65277	0.0321199	0.0406392	0.573	1805	tags=24%, list=10%, signal=27%
HALLMARK_HEME_METABOLISM	171	0.0983457	1.5429	0.0527383	0.0656579	0.754	3840	tags=32%, list=22%, signal=40%
HALLMARK_NOTCH_SIGNALING	31	0.217314	1.47458	0.0846774	0.0847454	0.857	5261	tags=52%, list=30%, signal=74%
HALLMARK_HEDGEHOG_SIGNALING	30	0.211052	1.37315	0.12753	0.128325	0.96	7432	tags=63%, list=42%, signal=109%
HALLMARK_APICAL_SURFACE	37	0.178204	1.32437	0.149701	0.149669	0.983	6378	tags=54%, list=36%, signal=85%
HALLMARK_WNT_BETA_CATENIN_SIGNALING	39	0.154378	1.13916	0.266393	0.284942	1	5858	tags=49%, list=33%, signal=73%

## Sheet: STable2b
Supplementary Table 2. Single-cell RNAseq GSEA Results comparing NGFR-high vs NGFR-low tumor cells
(b) Hallmark Pathways Depleted in NGFR-High tumor cells in R3.2 (neck tumor, post treatment, D1862)
NAME	SIZE	ES	NES	NOM p-val	FDR q-val	FWER p-val	RANK AT MAX	LEADING EDGE
HALLMARK_OXIDATIVE_PHOSPHORYLATION	179	-0.447964	-6.92884	0	0	0	3207	tags=63%, list=18%, signal=76%
HALLMARK_MYC_TARGETS_V1	193	-0.402728	-6.54666	0	0	0	4022	tags=63%, list=23%, signal=80%
HALLMARK_E2F_TARGETS	195	-0.330404	-5.39606	0	0	0	4897	tags=61%, list=28%, signal=83%
HALLMARK_G2M_CHECKPOINT	188	-0.264115	-4.20631	0	0	0	4854	tags=54%, list=28%, signal=73%
HALLMARK_DNA_REPAIR	147	-0.279426	-3.98089	0	0	0	6015	tags=62%, list=34%, signal=93%
HALLMARK_MYC_TARGETS_V2	58	-0.400794	-3.45878	0	0	0	4498	tags=66%, list=26%, signal=88%
HALLMARK_FATTY_ACID_METABOLISM	138	-0.250359	-3.39444	0	0	0	3279	tags=43%, list=19%, signal=53%
HALLMARK_ADIPOGENESIS	185	-0.189485	-2.97225	0	0	0	3168	tags=37%, list=18%, signal=44%
HALLMARK_MITOTIC_SPINDLE	197	-0.167162	-2.73014	0	0	0	5218	tags=46%, list=30%, signal=65%
HALLMARK_PROTEIN_SECRETION	94	-0.192032	-2.26156	0.0019685	0.00158949	0.022	4874	tags=47%, list=28%, signal=64%
HALLMARK_INTERFERON_ALPHA_RESPONSE	95	-0.199767	-2.22129	0	0.00210501	0.032	5763	tags=53%, list=33%, signal=78%
HALLMARK_PEROXISOME	93	-0.196546	-2.19797	0.00201613	0.00217796	0.036	6018	tags=54%, list=34%, signal=81%
HALLMARK_UV_RESPONSE_UP	140	-0.14945	-2.03105	0	0.00533312	0.094	3549	tags=35%, list=20%, signal=43%
HALLMARK_CHOLESTEROL_HOMEOSTASIS	70	-0.15988	-1.5579	0.0457143	0.0687424	0.761	1974	tags=27%, list=11%, signal=30%
HALLMARK_SPERMATOGENESIS	88	-0.136175	-1.50559	0.055336	0.0811873	0.831	12607	tags=85%, list=72%, signal=299%
HALLMARK_PANCREAS_BETA_CELLS	21	-0.255496	-1.4165	0.10166	0.109258	0.936	11425	tags=90%, list=65%, signal=258%
HALLMARK_BILE_ACID_METABOLISM	90	-0.122403	-1.36624	0.119658	0.127114	0.97	2940	tags=29%, list=17%, signal=35%
HALLMARK_REACTIVE_OXYGEN_SPECIES_PATHWAY	46	-0.14303	-1.16041	0.271429	0.267151	0.999	3227	tags=33%, list=18%, signal=40%

## Sheet: STable2c
Supplementary Table 2. Single-cell RNAseq GSEA Results comparing NGFR-high vs NGFR-low tumor cells
(c) Hallmark Pathways Enriched in NGFR-High tumor cells in R2 (brain tumor, D1169)
NAME	SIZE	ES	NES	NOM p-val	FDR q-val	FWER p-val	RANK AT MAX	LEADING EDGE
HALLMARK_EPITHELIAL_MESENCHYMAL_TRANSITION	187	0.418335	6.7158	0	0	0	3910	tags=58%, list=17%, signal=69%
HALLMARK_TNFA_SIGNALING_VIA_NFKB	195	0.347745	5.75856	0	0	0	6659	tags=63%, list=29%, signal=88%
HALLMARK_MTORC1_SIGNALING	197	0.3402	5.57017	0	0	0	5266	tags=56%, list=23%, signal=72%
HALLMARK_HYPOXIA	188	0.353431	5.50237	0	0	0	3851	tags=52%, list=17%, signal=61%
HALLMARK_UNFOLDED_PROTEIN_RESPONSE	109	0.346732	4.2543	0	0	0	4782	tags=55%, list=21%, signal=69%
HALLMARK_APOPTOSIS	155	0.284741	4.10717	0	0	0	4531	tags=48%, list=19%, signal=59%
HALLMARK_UV_RESPONSE_DN	142	0.28549	4.01972	0	0	0	5528	tags=52%, list=24%, signal=68%
HALLMARK_KRAS_SIGNALING_UP	176	0.254576	3.96918	0	0	0	7613	tags=58%, list=33%, signal=85%
HALLMARK_P53_PATHWAY	192	0.24063	3.94008	0	0	0	4752	tags=44%, list=20%, signal=55%
HALLMARK_ESTROGEN_RESPONSE_LATE	172	0.216893	3.42345	0	0	0	4870	tags=42%, list=21%, signal=53%
HALLMARK_GLYCOLYSIS	188	0.197921	3.23454	0	0	0	3851	tags=36%, list=17%, signal=43%
HALLMARK_INFLAMMATORY_RESPONSE	187	0.196256	3.10482	0	0	0	4308	tags=38%, list=18%, signal=46%
HALLMARK_ESTROGEN_RESPONSE_EARLY	178	0.198566	3.09931	0	0	0	9149	tags=59%, list=39%, signal=96%
HALLMARK_ANGIOGENESIS	33	0.442417	3.05524	0	0	0	4531	tags=64%, list=19%, signal=79%
HALLMARK_MYOGENESIS	165	0.195623	2.90204	0	0	0	3380	tags=34%, list=15%, signal=39%
HALLMARK_COMPLEMENT	187	0.173745	2.83915	0	0	0	3458	tags=32%, list=15%, signal=37%
HALLMARK_COAGULATION	113	0.22779	2.81046	0	0	0	6262	tags=50%, list=27%, signal=67%
HALLMARK_IL2_STAT5_SIGNALING	193	0.174333	2.741	0	0	0	4782	tags=38%, list=21%, signal=47%
HALLMARK_IL6_JAK_STAT3_SIGNALING	80	0.248535	2.6166	0	0	0	5876	tags=50%, list=25%, signal=67%
HALLMARK_PROTEIN_SECRETION	94	0.225727	2.53225	0	0	0	5913	tags=48%, list=25%, signal=64%
HALLMARK_TGF_BETA_SIGNALING	52	0.288534	2.49499	0	0	0	1804	tags=37%, list=8%, signal=40%
HALLMARK_CHOLESTEROL_HOMEOSTASIS	73	0.23916	2.39367	0	0.000290225	0.005	4018	tags=41%, list=17%, signal=50%
HALLMARK_REACTIVE_OXYGEN_SPECIES_PATHWAY	48	0.274845	2.30573	0	0.000698184	0.012	6227	tags=54%, list=27%, signal=74%
HALLMARK_APICAL_JUNCTION	181	0.148565	2.28769	0	0.000797931	0.014	6989	tags=45%, list=30%, signal=63%
HALLMARK_ANDROGEN_RESPONSE	97	0.187398	2.1812	0.00198413	0.00225744	0.039	6698	tags=47%, list=29%, signal=66%
HALLMARK_UV_RESPONSE_UP	147	0.1442	2.03806	0.00980392	0.00591982	0.104	2841	tags=27%, list=12%, signal=30%
HALLMARK_XENOBIOTIC_METABOLISM	176	0.124543	1.92375	0.00594059	0.0107231	0.182	1752	tags=20%, list=8%, signal=21%
HALLMARK_PI3K_AKT_MTOR_SIGNALING	98	0.162984	1.87208	0.0138614	0.0135004	0.23	4775	tags=37%, list=21%, signal=46%
HALLMARK_HEDGEHOG_SIGNALING	34	0.237581	1.61732	0.0456349	0.0486942	0.657	13655	tags=82%, list=59%, signal=199%
HALLMARK_ALLOGRAFT_REJECTION	180	0.104059	1.61025	0.0398406	0.0490214	0.667	11181	tags=58%, list=48%, signal=111%
HALLMARK_KRAS_SIGNALING_DN	148	0.103398	1.43214	0.115079	0.106096	0.907	17593	tags=86%, list=76%, signal=348%
HALLMARK_WNT_BETA_CATENIN_SIGNALING	39	0.174231	1.30128	0.165306	0.174223	0.989	7295	tags=49%, list=31%, signal=71%
HALLMARK_NOTCH_SIGNALING	31	0.127708	0.846394	0.634	0.684811	1	6796	tags=42%, list=29%, signal=59%
HALLMARK_APICAL_SURFACE	40	0.10824	0.820984	0.694444	0.702839	1	18445	tags=90%, list=79%, signal=432%
HALLMARK_PANCREAS_BETA_CELLS	28	0.130121	0.803847	0.709091	0.707246	1	7786	tags=46%, list=33%, signal=70%

## Sheet: STable2d
Supplementary Table 2. Single-cell RNAseq GSEA Results comparing NGFR-high vs NGFR-low tumor cells
(d) Hallmark Pathways Depleted in NGFR-High tumor cells in R2 (brain tumor, D1169)
NAME	SIZE	ES	NES	NOM p-val	FDR q-val	FWER p-val	RANK AT MAX	LEADING EDGE
HALLMARK_OXIDATIVE_PHOSPHORYLATION	199	-0.457934	-7.60818	0	0	0	5110	tags=67%, list=22%, signal=86%
HALLMARK_MYC_TARGETS_V1	196	-0.281051	-4.65897	0	0	0	5037	tags=49%, list=22%, signal=63%
HALLMARK_INTERFERON_ALPHA_RESPONSE	96	-0.346768	-3.85349	0	0	0	3846	tags=51%, list=17%, signal=61%
HALLMARK_ADIPOGENESIS	193	-0.219934	-3.55414	0	0	0	3610	tags=37%, list=15%, signal=44%
HALLMARK_MYC_TARGETS_V2	58	-0.337466	-2.98959	0	0	0	7019	tags=64%, list=30%, signal=91%
HALLMARK_INTERFERON_GAMMA_RESPONSE	197	-0.180423	-2.96641	0	0	0	3874	tags=35%, list=17%, signal=41%
HALLMARK_E2F_TARGETS	198	-0.168958	-2.8087	0	0	0	5510	tags=40%, list=24%, signal=52%
HALLMARK_FATTY_ACID_METABOLISM	147	-0.203586	-2.79708	0	0	0	3053	tags=33%, list=13%, signal=38%
HALLMARK_G2M_CHECKPOINT	195	-0.171911	-2.79323	0	0	0	9050	tags=56%, list=39%, signal=91%
HALLMARK_HEME_METABOLISM	177	-0.18051	-2.75342	0	0	0	5698	tags=42%, list=24%, signal=56%
HALLMARK_DNA_REPAIR	149	-0.178296	-2.55764	0	0	0	5723	tags=42%, list=25%, signal=56%
HALLMARK_PEROXISOME	96	-0.18092	-2.10199	0.00373134	0.00316314	0.063	3811	tags=34%, list=16%, signal=41%
HALLMARK_MITOTIC_SPINDLE	198	-0.102266	-1.66311	0.0226804	0.0376578	0.557	9050	tags=49%, list=39%, signal=79%
HALLMARK_SPERMATOGENESIS	100	-0.124929	-1.49022	0.0748031	0.0766164	0.835	4790	tags=33%, list=21%, signal=41%
HALLMARK_BILE_ACID_METABOLISM	100	-0.0714574	-0.847778	0.648148	0.64322	1	3468	tags=22%, list=15%, signal=26%

## Sheet: STable3
Supplementary Table 3. Conjugated antibodies used in t-CyCIF
Abbre.	Antibody Name	Target Protein	Vendor	Catalog no.	Clone	Dilution	Fluorophore	Research Resource Identifier	Vendor Link
S100	S100a-488	S100alpha	Abcam	AB207367	EPR5251	1:400	Alexa Fluor 488	AB_2728788	https://www.abcam.com/s100-alpha-antibody-epr5251-alexa-fluor-488-ab207367.html
MITF	anti-MITF	MITF	Abcam	AB12039	C5	1:400	N/D	AB_298801	https://www.abcam.com/mitf-antibody-c5-chip-grade-ab12039.html
CD4	CD4-488	CD4	R&D Systems	FAB8165G	Polyclonal	1:200	Alexa Fluor 488	AB_2728839	https://www.rndsystems.com/products/human-cd4-alexa-fluor-488-conjugated-antibody_fab8165g
CD8a	CD8a-660	CD8	eBioscience	50-0008-80	AMC908	1:200	eFluor 660	AB_2574148	https://www.thermofisher.com/antibody/product/CD8a-Antibody-clone-AMC908-Monoclonal/50-0008-80
ECad	Ecad-488	E-Cadherin	CST	3199	24E10	1:400	Alexa Fluor 488	AB_10691457	https://www.cellsignal.com/products/antibody-conjugates/e-cadherin-24e10-rabbit-mab-alexa-fluor-488-conjugate/3199?N=4294956287&Ntt=3199&fromPage=plp&_requestid=2089116
CD11b	CD11b-488	CD11b	Abcam	AB204271	EPR1344	1:400	Alexa Fluor 488	AB_2728739	https://www.abcam.com/cd11b-antibody-epr1344-alexa-fluor-488-ab204271.html
Survivin	Survivin-647	Survivin	CST	2866	71G4B7	1:150	Alexa Fluor 647	AB_10698609	https://www.cellsignal.com/products/antibody-conjugates/survivin-71g4b7-rabbit-mab-alexa-fluor-647-conjugate/2866
VEGFR2	VEGFR2-PE	VEGFR2	CST	12634	D5B1	1:200	PE	AB_2728829	https://www.cellsignal.com/products/antibody-conjugates/vegf-receptor-2-d5b1-rabbit-mab-pe-conjugate/12634
CD3	CD3D-555	CD3D	Abcam	AB208514	EP4426	1:100	Alexa Fluor 555	AB_2728789	https://www.abcam.com/cd3d-antibody-ep4426-alexa-fluor-555-ab208514.html
FOXP3	FOXP3-570	FOXP3	eBioscience	41-4777-80	236A/E7	1:200	eFluor 570	AB_2573608	https://www.thermofisher.com/antibody/product/FOXP3-Antibody-clone-236A-E7-Monoclonal/41-4777-80
Ki67	Ki67-570	Ki67	eBioscience	41-5699-80	20Raj1	1:200	eFluor 570	AB_11220088	https://www.thermofisher.com/antibody/product/Ki-67-Antibody-clone-20Raj1-Monoclonal/41-5699-80
pRb	pRB-555	pRB(S807/811)	CST	8957	D20B12	1:200	Alexa Fluor 555	AB_199837	https://www.cellsignal.com/products/antibody-conjugates/phospho-rb-ser807-811-d20b12-xp-rabbit-mab-alexa-fluor-555-conjugate/8957
CytoKeratin	Keratin-570	pan-Keratin	eBioscience	41-9003-80	AE1/AE3	1;800	eFluor 570	AB_11217482	https://www.thermofisher.com/antibody/product/Pan-Cytokeratin-Antibody-clone-AE1-AE3-Monoclonal/41-9003-80
Vimentin	Vimentin-555	Vimentin	CST	9855	D21H3	1:800	Alexa Fluor 555	AB_10859896	https://www.cellsignal.com/products/antibody-conjugates/vimentin-d21h3-xp-rabbit-mab-alexa-fluor-555-conjugate/9855
pH2AX	gH2ax-647	H2ax(S139)	BioLegend	613407	2F3	1:200	Alexa Fluor 647	AB_2114994	https://www.biolegend.com/en-us/products/alexa-fluor-647-anti-h2a-x-phospho-ser139-antibody-3503
SMA	aSMA-660	aSMA	eBioscience	50-9760-80	1A4	1:1000	eFluor 660	AB_2574361	https://www.thermofisher.com/antibody/product/Alpha-Smooth-Muscle-Actin-Antibody-clone-1A4-Monoclonal/50-9760-80
HLAA	MHCI-647	MHCI/HLAA	Abcam	AB199837	EP1395Y	1:800	Alexa Fluor 647	AB_2728798	https://www.abcam.com/hla-a-antibody-ep1395y-alexa-fluor-647-ab199837.html
CD45	CD45-PE	CD45	R&D Systems	FAB1430P-100	2D1	1:100	PE	AB_2237898	https://www.rndsystems.com/products/human-cd45-pe-conjugated-antibody-2d1_fab1430p
PD1	PD1-647	PD1	Abcam	AB201825	EPR4877 (2)	1:200	Alexa Fluor 647	AB_2728811	https://www.abcam.com/pd1-antibody-epr48772-alexa-fluor-647-ab201825.html
PDL1	PDL1-647	PD-L1/CD274	CST	15005	E1L3N	1:200	Alexa Fluor 647	AB_2728832	https://www.cellsignal.com/products/antibody-conjugates/pd-l1-e1l3n-xp-rabbit-mab-alexa-fluor-647-conjugate/15005
NGFR	NGFR-647	NGFR/CD271	Abcam	AB195180	EP1039Y	1:200	Alexa Fluor 647	AB_2728801	https://www.abcam.com/p75-ngf-receptor-antibody-ep1039y-alexa-fluor-647-ab195180.html
Catenin	Catenin-647	Beta-Catenin	CST	4627	L54E2	1:400	Alexa Fluor 647	AB_10691326	https://www.cellsignal.com/products/antibody-conjugates/b-catenin-l54e2-mouse-mab-alexa-fluor-647-conjugate/4627
NGFR_BD	NGFR-647	NGFR/CD271	BD	560326	C40-1457	1:400	Alexa Fluor 647	AB_1645403	https://www.bdbiosciences.com/us/reagents/research/antibodies-buffers/immunology-reagents/anti-human-antibodies/cell-surface-antigens/alexa-fluor-647-mouse-anti-human-cd271-c40-1457/p/560326

## Sheet: STable4
Supplementary Table 4. NGFR gating values
Paper_ID	CyCIF_ID	CyCIF batch	Max	Min	Gate
T4	98_DTF_1433	1	9.1	7.5	8
T5	98_DTF_1697	1	11.5	7.5	8.2
T6	D13_06783_A2	1	11.8	7.5	8.7
T7	D13_07880_A2	1	10.9	7.5	8.3
T8	D13_07880_B2	1	11.3	7.4	9
T9	D13_07880_C2	1	11.4	7.5	8.6
T10	D13_07880_D2	1	11	7.5	8.7
T11	D13_08200_A2	1	11.7	7.4	8.4
T12	D13_08200_B4	1	11.7	7.4	8.3
T13	D13_08200_C2	1	10.7	7.5	8.5
T14	D13_08200_D5	1	10.8	7.4	8.5
T15	D14_00257_A2	1	10.4	7.5	8.2
T16	D14_00257_B7	1	9.2	7.5	8.2
T17	D14_00617_A4	1	9.9	7.5	8.2
T18	D14_00617_B2	1	10.4	7.5	8.1
T19	D14_00617_C4	1	10.4	7.5	8.3
T20	D14_01032_A7	1	9.2	7.5	8
T21	D14_01032_B2	1	9.8	7.6	8.1
T22	D14_01032_C1	1	9.9	7.5	8.4
R3.2	MEL122018	2	11.1	6.7	8.7
R3.1	MEL12718	2	10.2	7.5	8.3
T3	MEL92413	2	11.1	5.8	8.3
AB1	RA02	3	10.8	3.6	7
AB2	RA03	3	10.5	3.5	7.5
AL1	RA04	3	10.9	3.7	8.3
AL2	RA05	3	10.6	3.7	8
AL3	RA07	3	10.8	3.3	8.1
AL4	RA08	3	10.8	4	8.4
AS1	RA09	3	10.8	4	7.2
AS2	RA12	3	10.6	3.5	7.6
AV1	RA13	3	11	3.4	8
AS3	RA19	3	11	3.5	7.9
AS4	RA20	3	10.9	4	8.6
