# Supplementary material for: Genome-level selection in tumors as a universal marker of resistance to therapy
Source: Nat Commun. 2025 Jul 16;16:6535. doi: 10.1038/s41467-025-61709-x (PMC12263839; doi:10.1038/s41467-025-61709-x)
Supplement: Supplementary file 4 — Supplementary Software 1 [file 41467_2025_61709_MOESM4_ESM.zip › CODE/MM_MOFFITT/clonal_vs_subclonal_dNdS.m]

% ANALYSIS of Multiple Myeloma Patients, with multiple samples/time points
% CLONAL vs. SUBCLONAL (dN/dS) for patients with at least 3 samples
% GET:
% --- dNdS: for each patient with at least 3 samples => the dN/dS of clonal (shared by all samples) vs. Subclonal (Private / shared by some)
% --- MID:  the index in MULTI.mat of the patients 

function [dNdS_clonal, dNdS_sub, PID] = clonal_vs_subclonal_dNdS()

%%%%%%%%%%%%%%%%%%%%%%%%%%%%%%%%%%%%%
%%%      READ  MUTATION DATA      %%%
% --- samples by genes mutation matrices
load MUT_data.mat 
% --- all patients with multiple samples
load MULTI.mat
% --- N, S, and dN/dS in all samples (entire genome)
tot_N    = sum(MUT_non_silent')'; % No. of Non-silent mutations across the genome
tot_S    = sum(MUT_silent')';     % No. of Silent mutations across the genome
tot_dNdS = tot_N./tot_S./3.36;    % Normalization by the ratio nN/nS (across the human genome)

%%%%%%%%%%%%%%%%%%%%%%%%%%%%%%%%%%%%%%%%%%%%%%%%%%%%
%%%   Go Over patients with at least 3 samples   %%%
% --- find Clonal (shared by all) vs. Subclonal (private)
N = length(MULTI);
count = 0;
for i = 1:N
    BIO = MULTI(i).biopsy;
    if length(BIO) <=2
        continue;
    else
        Nb = length(BIO);
        count = count + 1;
        PID(count,1) = i;
    end
    
    % --- find the index of the samples in the data
    for j = 1:Nb
        id_s(j) = find(strcmp(SAMPLES, BIO{j})>0);
    end
    
    % --- split to shared vs. the rest (i.e., not shared by all)
    N_MUT = logical(MUT_non_silent(id_s,:));
    S_MUT = logical(MUT_silent(id_s,:));
    id_clonal = find(sum(N_MUT,1) == Nb);
    %id_sub    = 1:length(GENES); id_sub(id_clonal) = [];
    id_sub    = find(sum(N_MUT,1) > 0 & sum(N_MUT,1) < Nb);
    id_back   = 1:length(GENES); id_back(union(id_clonal,id_sub)) = [];
    
    % --- re-estimate N and S mutations
    N_clonal    = sum(MUT_non_silent(id_s,id_clonal)')'; % Clonal Genes
    S_clonal    = sum(MUT_silent(id_s,id_clonal)')';
    N_sub    = sum(MUT_non_silent(id_s,id_sub)')';       % Subclonal genes
    S_sub    = sum(MUT_silent(id_s,id_sub)')';
    %N_back    = sum(MUT_non_silent(id_s,id_back)')'; % Background genes (Nalways 0)
    S_back    = sum(MUT_silent(id_s,id_back)')';     % Background silent mutations (genes with S and no N)
    
    % ---  re-estimate dN/dS (considring background S mutations are proportionaly assigned to Clonal / Subclonal)
    R_clonal = length(id_clonal)/(length(id_clonal) + length(id_sub)); % Ratios of Clonal vs. Subclonal mutated genes
    R_sub    = length(id_sub)/(length(id_clonal) + length(id_sub));    
    dNdS_clonal(count,1) = sum(N_clonal)./sum((S_clonal + S_back.*R_clonal))./3.36; % Average across Samples
    dNdS_sub(count,1)    = sum(N_sub)./sum(S_sub + S_back.*R_sub)./3.36;     
    
    N_all  = sum(MUT_non_silent(id_s,:)')'; 
    S_all  = sum(MUT_silent(id_s,:)')';
    dNdS_all(count,1)    = sum(N_all)./sum(S_all)./3.36;  % Entire genome
    
    
    % save also
    ML_clonal(count,1) = sum(N_clonal)/length(id_s);
    ML_sub(count,1)    = sum(N_sub)/length(id_s);
    ML_all(count,1)    = sum(N_all)/length(id_s);
    
    clear id_* N_* S_* R
end


% remove cases with too low No. of Mutations
id_rm = find(ML_clonal < 8 | ML_sub < 8 | isnan(dNdS_clonal)==1 | isnan(dNdS_sub)==1 | isinf(dNdS_clonal)==1 | isinf(dNdS_sub)==1);
dNdS_all(id_rm) = []; dNdS_clonal(id_rm) = []; dNdS_sub(id_rm) = []; 
ML_all(id_rm)   = []; ML_clonal(id_rm)   = []; ML_sub(id_rm)   = [];
PID(id_rm)      = [];

% PLOT
subplot(231)
plot(dNdS_clonal, dNdS_sub, 'ko');
xlabel('dN/dS_{clonal}'); ylabel('dN/dS_{Subclonal}');

% G = ones(2*length(PID),1); G(length(PID)+1:length(PID)*2) = 2;
% subplot(232)
% boxplot([dNdS_clonal; dNdS_sub], G, 'labels', {'Clonal', 'Subclonal'})
% ylabel('dN/dS');

G = ones(3*length(PID),1); G(length(PID)+1:length(PID)*2) = 2; G(length(PID)*2+1:length(PID)*3) = 3;
subplot(232)
boxplot([dNdS_all; dNdS_clonal; dNdS_sub], G, 'labels', {'All', 'Clonal', 'Subclonal'})
ylabel('dN/dS');

subplot(233)
plot(ML_clonal, dNdS_clonal,'bo'); hold;
plot(ML_sub,    dNdS_sub,   'ro');
xlabel('N'); ylabel('dN/dS'); 
legend({'Clonal', 'Subclonal'});

subplot(235)
G = ones(3*length(PID),1); G(length(PID)+1:length(PID)*2) = 2; G(length(PID)*2+1:length(PID)*3) = 3;
boxplot([ML_all; ML_clonal; ML_sub], G, 'labels', {'All', 'Clonal', 'Subclonal'})
ylabel('N');
% X(1,:)= [nanmean(dNdS_clonal), nanstd(dNdS_clonal)./sqrt(length(dNdS_clonal))];
% X(2,:)= [nanmean(dNdS_sub), nanstd(dNdS_sub)./sqrt(length(dNdS_sub))];
% Y(1,:)= [nanmean(ML_clonal), nanstd(ML_clonal)./sqrt(length(ML_clonal))];
% Y(2,:)= [nanmean(ML_sub), nanstd(ML_sub)./sqrt(length(ML_sub))];
% bar([1,2], X(:,1),'b'); hold; errorbar([1,2], X(:,1),X(:,2), 'b')
% bar([4,5], Y(:,1),'r'); errorbar([4,5], Y(:,1),Y(:,2), 'r')
