# Supplementary material for: Genome-level selection in tumors as a universal marker of resistance to therapy
Source: Nat Commun. 2025 Jul 16;16:6535. doi: 10.1038/s41467-025-61709-x (PMC12263839; doi:10.1038/s41467-025-61709-x)
Supplement: Supplementary file 4 — Supplementary Software 1 [file 41467_2025_61709_MOESM4_ESM.zip › CODE/MM_MOFFITT/CNA/CNA_all_genes.xlsx]

## Sheet: Sheet 1
tumorID	sample_id_col	loss	normal	gain	%gain	%loss	%gain+%loss
SL372882	TSL372882_NSL363326	14293	10016	36255	0.598623	0.235998	0.834621
SL552710	TSL552710_NSL530045	3831	12486	44247	0.730583	0.0632554	0.793838
SL379797	TSL379797_NSL377490	4139	12933	43492	0.718116	0.0683409	0.786457
SL372853	TSL372853_NSL363297	14198	15732	30634	0.505812	0.23443	0.740242
SL241594	TSL241594_NSL241644	20645	15872	24047	0.397051	0.340879	0.73793
FT-SA243192	TFT-SA243192_NFT-SA242829	6099	15946	38519	0.636005	0.100703	0.736708
SL641830	TSL641830_NSL641808	2884	16095	41585	0.686629	0.047619	0.734248
SL552715	TSL552715_NSL530055	4574	18190	37800	0.624133	0.0755234	0.699657
SL372854	TSL372854_NSL363301	17867	18359	24338	0.401856	0.29501	0.696866
SL380821	TSL380821_NSL377473	10255	18654	31655	0.52267	0.169325	0.691995
SL235775	TSL235775_NSL235713	3230	19081	38253	0.631613	0.053332	0.684945
SL235791	TSL235791_NSL216840	15569	19690	25305	0.417822	0.257067	0.674889
SL225849	TSL225849_NSL220636	1425	20062	39077	0.645218	0.0235288	0.668747
SL571148	TSL571148_NSL571204	9220	20796	30548	0.504392	0.152236	0.656628
SL237986	TSL237986_NSL240367	2980	21980	35604	0.587874	0.0492041	0.637078
SL239824	TSL239824_NSL238044	2070	22151	36343	0.600076	0.0341787	0.634255
SL523651	TSL523651_NSL526403	7157	22502	30905	0.510287	0.118173	0.628459
SL571187	TSL571187_NSL571233	5581	22544	32439	0.535615	0.0921505	0.627766
SL523617	TSL523617_NSL526417	5637	23093	31834	0.525626	0.0930751	0.618701
SL216893	TSL216893_NSL215306	1778	23383	35403	0.584555	0.0293574	0.613913
SL571184	TSL571184_NSL571233	5056	23848	31660	0.522753	0.0834819	0.606235
SL419037	TSL419037_NSL415990	4680	23911	31973	0.527921	0.0772736	0.605195
SL235788	TSL235788_NSL203186	4105	23998	32461	0.535978	0.0677795	0.603758
FT-SA243169	TFT-SA243169_NFT-SA242808	8266	24630	27668	0.456839	0.136484	0.593323
SL217783	TSL217783_NSL215306	5840	24772	29952	0.494551	0.0964269	0.590978
SL571152	TSL571152_NSL571205	5471	24781	30312	0.500495	0.0903342	0.59083
SL263861	TSL263861_NSL263785	1702	24789	34073	0.562595	0.0281025	0.590697
SL536007	TSL536007_NSL530029	2573	25125	32866	0.542666	0.042484	0.58515
SL239808	TSL239808_NSL237947	2178	25136	33250	0.549006	0.035962	0.584968
SL239817	TSL239817_NSL238029	4902	25387	30275	0.499884	0.0809392	0.580824
SL315118	TSL315118_NSL215316	7830	25563	27171	0.448633	0.129285	0.577918
SL523652	TSL523652_NSL526404	4598	25672	30294	0.500198	0.0759197	0.576118
SL571150	TSL571150_NSL571212	4604	25750	30210	0.498811	0.0760188	0.57483
SL641832	TSL641832_NSL641810	5797	25932	28835	0.476108	0.0957169	0.571825
SL239818	TSL239818_NSL238036	4983	26239	29342	0.484479	0.0822766	0.566756
SL600419	TSL600419_NSL600522	12315	26339	21910	0.361766	0.203339	0.565105
SL523608	TSL523608_NSL473406	6136	26354	28074	0.463543	0.101314	0.564857
SL281119	TSL281119_NSL279386	4396	26366	29802	0.492074	0.0725844	0.564659
SL571168	TSL571168_NSL571217	1913	26440	32211	0.531851	0.0315864	0.563437
SL263859	TSL263859_NSL215288	3244	26462	30858	0.509511	0.0535632	0.563074
SL238111	TSL238111_NSL235733	3685	26510	30369	0.501436	0.0608447	0.562281
SL372872	TSL372872_NSL363306	13473	26552	20539	0.339129	0.222459	0.561588
SL225885	TSL225885_NSL216856	6529	26773	27262	0.450135	0.107803	0.557939
SL237985	TSL237985_NSL225820	1292	26777	32495	0.53654	0.0213328	0.557873
SL391965	TSL391965_NSL391902	4375	26834	29355	0.484694	0.0722376	0.556932
SL372878	TSL372878_NSL363320	4354	26924	29286	0.483555	0.0718909	0.555445
SL413541	TSL413541_NSL415996	1792	26937	31835	0.525642	0.0295885	0.555231
SL536122	TSL536122_NSL526509	5657	26997	27910	0.460835	0.0934053	0.55424
SL380853	TSL380853_NSL377508	13673	27009	19882	0.328281	0.225761	0.554042
SL372862	TSL372862_NSL363320	4358	27125	29081	0.48017	0.0719569	0.552127
SL523615	TSL523615_NSL526416	6827	27167	26570	0.438709	0.112724	0.551433
SL536009	TSL536009_NSL530044	15940	27171	17453	0.288174	0.263193	0.551367
SL238078	TSL238078_NSL225820	1137	27432	31995	0.528284	0.0187735	0.547058
SL523655	TSL523655_NSL473406	6698	27465	26401	0.435919	0.110594	0.546513
SL220684	TSL220684_NSL216856	6827	27475	26262	0.433624	0.112724	0.546348
SL238089	TSL238089_NSL216856	5922	27545	27097	0.447411	0.0977809	0.545192
SL265328	TSL265328_NSL265237	930	27628	32006	0.528466	0.0153557	0.543821
SL521900	TSL521900_NSL473406	6746	27859	25959	0.428621	0.111386	0.540007
SL241546	TSL241546_NSL237953	3088	27959	29517	0.487369	0.0509874	0.538356
SL238012	TSL238012_NSL220673	7983	27979	24602	0.406215	0.131811	0.538026
SL240425	TSL240425_NSL241655	4003	28076	28485	0.470329	0.0660954	0.536424
SL399814	TSL399814_NSL395123	1359	28089	31116	0.513771	0.0224391	0.53621
SL413540	TSL413540_NSL413792	2877	28228	29459	0.486411	0.0475035	0.533915
SL552717	TSL552717_NSL530057	2375	28328	29861	0.493049	0.0392147	0.532263
SL536013	TSL536013_NSL391902	4548	28462	27554	0.454957	0.0750941	0.530051
SL313636	TSL313636_NSL235643	10238	28513	21813	0.360164	0.169044	0.529209
SL238004	TSL238004_NSL220667	3578	28700	28286	0.467043	0.059078	0.526121
SL393230	TSL393230_NSL391890	1902	28848	29814	0.492273	0.0314048	0.523677
SL521897	TSL521897_NSL571203	8505	29138	22921	0.378459	0.14043	0.518889
SL235710	TSL235710_NSL237955	2125	29551	28888	0.476983	0.0350869	0.51207
SL215344	TSL215344_NSL215302	2775	29628	28161	0.464979	0.0458193	0.510798
FT-SA243165	TFT-SA243165_NFT-SA242804	4928	29639	25997	0.429248	0.0813685	0.510617
SL523614	TSL523614_NSL536096	3085	29771	27708	0.4575	0.0509379	0.508437
SL372868	TSL372868_NSL363341	2888	29864	27812	0.459217	0.0476851	0.506902
SL235688	TSL235688_NSL235651	5232	29903	25429	0.41987	0.086388	0.506258
SL215335	TSL215335_NSL215288	2109	29905	28550	0.471402	0.0348227	0.506225
SL521924	TSL521924_NSL571203	7502	30106	22956	0.379037	0.123869	0.502906
SL321963	TSL321963_NSL317482	26388	30199	3977	0.0656661	0.435704	0.50137
SL571165	TSL571165_NSL571214	4569	30429	25566	0.422132	0.0754409	0.497573
SL641844	TSL641844_NSL641812	9226	30441	20897	0.34504	0.152335	0.497375
SL237984	TSL237984_NSL240373	5185	30760	24619	0.406496	0.0856119	0.492108
SL217784	TSL217784_NSL215273	5740	30775	24049	0.397084	0.0947758	0.49186
SL523626	TSL523626_NSL526502	3184	30857	26523	0.437933	0.0525725	0.490506
SL571183	TSL571183_NSL571228	5393	30864	24307	0.401344	0.0890463	0.49039
SL238003	TSL238003_NSL220664	4991	31009	24564	0.405587	0.0824087	0.487996
SL263863	TSL263863_NSL265232	4785	31054	24725	0.408246	0.0790073	0.487253
SL434811	TSL434811_NSL429076	4680	31065	24819	0.409798	0.0772736	0.487072
SL238094	TSL238094_NSL225840	5521	31170	23873	0.394178	0.0911598	0.485338
SL215336	TSL215336_NSL215286	3436	31191	25937	0.428258	0.0567334	0.484991
SL571159	TSL571159_NSL571210	8466	31240	20858	0.344396	0.139786	0.484182
SL641825	TSL641825_NSL415999	10168	31248	19148	0.316161	0.167889	0.48405
SL405121	TSL405121_NSL407288	2091	31325	27148	0.448253	0.0345255	0.482779
FT-SA243164	TFT-SA243164_NFT-SA242806	2865	31380	26319	0.434565	0.0473053	0.48187
SL562387	TSL562387_NSL562460	8754	31452	20358	0.33614	0.144541	0.480682
SL265327	TSL265327_NSL265236	7241	31467	21856	0.360874	0.119559	0.480434
SL372857	TSL372857_NSL363307	21465	31539	7560	0.124827	0.354418	0.479245
SL235803	TSL235803_NSL235738	2880	31631	26053	0.430173	0.047553	0.477726
SL552721	TSL552721_NSL530030	4914	31823	23827	0.393419	0.0811373	0.474556
SL571181	TSL571181_NSL426028	4795	31869	23900	0.394624	0.0791724	0.473796
SL265324	TSL265324_NSL235655	9981	31997	18586	0.306882	0.164801	0.471683
SL237988	TSL237988_NSL238059	8229	32248	20087	0.331666	0.135873	0.467538
SL380824	TSL380824_NSL377477	6657	32260	21647	0.357424	0.109917	0.46734
SL238093	TSL238093_NSL225838	3196	32299	25069	0.413926	0.0527706	0.466696
SL225866	TSL225866_NSL220652	2326	32308	25930	0.428142	0.0384057	0.466548
SL238080	TSL238080_NSL238062	7494	32338	20732	0.342316	0.123737	0.466052
SL238090	TSL238090_NSL216833	2480	32339	25745	0.425088	0.0409484	0.466036
SL552723	TSL552723_NSL530051	5265	32464	22835	0.377039	0.0869328	0.463972
SL473309	TSL473309_NSL482968	1032	32475	27057	0.446751	0.0170398	0.46379
SL241568	TSL241568_NSL238055	1414	32552	26598	0.439172	0.0233472	0.462519
SL272546	TSL272546_NSL278205	2573	32848	25143	0.415148	0.042484	0.457632
SL238109	TSL238109_NSL235731	5070	33075	22419	0.37017	0.0837131	0.453883
SL641823	TSL641823_NSL641803	8335	33142	19087	0.315154	0.137623	0.452777
SL217772	TSL217772_NSL216845	4847	33149	22568	0.372631	0.080031	0.452662
SL281132	TSL281132_NSL235732	7214	33151	20199	0.333515	0.119114	0.452629
SL225848	TSL225848_NSL238074	4791	33202	22571	0.37268	0.0791064	0.451787
SL265348	TSL265348_NSL265257	4510	33204	22850	0.377287	0.0744667	0.451754
SL239793	TSL239793_NSL237931	4158	33311	23095	0.381332	0.0686546	0.449987
SL239792	TSL239792_NSL235631	869	33339	26356	0.435176	0.0143485	0.449524
SL241592	TSL241592_NSL241643	5693	33380	21491	0.354848	0.0939997	0.448848
SL374468	TSL374468_NSL509173	8583	33397	18584	0.306849	0.141718	0.448567
SL250827	TSL250827_NSL250683	845	33415	26304	0.434317	0.0139522	0.44827
SL372869	TSL372869_NSL363297	13520	33448	13596	0.22449	0.223235	0.447725
SL240426	TSL240426_NSL241656	4582	33520	22462	0.37088	0.0756555	0.446536
SL419038	TSL419038_NSL415992	3924	33521	23119	0.381728	0.064791	0.446519
SL238121	TSL238121_NSL235636	9065	33538	17961	0.296562	0.149676	0.446239
SL523607	TSL523607_NSL526412	7870	33623	19071	0.31489	0.129945	0.444835
SL571171	TSL571171_NSL571220	10843	33675	16046	0.264943	0.179034	0.443977
SL523627	TSL523627_NSL526423	3576	33744	23244	0.383792	0.059045	0.442837
SL216881	TSL216881_NSL240370	3293	33750	23521	0.388366	0.0543722	0.442738
SL216918	TSL216918_NSL215315	7603	33839	19122	0.315732	0.125537	0.441269
SL203247	TSL203247_NSL203185	862	33866	25836	0.42659	0.0142329	0.440823
SL238010	TSL238010_NSL220675	10549	33925	16090	0.265669	0.174179	0.439849
SL272550	TSL272550_NSL278208	2634	33934	23996	0.396209	0.0434912	0.4397
SL238110	TSL238110_NSL235732	5702	33941	20921	0.345436	0.0941483	0.439585
SL239822	TSL239822_NSL238037	1459	33981	25124	0.414834	0.0240902	0.438924
SL426497	TSL426497_NSL426028	2268	34000	24296	0.401162	0.037448	0.43861
SL238120	TSL238120_NSL235640	2101	34034	24429	0.403358	0.0346906	0.438049
SL419035	TSL419035_NSL415986	5350	34035	21179	0.349696	0.0883363	0.438032
SL272547	TSL272547_NSL278206	3914	34079	22571	0.37268	0.0646259	0.437306
SL552707	TSL552707_NSL426018	2816	34189	23559	0.388993	0.0464963	0.43549
SL332442	TSL332442_NSL322133	6339	34336	19889	0.328396	0.104666	0.433063
SL429257	TSL429257_NSL426018	2593	34394	23577	0.389291	0.0428142	0.432105
SL523648	TSL523648_NSL473404	2797	34438	23329	0.385196	0.0461826	0.431378
SL658255	TSL658255_NSL650922	2289	34543	23732	0.39185	0.0377947	0.429645
SL571192	TSL571192_NSL571237	3897	34594	22073	0.364457	0.0643452	0.428803
SL641841	TSL641841_NSL641820	1104	34621	24839	0.410128	0.0182287	0.428357
SL239794	TSL239794_NSL237935	5466	34664	20434	0.337395	0.0902516	0.427647
SL235763	TSL235763_NSL225815	2084	34784	23696	0.391256	0.0344099	0.425665
SL281134	TSL281134_NSL284842	1284	34797	24483	0.40425	0.0212007	0.425451
SL241599	TSL241599_NSL241648	8892	34805	16867	0.278499	0.14682	0.425319
SL240420	TSL240420_NSL238048	2076	34823	23665	0.390744	0.0342778	0.425021
SL235711	TSL235711_NSL237952	1716	34870	23978	0.395912	0.0283337	0.424245
SL237992	TSL237992_NSL220640	4279	34990	21295	0.351612	0.0706525	0.422264
SL530208	TSL530208_NSL530046	8641	34995	16928	0.279506	0.142676	0.422181
SL641831	TSL641831_NSL641809	4559	35128	20877	0.34471	0.0752757	0.419985
SL216882	TSL216882_NSL238069	6723	35159	18682	0.308467	0.111007	0.419474
SL571163	TSL571163_NSL571223	8699	35196	16669	0.27523	0.143633	0.418863
SL235776	TSL235776_NSL216845	4357	35200	21007	0.346856	0.0719404	0.418797
SL281131	TSL281131_NSL284840	4525	35216	20823	0.343818	0.0747144	0.418532
SL409638	TSL409638_NSL407183	1173	35234	24157	0.398867	0.0193679	0.418235
SL225860	TSL225860_NSL220644	5015	35297	20252	0.33439	0.082805	0.417195
SL552698	TSL552698_NSL530032	6712	35310	18542	0.306155	0.110825	0.41698
SL220682	TSL220682_NSL216852	6370	35315	18879	0.31172	0.105178	0.416898
SL265345	TSL265345_NSL265254	2643	35398	22523	0.371888	0.0436398	0.415527
SL235693	TSL235693_NSL235656	4385	35431	20748	0.34258	0.0724027	0.414982
SL562386	TSL562386_NSL562461	10314	35439	14811	0.244551	0.170299	0.41485
SL215332	TSL215332_NSL215280	3757	35520	21287	0.351479	0.0620336	0.413513
SL263854	TSL263854_NSL263781	2881	35533	22150	0.365729	0.0475695	0.413298
SL419042	TSL419042_NSL415998	6225	35579	18760	0.309755	0.102784	0.412539
SL265346	TSL265346_NSL265255	1648	35639	23277	0.384337	0.0272109	0.411548
SL235786	TSL235786_NSL216845	4411	35660	20493	0.338369	0.072832	0.411201
SL263867	TSL263867_NSL263789	1122	35665	23777	0.392593	0.0185259	0.411119
SL235671	TSL235671_NSL235627	3127	35675	21762	0.359322	0.0516313	0.410954
SL216919	TSL216919_NSL215319	4608	35679	20277	0.334803	0.0760848	0.410888
SL241547	TSL241547_NSL237957	5336	35683	19545	0.322716	0.0881051	0.410822
SL215359	TSL215359_NSL216873	5267	35686	19611	0.323806	0.0869659	0.410772
SL217767	TSL217767_NSL217723	6991	35734	17839	0.294548	0.115432	0.40998
SL235799	TSL235799_NSL225834	2612	35806	22146	0.365663	0.0431279	0.408791
SL235773	TSL235773_NSL225834	2287	35827	22450	0.370682	0.0377617	0.408444
SL235779	TSL235779_NSL235716	10598	35883	14083	0.232531	0.174988	0.407519
SL241598	TSL241598_NSL241647	9096	35913	15555	0.256836	0.150188	0.407024
SL374453	TSL374453_NSL509167	3315	35971	21278	0.351331	0.0547355	0.406066
SL473326	TSL473326_NSL473404	2308	35971	22285	0.367958	0.0381084	0.406066
SL332445	TSL332445_NSL203195	8377	36013	16174	0.267056	0.138316	0.405373
SL235797	TSL235797_NSL203204	5090	36037	19437	0.320933	0.0840433	0.404977
SL225863	TSL225863_NSL220649	19999	36120	4445	0.0733934	0.330213	0.403606
SL523616	TSL523616_NSL509180	15688	36131	8745	0.144393	0.259032	0.403424
SL203261	TSL203261_NSL203199	2650	36181	21733	0.358844	0.0437554	0.402599
SL536125	TSL536125_NSL473400	4374	36191	19999	0.330213	0.0722211	0.402434
SL225864	TSL225864_NSL203204	4614	36247	19703	0.325325	0.0761839	0.401509
SL235678	TSL235678_NSL203204	4826	36271	19467	0.321429	0.0796843	0.401113
SL216884	TSL216884_NSL238071	4610	36287	19667	0.324731	0.0761178	0.400849
SL405122	TSL405122_NSL407294	1802	36313	22449	0.370666	0.0297536	0.400419
SL409636	TSL409636_NSL407182	4302	36316	19946	0.329338	0.0710323	0.40037
SL658259	TSL658259_NSL650924	5114	36409	19041	0.314395	0.0844396	0.398834
SL571194	TSL571194_NSL571239	4599	36413	19552	0.322832	0.0759362	0.398768
SL571188	TSL571188_NSL571232	3338	36434	20792	0.343306	0.0551152	0.398422
SL571170	TSL571170_NSL571219	2181	36538	21845	0.360693	0.0360115	0.396704
SL379795	TSL379795_NSL377485	6188	36560	17816	0.294168	0.102173	0.396341
SL536121	TSL536121_NSL536093	5121	36600	18843	0.311125	0.0845552	0.395681
SL521926	TSL521926_NSL526586	3679	36604	20281	0.334869	0.0607457	0.395615
SL216906	TSL216906_NSL215295	4009	36632	19923	0.328958	0.0661944	0.395152
SL225865	TSL225865_NSL220650	5011	36651	18902	0.3121	0.0827389	0.394839
SL225874	TSL225874_NSL216845	4545	36681	19338	0.319299	0.0750446	0.394343
SL237996	TSL237996_NSL216842	6424	36692	17448	0.288092	0.10607	0.394162
SL216905	TSL216905_NSL215295	4218	36701	19645	0.324368	0.0696453	0.394013
SL380851	TSL380851_NSL377506	6909	36704	16951	0.279886	0.114078	0.393963
SL239782	TSL239782_NSL235643	6378	36795	17391	0.287151	0.10531	0.392461
SL332437	TSL332437_NSL322128	10589	36818	13157	0.217241	0.17484	0.392081
SL240422	TSL240422_NSL215282	5583	36819	18162	0.299881	0.0921835	0.392065
SL203266	TSL203266_NSL203204	4020	36827	19717	0.325556	0.0663761	0.391933
SL216895	TSL216895_NSL215273	6102	36905	17557	0.289892	0.100753	0.390645
SL235709	TSL235709_NSL237951	5174	36981	18409	0.303959	0.0854303	0.38939
SL393236	TSL393236_NSL391897	4863	37004	18697	0.308715	0.0802952	0.38901
SL215353	TSL215353_NSL216862	850	37023	22691	0.374662	0.0140347	0.388696
SL429264	TSL429264_NSL509177	13840	37086	9638	0.159137	0.228519	0.387656
SL426499	TSL426499_NSL426029	3454	37117	19993	0.330114	0.0570306	0.387144
SL641839	TSL641839_NSL641818	8911	37235	14418	0.238062	0.147134	0.385196
SL235686	TSL235686_NSL216845	2607	37262	20695	0.341705	0.0430454	0.38475
SL332440	TSL332440_NSL322131	5028	37271	18265	0.301582	0.0830196	0.384601
SL213793	TSL213793_NSL216846	3519	37279	19766	0.326365	0.0581038	0.384469
SL238122	TSL238122_NSL235644	6554	37426	16584	0.273826	0.108216	0.382042
SL203255	TSL203255_NSL203193	22486	37486	592	0.00977478	0.371277	0.381051
SL571176	TSL571176_NSL641804	6804	37517	16243	0.268196	0.112344	0.38054
SL261686	TSL261686_NSL203196	15093	37518	7953	0.131316	0.249207	0.380523
SL238113	TSL238113_NSL216833	2149	37519	20896	0.345023	0.0354831	0.380507
SL241561	TSL241561_NSL238033	5959	37550	17055	0.281603	0.0983918	0.379995
SL658251	TSL658251_NSL650917	1894	37623	21047	0.347517	0.0312727	0.378789
SL250829	TSL250829_NSL250685	4598	37666	18300	0.30216	0.0759197	0.378079
SL429265	TSL429265_NSL395128	4331	37679	18554	0.306354	0.0715111	0.377865
SL523654	TSL523654_NSL526406	5583	37706	17275	0.285235	0.0921835	0.377419
SL215343	TSL215343_NSL215299	1351	37712	21501	0.355013	0.022307	0.37732
SL523623	TSL523623_NSL526499	2692	37718	20154	0.332772	0.0444488	0.377221
SL419041	TSL419041_NSL415997	3234	37784	19546	0.322733	0.0533981	0.376131
SL225881	TSL225881_NSL225799	1850	37789	20925	0.345502	0.0305462	0.376048
SL250835	TSL250835_NSL203196	14523	37791	8250	0.13622	0.239796	0.376015
SL409641	TSL409641_NSL407296	2746	37839	19979	0.329882	0.0453405	0.375223
SL216888	TSL216888_NSL240372	3902	37850	18812	0.310614	0.0644277	0.375041
SL473316	TSL473316_NSL429071	6545	37851	16168	0.266957	0.108067	0.375025
SL239804	TSL239804_NSL237961	9953	37930	12681	0.209382	0.164339	0.37372
SL419033	TSL419033_NSL415984	2013	37935	20616	0.3404	0.0332376	0.373638
SL523656	TSL523656_NSL526481	3304	37950	19310	0.318836	0.0545539	0.37339
SL235673	TSL235673_NSL235630	3257	37981	19326	0.3191	0.0537778	0.372878
SL265325	TSL265325_NSL259711	1628	37999	20937	0.3457	0.0268807	0.372581
SL241558	TSL241558_NSL238031	5447	38021	17096	0.28228	0.0899379	0.372218
SL332284	TSL332284_NSL343678	3200	38060	19304	0.318737	0.0528367	0.371574
SL552705	TSL552705_NSL531147	6257	38133	16174	0.267056	0.103312	0.370369
FT-SA243175	TFT-SA243175_NFT-SA242794	5780	38163	16621	0.274437	0.0954362	0.369873
SL263877	TSL263877_NSL263788	5164	38175	17225	0.28441	0.0852652	0.369675
SL238083	TSL238083_NSL225830	1037	38181	21346	0.352454	0.0171224	0.369576
FT-SA176176D	TFT-SA176176D_NFT-SA176174	3944	38335	18285	0.301912	0.0651212	0.367033
SL571178	TSL571178_NSL571225	1651	38346	20567	0.339591	0.0272604	0.366852
SL434795	TSL434795_NSL429539	6786	38402	15376	0.25388	0.112047	0.365927
SL239823	TSL239823_NSL238041	3713	38404	18447	0.304587	0.061307	0.365894
SL641826	TSL641826_NSL391886	9473	38406	12685	0.209448	0.156413	0.365861
SL235698	TSL235698_NSL235664	3360	38435	18769	0.309904	0.0554785	0.365382
SL217766	TSL217766_NSL216838	4883	38496	17185	0.283749	0.0806255	0.364375
SL263852	TSL263852_NSL263779	3283	38681	18600	0.307113	0.0542071	0.36132
SL241590	TSL241590_NSL241642	12692	38684	9188	0.151707	0.209563	0.361271
SL571157	TSL571157_NSL531146	3910	38696	17958	0.296513	0.0645598	0.361073
SL241559	TSL241559_NSL238034	5381	38724	16459	0.271762	0.0888482	0.36061
SL241584	TSL241584_NSL237934	2189	38733	19642	0.324318	0.0361436	0.360462
SL321965	TSL321965_NSL317294	1604	38758	20202	0.333564	0.0264844	0.360049
SL523606	TSL523606_NSL526411	1166	38895	20503	0.338534	0.0192524	0.357787
SL235774	TSL235774_NSL237971	1197	38945	20422	0.337197	0.0197642	0.356961
SL321959	TSL321959_NSL317292	2680	38996	18888	0.311868	0.0442507	0.356119
SL641829	TSL641829_NSL641807	6768	39005	14791	0.244221	0.11175	0.355971
SL250833	TSL250833_NSL235625	6330	39021	15213	0.251189	0.104518	0.355706
SL434796	TSL434796_NSL429071	6016	39027	15521	0.256274	0.0993329	0.355607
SL536120	TSL536120_NSL526505	2111	39027	19426	0.320752	0.0348557	0.355607
SL523628	TSL523628_NSL526424	3562	39121	17881	0.295241	0.0588138	0.354055
SL658266	TSL658266_NSL650930	6625	39144	14795	0.244287	0.109388	0.353675
SL321958	TSL321958_NSL317291	1039	39147	20378	0.336471	0.0171554	0.353626
SL571154	TSL571154_NSL571207	2421	39154	18989	0.313536	0.0399742	0.35351
SL215330	TSL215330_NSL240375	5967	39155	15442	0.25497	0.0985239	0.353494
SL658253	TSL658253_NSL650920	2371	39158	19035	0.314296	0.0391487	0.353444
SL241563	TSL241563_NSL238043	1507	39184	19873	0.328132	0.0248828	0.353015
SL235770	TSL235770_NSL220655	2104	39189	19271	0.318192	0.0347401	0.352932
SL263865	TSL263865_NSL238051	5664	39238	15662	0.258602	0.0935209	0.352123
SL571173	TSL571173_NSL571229	7054	39256	14254	0.235354	0.116472	0.351826
SL281120	TSL281120_NSL279387	1859	39286	19419	0.320636	0.0306948	0.351331
SL393225	TSL393225_NSL391882	12653	39288	8623	0.142378	0.208919	0.351298
SL380844	TSL380844_NSL377498	2766	39300	18498	0.305429	0.0456707	0.3511
SL523624	TSL523624_NSL526500	4670	39310	16584	0.273826	0.0771085	0.350935
SL658254	TSL658254_NSL650916	13870	39317	7377	0.121805	0.229014	0.350819
SL203254	TSL203254_NSL203192	1993	39334	19237	0.317631	0.0329073	0.350538
SL552718	TSL552718_NSL530058	923	39432	20209	0.33368	0.0152401	0.34892
SL263849	TSL263849_NSL263777	5805	39476	15283	0.252345	0.095849	0.348194
SL237989	TSL237989_NSL220631	5215	39508	15841	0.261558	0.0861073	0.347665
SL216904	TSL216904_NSL215294	5732	39545	15287	0.252411	0.0946437	0.347054
SL237980	TSL237980_NSL238063	2475	39566	18523	0.305842	0.0408659	0.346708
SL473327	TSL473327_NSL473405	1512	39572	19480	0.321643	0.0249653	0.346609
SL239796	TSL239796_NSL237934	1979	39593	18992	0.313586	0.0326762	0.346262
SL216887	TSL216887_NSL215282	2756	39594	18214	0.30074	0.0455056	0.346245
SL235699	TSL235699_NSL237933	4188	39669	16707	0.275857	0.06915	0.345007
SL434810	TSL434810_NSL429075	1234	39678	19652	0.324483	0.0203751	0.344858
SL552712	TSL552712_NSL530049	1495	39684	19385	0.320075	0.0246846	0.344759
SL263856	TSL263856_NSL263782	4818	39693	16053	0.265058	0.0795522	0.344611
SL241548	TSL241548_NSL237965	6739	39717	14108	0.232944	0.111271	0.344214
SL235683	TSL235683_NSL235641	6480	39781	14303	0.236163	0.106994	0.343158
SL235708	TSL235708_NSL216838	3573	39825	17166	0.283436	0.0589954	0.342431
SL434793	TSL434793_NSL429445	6633	39878	14053	0.232036	0.109521	0.341556
SL235703	TSL235703_NSL237943	6621	39892	14051	0.232003	0.109322	0.341325
SL239785	TSL239785_NSL237971	2322	39909	18333	0.302705	0.0383396	0.341044
FT-SA243185	TFT-SA243185_NFT-SA242796	10039	39963	10562	0.174394	0.165759	0.340153
SL238116	TSL238116_NSL235625	5289	39963	15312	0.252823	0.0873291	0.340153
SL216926	TSL216926_NSL216877	3413	40011	17140	0.283006	0.0563536	0.33936
SL239800	TSL239800_NSL237949	4682	40063	15819	0.261195	0.0773067	0.338501
SL523649	TSL523649_NSL526402	5523	40224	14817	0.24465	0.0911928	0.335843
SL429271	TSL429271_NSL426031	4020	40269	16275	0.268724	0.0663761	0.3351
SL261682	TSL261682_NSL259705	9926	40290	10348	0.170861	0.163893	0.334753
SL521898	TSL521898_NSL526506	3514	40360	16690	0.275576	0.0580213	0.333598
SL399823	TSL399823_NSL399913	1654	40419	18491	0.305313	0.02731	0.332623
SL216907	TSL216907_NSL215295	4742	40433	15389	0.254095	0.0782973	0.332392
SL225870	TSL225870_NSL220655	1545	40486	18533	0.306007	0.0255102	0.331517
SL521927	TSL521927_NSL526481	3311	40486	16767	0.276848	0.0546694	0.331517
SL215329	TSL215329_NSL215290	4015	40506	16043	0.264893	0.0662935	0.331187
SL241550	TSL241550_NSL203191	13757	40508	6299	0.104006	0.227148	0.331154
SL393234	TSL393234_NSL391895	3648	40556	16360	0.270127	0.0602338	0.330361
SL658263	TSL658263_NSL650928	8853	40568	11143	0.183987	0.146176	0.330163
SL235760	TSL235760_NSL235664	2369	40576	17619	0.290915	0.0391156	0.330031
SL434808	TSL434808_NSL429456	2569	40621	17374	0.28687	0.0424179	0.329288
SL237999	TSL237999_NSL220654	6811	40652	13101	0.216317	0.11246	0.328776
SL203258	TSL203258_NSL203196	13480	40659	6425	0.106086	0.222574	0.328661
SL374467	TSL374467_NSL391883	3259	40686	16619	0.274404	0.0538108	0.328215
SL235712	TSL235712_NSL237960	1304	40690	18570	0.306618	0.0215309	0.328149
SL523609	TSL523609_NSL536097	5358	40722	14484	0.239152	0.0884684	0.32762
SL235781	TSL235781_NSL220639	1639	40725	18200	0.300509	0.0270623	0.327571
SL405117	TSL405117_NSL526481	3211	40734	16619	0.274404	0.0530183	0.327422
SL315115	TSL315115_NSL225805	15450	40775	4339	0.0716432	0.255102	0.326745
SL225855	TSL225855_NSL220635	1945	40781	17838	0.294531	0.0321148	0.326646
SL203260	TSL203260_NSL203198	919	40789	18856	0.31134	0.015174	0.326514
SL380828	TSL380828_NSL377479	4644	40794	15126	0.249752	0.0766792	0.326432
SL372855	TSL372855_NSL363302	11766	40801	7997	0.132042	0.194274	0.326316
SL248692	TSL248692_NSL248641	8228	40826	11510	0.190047	0.135856	0.325903
SL225867	TSL225867_NSL220653	11646	40840	8078	0.13338	0.192292	0.325672
SL250830	TSL250830_NSL250686	3290	40858	16416	0.271052	0.0543227	0.325375
FT-SA243160	TFT-SA243160_NFT-SA242798	6423	40930	13211	0.218133	0.106053	0.324186
SL216912	TSL216912_NSL215307	950	41011	18603	0.307163	0.0156859	0.322849
SL235680	TSL235680_NSL217730	2113	41057	17394	0.2872	0.0348887	0.322089
SL552695	TSL552695_NSL530025	9704	41061	9799	0.161796	0.160227	0.322023
SL203250	TSL203250_NSL203188	7618	41062	11884	0.196222	0.125784	0.322006
SL239781	TSL239781_NSL217730	2233	41103	17228	0.284459	0.0368701	0.32133
SL523605	TSL523605_NSL526410	4772	41136	14656	0.241992	0.0787927	0.320785
SL241566	TSL241566_NSL238051	5369	41168	14027	0.231606	0.08865	0.320256
SL220689	TSL220689_NSL216838	4376	41170	15018	0.247969	0.0722541	0.320223
SL332276	TSL332276_NSL338626	12793	41173	6598	0.108943	0.211231	0.320174
SL235670	TSL235670_NSL235624	5237	41189	14138	0.233439	0.0864705	0.31991
SL523610	TSL523610_NSL536097	5199	41220	14145	0.233555	0.0858431	0.319398
SL217770	TSL217770_NSL216841	7550	41230	11784	0.194571	0.124662	0.319233
SL315119	TSL315119_NSL314927	9473	41251	9840	0.162473	0.156413	0.318886
SL571161	TSL571161_NSL571221	10143	41303	9118	0.150551	0.167476	0.318027
SL372867	TSL372867_NSL363336	5165	41329	14070	0.232316	0.0852817	0.317598
SL571179	TSL571179_NSL571226	2108	41337	17119	0.28266	0.0348062	0.317466
SL571197	TSL571197_NSL571244	3909	41404	15251	0.251816	0.0645433	0.31636
SL571151	TSL571151_NSL429072	3443	41446	15675	0.258817	0.056849	0.315666
SL215349	TSL215349_NSL215316	15798	41455	3311	0.0546694	0.260848	0.315517
SL263866	TSL263866_NSL203195	7963	41459	11142	0.183971	0.131481	0.315451
SL405117	TSL405117_NSL407180	3025	41490	16049	0.264992	0.0499472	0.31494
SL240423	TSL240423_NSL220655	2603	41492	16469	0.271927	0.0429793	0.314907
SL536124	TSL536124_NSL526585	4117	41501	14946	0.24678	0.0679777	0.314758
SL658252	TSL658252_NSL650918	5300	41531	13733	0.226752	0.0875107	0.314263
SL272579	TSL272579_NSL259705	9582	41571	9411	0.155389	0.158213	0.313602
SL426496	TSL426496_NSL426025	5295	41610	13659	0.22553	0.0874282	0.312958
SL213791	TSL213791_NSL216842	7119	41690	11755	0.194092	0.117545	0.311637
SL215356	TSL215356_NSL216871	1427	41824	17313	0.285863	0.0235619	0.309425
SL571149	TSL571149_NSL571211	950	41869	17745	0.292996	0.0156859	0.308682
SL571156	TSL571156_NSL407283	3056	41934	15574	0.257149	0.050459	0.307608
SL473322	TSL473322_NSL482971	4736	41946	13882	0.229212	0.0781983	0.30741
SL216917	TSL216917_NSL215314	5896	41966	12702	0.209729	0.0973516	0.30708
SL215348	TSL215348_NSL215316	15582	42009	2973	0.0490886	0.257282	0.30637
SL215355	TSL215355_NSL216864	2466	42010	16088	0.265636	0.0407173	0.306354
SL217773	TSL217773_NSL217724	2817	42021	15726	0.259659	0.0465128	0.306172
SL393231	TSL393231_NSL391891	6052	42038	12474	0.205964	0.0999273	0.305891
SL235666	TSL235666_NSL235736	6997	42041	11526	0.190311	0.115531	0.305842
SL434797	TSL434797_NSL429072	3210	42107	15247	0.25175	0.0530018	0.304752
SL600420	TSL600420_NSL600529	2968	42170	15426	0.254706	0.049006	0.303712
SL372879	TSL372879_NSL363322	3010	42230	15324	0.253022	0.0496995	0.302721
SL434804	TSL434804_NSL429074	10725	42244	7595	0.125405	0.177085	0.30249
SL372863	TSL372863_NSL363322	3516	42245	14803	0.244419	0.0580543	0.302473
SL238097	TSL238097_NSL220641	9516	42297	8751	0.144492	0.157123	0.301615
SL216924	TSL216924_NSL216869	1017	42319	17228	0.284459	0.0167922	0.301252
SL434802	TSL434802_NSL429451	9827	42335	8402	0.138729	0.162258	0.300987
SL380830	TSL380830_NSL377484	6508	42337	11719	0.193498	0.107457	0.300954
SL215357	TSL215357_NSL216872	3720	42381	14463	0.238805	0.0614226	0.300228
SL571169	TSL571169_NSL571218	9278	42398	8888	0.146754	0.153193	0.299947
SL523620	TSL523620_NSL526420	4195	42486	13883	0.229229	0.0692656	0.298494
SL216910	TSL216910_NSL216859	2058	42657	15849	0.26169	0.0339806	0.295671
SL235783	TSL235783_NSL235717	4074	42706	13784	0.227594	0.0672677	0.294862
SL241689	TSL241689_NSL241658	5932	42745	11887	0.196272	0.097946	0.294218
SL552713	TSL552713_NSL530052	12390	42840	5334	0.0880721	0.204577	0.292649
SL571166	TSL571166_NSL571215	10643	42842	7079	0.116885	0.175731	0.292616
SL571180	TSL571180_NSL571227	3726	42842	13996	0.231094	0.0615217	0.292616
SL641834	TSL641834_NSL641813	3884	42895	13785	0.22761	0.0641305	0.291741
SL215361	TSL215361_NSL216878	12764	42932	4868	0.0803778	0.210752	0.29113
SL203253	TSL203253_NSL203191	12642	42937	4985	0.0823096	0.208738	0.291047
SL372874	TSL372874_NSL363308	5501	42988	12075	0.199376	0.0908295	0.290205
SL235793	TSL235793_NSL235737	15601	43000	1963	0.032412	0.257595	0.290007
SL241555	TSL241555_NSL237978	9969	43032	7563	0.124876	0.164603	0.289479
SL213794	TSL213794_NSL216849	7965	43050	9549	0.157668	0.131514	0.289182
SL216896	TSL216896_NSL215278	3305	43084	14175	0.23405	0.0545704	0.28862
SL399825	TSL399825_NSL395129	3274	43091	14199	0.234446	0.0540585	0.288505
SL372858	TSL372858_NSL363308	6066	43165	11333	0.187124	0.100159	0.287283
FT-SA243184	TFT-SA243184_NFT-SA242821	13892	43342	3330	0.0549832	0.229377	0.28436
SL241545	TSL241545_NSL217724	1955	43343	15266	0.252064	0.0322799	0.284344
SL263868	TSL263868_NSL265233	9750	43367	7447	0.122961	0.160987	0.283948
SL216911	TSL216911_NSL215304	5056	43495	12013	0.198352	0.0834819	0.281834
SL523619	TSL523619_NSL526419	5402	43536	11626	0.191962	0.0891949	0.281157
SL235674	TSL235674_NSL217724	1758	43664	15142	0.250017	0.0290271	0.279044
SL399818	TSL399818_NSL395125	8150	43806	8608	0.142131	0.134568	0.276699
SL225877	TSL225877_NSL217730	1079	43817	15668	0.258702	0.0178159	0.276517
SL263878	TSL263878_NSL263790	4014	43886	12664	0.209101	0.066277	0.275378
SL235768	TSL235768_NSL203191	13143	43890	3531	0.058302	0.21701	0.275312
SL393241	TSL393241_NSL377487	13500	43960	3104	0.0512516	0.222905	0.274156
SL235801	TSL235801_NSL216857	1563	43967	15034	0.248233	0.0258074	0.274041
SL393209	TSL393209_NSL391888	12204	43996	4364	0.072056	0.201506	0.273562
SL217778	TSL217778_NSL216857	1693	44175	14696	0.242652	0.0279539	0.270606
SL641827	TSL641827_NSL641805	4472	44191	11901	0.196503	0.0738392	0.270342
SL238101	TSL238101_NSL235725	9347	44322	6895	0.113847	0.154333	0.268179
SL248694	TSL248694_NSL203200	4515	44411	11638	0.19216	0.0745492	0.26671
SL429261	TSL429261_NSL426023	13250	44435	2879	0.0475365	0.218777	0.266313
SL216891	TSL216891_NSL240368	3213	44484	12867	0.212453	0.0530513	0.265504
SL552699	TSL552699_NSL530034	1776	44529	14259	0.235437	0.0293244	0.264761
SL658269	TSL658269_NSL650921	1709	44594	14261	0.23547	0.0282181	0.263688
SL394997	TSL394997_NSL395124	4222	44622	11720	0.193514	0.0697114	0.263226
SL409640	TSL409640_NSL509183	6394	44667	9503	0.156908	0.105574	0.262483
SL237998	TSL237998_NSL220658	9617	44673	6274	0.103593	0.158791	0.262384
SL235772	TSL235772_NSL225833	5589	44690	10285	0.16982	0.0922825	0.262103
SL272548	TSL272548_NSL278207	9373	44737	6454	0.106565	0.154762	0.261327
SL332447	TSL332447_NSL322137	1696	44844	14024	0.231557	0.0280034	0.25956
SL380842	TSL380842_NSL377493	3560	44904	12100	0.199789	0.0587808	0.258569
SL239802	TSL239802_NSL237958	11363	44911	4290	0.0708342	0.18762	0.258454
SL380822	TSL380822_NSL377474	10994	44943	4627	0.0763985	0.181527	0.257926
SL237997	TSL237997_NSL220656	3315	44952	12297	0.203041	0.0547355	0.257777
SL217765	TSL217765_NSL216836	6270	45035	9259	0.15288	0.103527	0.256406
SL600412	TSL600412_NSL600514	8870	45126	6568	0.108447	0.146457	0.254904
SL374465	TSL374465_NSL509171	7433	45129	8002	0.132125	0.12273	0.254854
SL241549	TSL241549_NSL225806	4481	45145	10938	0.180602	0.0739878	0.25459
SL217764	TSL217764_NSL216835	2923	45182	12459	0.205716	0.048263	0.253979
SL523625	TSL523625_NSL526501	14195	45191	1178	0.0194505	0.23438	0.253831
SL395000	TSL395000_NSL395127	7581	45318	7665	0.12656	0.125173	0.251734
SL215337	TSL215337_NSL215293	4537	45325	10702	0.176706	0.0749125	0.251618
SL225852	TSL225852_NSL220632	8241	45412	6911	0.114111	0.136071	0.250182
SL641838	TSL641838_NSL641817	9435	45443	5686	0.0938842	0.155786	0.24967
SL473311	TSL473311_NSL482970	8287	45451	6826	0.112707	0.13683	0.249538
SL225847	TSL225847_NSL238068	10923	45454	4187	0.0691335	0.180355	0.249488
SL379794	TSL379794_NSL377368	5185	45468	9911	0.163645	0.0856119	0.249257
SL241600	TSL241600_NSL241649	1680	45484	13400	0.221254	0.0277393	0.248993
SL571195	TSL571195_NSL571240	8322	45521	6721	0.110974	0.137408	0.248382
SL203251	TSL203251_NSL203189	4887	45524	10153	0.167641	0.0806915	0.248332
SL641842	TSL641842_NSL641821	7547	45540	7477	0.123456	0.124612	0.248068
FT-SA243166	TFT-SA243166_NFT-SA242807	7832	45613	7119	0.117545	0.129318	0.246863
SL215339	TSL215339_NSL215292	3655	45637	11272	0.186117	0.0603494	0.246467
SL241557	TSL241557_NSL238032	9090	45648	5826	0.0961958	0.150089	0.246285
SL571182	TSL571182_NSL429541	11448	45728	3388	0.0559408	0.189023	0.244964
SL521925	TSL521925_NSL536095	3795	45751	11018	0.181923	0.062661	0.244584
SL225845	TSL225845_NSL216836	5543	45753	9268	0.153028	0.091523	0.244551
SL272578	TSL272578_NSL278256	3637	45760	11167	0.184383	0.0600522	0.244436
SL552708	TSL552708_NSL530041	8430	45789	6345	0.104765	0.139192	0.243957
SL536123	TSL536123_NSL482970	8492	45816	6256	0.103296	0.140215	0.243511
SL641824	TSL641824_NSL429444	10373	45819	4372	0.0721881	0.171273	0.243461
SL261683	TSL261683_NSL259706	844	45830	13890	0.229344	0.0139357	0.24328
SL399811	TSL399811_NSL377368	4868	45859	9837	0.162423	0.0803778	0.242801
SL203264	TSL203264_NSL203202	4507	45988	10069	0.166254	0.0744171	0.240671
SL241602	TSL241602_NSL235628	6892	45998	7674	0.126709	0.113797	0.240506
SL213795	TSL213795_NSL216855	7534	46137	6893	0.113813	0.124397	0.238211
SL225844	TSL225844_NSL238067	9317	46187	5060	0.083548	0.153837	0.237385
SL521923	TSL521923_NSL526425	4737	46246	9581	0.158196	0.0782148	0.236411
SL225879	TSL225879_NSL220676	7373	46383	6808	0.11241	0.121739	0.234149
SL473310	TSL473310_NSL482969	1418	46390	12756	0.21062	0.0234132	0.234033
SL536015	TSL536015_NSL531150	6217	46498	7849	0.129598	0.102652	0.23225
SL238005	TSL238005_NSL220663	7590	46553	6421	0.10602	0.125322	0.231342
SL203262	TSL203262_NSL203200	3625	46561	10378	0.171356	0.059854	0.23121
SL332441	TSL332441_NSL322132	11407	46589	2568	0.0424014	0.188346	0.230748
SL571155	TSL571155_NSL571208	5228	46767	8569	0.141487	0.0863219	0.227809
SL241567	TSL241567_NSL203190	9086	46806	4672	0.0771415	0.150023	0.227165
SL216889	TSL216889_NSL215305	2448	46919	11197	0.184879	0.0404201	0.225299
FT-SA176175D	TFT-SA176175D_NFT-SA176173	8139	47124	5301	0.0875272	0.134387	0.221914
SL237982	TSL237982_NSL238061	8618	47131	4815	0.0795027	0.142296	0.221798
SL413538	TSL413538_NSL415989	6359	47135	7070	0.116736	0.104996	0.221732
SL238107	TSL238107_NSL216848	1219	47171	12174	0.201011	0.0201275	0.221138
FT-SA243186	TFT-SA243186_NFT-SA242824	4842	47178	8544	0.141074	0.0799485	0.221022
SL238002	TSL238002_NSL220662	9507	47188	3869	0.0638828	0.156974	0.220857
SL521895	TSL521895_NSL526503	6736	47191	6637	0.109587	0.111221	0.220808
SL225861	TSL225861_NSL216836	5506	47230	7828	0.129252	0.0909121	0.220164
SL217776	TSL217776_NSL217725	3597	47290	9677	0.159781	0.0593917	0.219173
SL405118	TSL405118_NSL407181	1662	47358	11544	0.190608	0.027442	0.21805
SL217775	TSL217775_NSL216848	2348	47385	10831	0.178836	0.0387689	0.217605
SL552693	TSL552693_NSL530021	6492	47455	6617	0.109256	0.107192	0.216449
SL434801	TSL434801_NSL429450	8767	47491	4306	0.0710983	0.144756	0.215854
SL225857	TSL225857_NSL220637	7659	47507	5398	0.0891289	0.126461	0.21559
SL241543	TSL241543_NSL237966	4129	47519	8916	0.147216	0.0681758	0.215392
SL235761	TSL235761_NSL225806	1589	47523	11452	0.189089	0.0262367	0.215326
SL237994	TSL237994_NSL220648	8832	47614	4118	0.0679942	0.145829	0.213823
SL216923	TSL216923_NSL216868	7321	47661	5582	0.092167	0.12088	0.213047
SL225842	TSL225842_NSL220637	7680	47758	5126	0.0846377	0.126808	0.211446
SL249671	TSL249671_NSL241733	5696	47782	7086	0.117	0.0940493	0.211049
SL215331	TSL215331_NSL215277	1611	47811	11142	0.183971	0.0266	0.210571
SL265344	TSL265344_NSL241646	4483	47931	8150	0.134568	0.0740209	0.208589
SL419036	TSL419036_NSL413790	4843	47968	7753	0.128013	0.079965	0.207978
FT-SA243163	TFT-SA243163_NFT-SA242805	5750	47979	6835	0.112856	0.0949409	0.207797
SL239809	TSL239809_NSL237954	6063	47992	6509	0.107473	0.100109	0.207582
SL523618	TSL523618_NSL526418	8676	47998	3890	0.0642296	0.143253	0.207483
SL394998	TSL394998_NSL399908	7820	48069	4675	0.0771911	0.12912	0.206311
SL216920	TSL216920_NSL215318	1098	48250	11216	0.185193	0.0181296	0.203322
SL250834	TSL250834_NSL250689	5070	48504	6990	0.115415	0.0837131	0.199128
SL203265	TSL203265_NSL203203	4880	48551	7133	0.117776	0.0805759	0.198352
SL332277	TSL332277_NSL338627	5725	48562	6277	0.103642	0.0945281	0.198171
SL641836	TSL641836_NSL641815	6162	48571	5831	0.0962783	0.101744	0.198022
SL225846	TSL225846_NSL216855	6112	48603	5849	0.0965755	0.100918	0.197494
SL374483	TSL374483_NSL509183	5126	48649	6789	0.112096	0.0846377	0.196734
SL332287	TSL332287_NSL338634	680	48675	11209	0.185077	0.0112278	0.196305
SL372856	TSL372856_NSL363304	10860	48747	957	0.0158015	0.179314	0.195116
SL239827	TSL239827_NSL238049	578	48833	11153	0.184152	0.00954362	0.193696
SL215326	TSL215326_NSL238070	6831	48895	4838	0.0798824	0.11279	0.192672
SL239826	TSL239826_NSL238047	5145	48936	6483	0.107044	0.0849515	0.191995
SL238024	TSL238024_NSL225822	7935	48942	3687	0.0608777	0.131018	0.191896
SL258475	TSL258475_NSL238054	10743	48945	876	0.014464	0.177383	0.191847
SL552706	TSL552706_NSL530039	1036	48951	10577	0.174642	0.0171059	0.191748
SL203252	TSL203252_NSL203190	7806	48999	3759	0.0620666	0.128888	0.190955
SL215363	TSL215363_NSL238064	3596	49018	7950	0.131266	0.0593752	0.190641
SL213792	TSL213792_NSL216844	6895	49060	4609	0.0761013	0.113847	0.189948
SL238013	TSL238013_NSL220674	9094	49083	2387	0.0394129	0.150155	0.189568
SL571193	TSL571193_NSL571238	2428	49108	9028	0.149065	0.0400898	0.189155
SL241572	TSL241572_NSL235628	5822	49153	5589	0.0922825	0.0961297	0.188412
SL374474	TSL374474_NSL509176	3637	49248	7679	0.126791	0.0600522	0.186844
SL399819	TSL399819_NSL395126	1563	49254	9747	0.160937	0.0258074	0.186745
SL216915	TSL216915_NSL215272	5536	49255	5773	0.0953207	0.0914074	0.186728
SL241588	TSL241588_NSL240392	5780	49321	5463	0.0902021	0.0954362	0.185638
SL215334	TSL215334_NSL215284	8679	49341	2544	0.0420052	0.143303	0.185308
SL419039	TSL419039_NSL415993	6303	49418	4843	0.079965	0.104072	0.184037
SL239815	TSL239815_NSL238030	4660	49483	6421	0.10602	0.0769434	0.182963
SL372880	TSL372880_NSL363324	7610	49504	3450	0.0569645	0.125652	0.182617
SL235796	TSL235796_NSL235726	1638	49529	9397	0.155158	0.0270458	0.182204
SL372871	TSL372871_NSL363304	10617	49539	408	0.00673668	0.175302	0.182039
SL235777	TSL235777_NSL225841	3279	49687	7598	0.125454	0.0541411	0.179595
SL641843	TSL641843_NSL641801	6263	49737	4564	0.0753583	0.103411	0.17877
SL235798	TSL235798_NSL235729	8647	49753	2164	0.0357308	0.142775	0.178505
SL215342	TSL215342_NSL215297	10429	49757	378	0.00624133	0.172198	0.178439
SL241544	TSL241544_NSL237950	3339	49825	7400	0.122185	0.0551318	0.177317
SL434806	TSL434806_NSL429453	5392	49874	5298	0.0874777	0.0890298	0.176507
FT-SA243187	TFT-SA243187_NFT-SA242830	6716	49888	3960	0.0653854	0.110891	0.176276
SL238104	TSL238104_NSL225823	3526	49957	7081	0.116918	0.0582194	0.175137
SL239797	TSL239797_NSL237936	1795	50008	8761	0.144657	0.0296381	0.174295
SL238079	TSL238079_NSL225823	3856	50010	6698	0.110594	0.0636682	0.174262
SL225869	TSL225869_NSL216841	5325	50039	5200	0.0858596	0.0879235	0.173783
SL248691	TSL248691_NSL248640	6742	50064	3758	0.0620501	0.11132	0.17337
SL240419	TSL240419_NSL238042	7935	50068	2561	0.0422858	0.131018	0.173304
SL216927	TSL216927_NSL216879	3281	50072	7211	0.119064	0.0541741	0.173238
SL473317	TSL473317_NSL426026	4761	50089	5714	0.0943465	0.0786111	0.172958
SL600415	TSL600415_NSL600518	6204	50145	4215	0.0695958	0.102437	0.172033
SL241541	TSL241541_NSL237962	8627	50159	1778	0.0293574	0.142444	0.171802
SL225862	TSL225862_NSL220647	3624	50213	6727	0.111073	0.0598375	0.17091
SL238118	TSL238118_NSL216841	5754	50297	4513	0.0745162	0.0950069	0.169523
SL281121	TSL281121_NSL279388	6289	50306	3969	0.065534	0.103841	0.169375
SL225859	TSL225859_NSL220646	6813	50336	3415	0.0563866	0.112493	0.168879
SL241597	TSL241597_NSL241646	4257	50363	5944	0.0981441	0.0702893	0.168433
SL315117	TSL315117_NSL314925	8214	50375	1975	0.0326101	0.135625	0.168235
SL239807	TSL239807_NSL237946	6282	50413	3869	0.0638828	0.103725	0.167608
SL263850	TSL263850_NSL265231	6422	50414	3728	0.0615547	0.106037	0.167591
SL429269	TSL429269_NSL415995	4911	50424	5229	0.0863384	0.0810878	0.167426
SL238082	TSL238082_NSL225823	3007	50574	6983	0.1153	0.04965	0.164949
SL393235	TSL393235_NSL391896	6473	50599	3492	0.057658	0.106879	0.164537
SL235687	TSL235687_NSL235649	6621	50603	3340	0.0551483	0.109322	0.164471
SL372864	TSL372864_NSL363324	6489	50616	3459	0.0571131	0.107143	0.164256
SL239790	TSL239790_NSL237946	5812	50634	4118	0.0679942	0.0959646	0.163959
SL220693	TSL220693_NSL215300	7367	50662	2535	0.0418565	0.12164	0.163496
SL235778	TSL235778_NSL225839	5176	50742	4646	0.0767122	0.0854633	0.162176
SL552692	TSL552692_NSL530020	6592	50758	3214	0.0530678	0.108844	0.161911
SL473323	TSL473323_NSL482972	4563	50771	5230	0.0863549	0.0753418	0.161697
SL215362	TSL215362_NSL203202	3987	50827	5750	0.0949409	0.0658312	0.160772
SL235785	TSL235785_NSL235721	1375	50837	8352	0.137904	0.0227033	0.160607
SL536012	TSL536012_NSL531149	4873	50850	4841	0.079932	0.0804603	0.160392
SL391961	TSL391961_NSL391870	6964	50878	2722	0.0449442	0.114986	0.15993
SL238117	TSL238117_NSL235628	3916	50892	5756	0.09504	0.0646589	0.159699
SL241569	TSL241569_NSL238054	8999	50899	666	0.0109966	0.148587	0.159583
SL393208	TSL393208_NSL390863	6131	50899	3534	0.0583515	0.101232	0.159583
SL215341	TSL215341_NSL215296	6426	50974	3164	0.0522423	0.106103	0.158345
SL238008	TSL238008_NSL220672	2499	51024	7041	0.116257	0.0412621	0.157519
SL215367	TSL215367_NSL215310	2022	51065	7477	0.123456	0.0333862	0.156842
SL263853	TSL263853_NSL263780	8550	51066	948	0.0156529	0.141173	0.156826
SL235692	TSL235692_NSL235655	4378	51091	5095	0.0841259	0.0722872	0.156413
SL239828	TSL239828_NSL238053	7065	51129	2370	0.0391322	0.116653	0.155786
SL263860	TSL263860_NSL263749	5638	51146	3780	0.0624133	0.0930916	0.155505
SL225854	TSL225854_NSL220634	4267	51153	5144	0.0849349	0.0704544	0.155389
SL235804	TSL235804_NSL235617	7785	51176	1603	0.0264679	0.128542	0.15501
SL571190	TSL571190_NSL571235	5524	51302	3738	0.0617198	0.0912093	0.152929
SL216925	TSL216925_NSL216870	5743	51442	3379	0.0557922	0.0948253	0.150618
SL241576	TSL241576_NSL235655	5029	51574	3961	0.0654019	0.0830361	0.148438
SL241591	TSL241591_NSL241641	2411	51647	6506	0.107424	0.0398091	0.147233
SL215324	TSL215324_NSL215275	6214	51685	2665	0.044003	0.102602	0.146605
SL215333	TSL215333_NSL215303	3385	51697	5482	0.0905158	0.0558913	0.146407
SL380843	TSL380843_NSL391884	5582	51748	3234	0.0533981	0.092167	0.145565
SL241688	TSL241688_NSL241657	4715	51754	4095	0.0676144	0.0778515	0.145466
SL332278	TSL332278_NSL317293	8414	51884	266	0.00439205	0.138927	0.143319
SL281122	TSL281122_NSL279390	4083	51891	4590	0.0757876	0.0674163	0.143204
SL235694	TSL235694_NSL235660	5924	51959	2681	0.0442672	0.0978139	0.142081
SL235665	TSL235665_NSL240379	4325	51973	4266	0.0704379	0.0714121	0.14185
SL413539	TSL413539_NSL415995	4157	52025	4382	0.0723532	0.0686381	0.140991
SL225873	TSL225873_NSL220665	4121	52053	4390	0.0724853	0.0680437	0.140529
SL238114	TSL238114_NSL235623	8020	52063	481	0.00794201	0.132422	0.140364
SL216900	TSL216900_NSL215285	3903	52121	4540	0.074962	0.0644442	0.139406
SL321964	TSL321964_NSL317293	7860	52203	501	0.00827224	0.12978	0.138052
SL332438	TSL332438_NSL322129	6352	52303	1909	0.0315204	0.104881	0.136401
SL235705	TSL235705_NSL235634	5185	52328	3051	0.0503765	0.0856119	0.135988
SL203263	TSL203263_NSL203201	6002	52422	2140	0.0353345	0.0991018	0.134436
SL372877	TSL372877_NSL363318	6908	52491	1165	0.0192358	0.114061	0.133297
SL241562	TSL241562_NSL238039	2037	52505	6022	0.099432	0.0336338	0.133066
SL313637	TSL313637_NSL314926	5031	52538	2995	0.0494518	0.0830691	0.132521
SL571186	TSL571186_NSL571242	4981	52547	3036	0.0501288	0.0822436	0.132372
SL249672	TSL249672_NSL241734	5093	52602	2869	0.0473714	0.0840929	0.131464
SL265330	TSL265330_NSL203194	2686	52650	5228	0.0863219	0.0443498	0.130672
SL429270	TSL429270_NSL426112	4852	52670	3042	0.0502279	0.0801136	0.130341
SL239798	TSL239798_NSL237937	4511	52737	3316	0.054752	0.0744832	0.129235
SL571162	TSL571162_NSL571222	5937	52790	1837	0.0303316	0.0980285	0.12836
SL281133	TSL281133_NSL284841	3846	52856	3862	0.0637673	0.0635031	0.12727
SL393228	TSL393228_NSL391887	4253	52870	3441	0.0568159	0.0702232	0.127039
SL241542	TSL241542_NSL237948	6662	52891	1011	0.0166931	0.109999	0.126692
SL238016	TSL238016_NSL225801	3068	52924	4572	0.0754904	0.0506572	0.126148
SL372861	TSL372861_NSL363318	6666	52995	903	0.0149098	0.110065	0.124975
SL571158	TSL571158_NSL571209	6844	53032	688	0.0113599	0.113004	0.124364
SL217777	TSL217777_NSL216850	4028	53067	3469	0.0572783	0.0665082	0.123786
SL321962	TSL321962_NSL317481	6312	53085	1167	0.0192689	0.10422	0.123489
SL332280	TSL332280_NSL317290	7158	53143	263	0.00434251	0.118189	0.122532
SL571175	TSL571175_NSL571231	4345	53167	3052	0.050393	0.0717423	0.122135
SL215366	TSL215366_NSL216866	2852	53198	4514	0.0745327	0.0470907	0.121623
SL225853	TSL225853_NSL220633	6410	53260	894	0.0147612	0.105838	0.1206
SL241565	TSL241565_NSL238050	3905	53284	3375	0.0557262	0.0644772	0.120203
SL235787	TSL235787_NSL235727	2329	53323	4912	0.0811043	0.0384552	0.119559
SL239799	TSL239799_NSL237938	5243	53344	1977	0.0326432	0.0865696	0.119213
SL571160	TSL571160_NSL571209	6611	53369	584	0.00964269	0.109157	0.1188
SL552690	TSL552690_NSL531148	6166	53369	1029	0.0169903	0.10181	0.1188
SL434799	TSL434799_NSL429448	3767	53456	3341	0.0551648	0.0621987	0.117363
SL552714	TSL552714_NSL530053	2084	53508	4972	0.082095	0.0344099	0.116505
SL413536	TSL413536_NSL415987	2049	53625	4890	0.080741	0.033832	0.114573
SL429268	TSL429268_NSL426030	5303	53670	1591	0.0262697	0.0875603	0.11383
SL241554	TSL241554_NSL237977	2462	53685	4417	0.0729311	0.0406512	0.113582
SL552689	TSL552689_NSL531148	5979	53790	795	0.0131266	0.098722	0.111849
SL216908	TSL216908_NSL215298	1757	53817	4990	0.0823922	0.0290106	0.111403
SL238001	TSL238001_NSL220660	769	53817	5978	0.0987055	0.0126973	0.111403
SL241560	TSL241560_NSL238035	4399	53821	2344	0.0387029	0.0726339	0.111337
SL600414	TSL600414_NSL600516	4045	53828	2691	0.0444323	0.0667889	0.111221
SL571196	TSL571196_NSL571243	3378	53893	3293	0.0543722	0.0557757	0.110148
SL235795	TSL235795_NSL235619	5974	53915	675	0.0111452	0.0986395	0.109785
SL521896	TSL521896_NSL526504	5122	53950	1492	0.0246351	0.0845717	0.109207
SL238103	TSL238103_NSL235735	6353	54027	184	0.00303811	0.104897	0.107935
SL217762	TSL217762_NSL216833	3198	54045	3321	0.0548346	0.0528036	0.107638
FT-SA243171	TFT-SA243171_NFT-SA242810	3644	54054	2866	0.0473218	0.0601678	0.10749
SL263857	TSL263857_NSL263783	4573	54154	1837	0.0303316	0.0755069	0.105838
SL536002	TSL536002_NSL530024	5365	54253	946	0.0156198	0.088584	0.104204
SL552720	TSL552720_NSL391893	1337	54276	4951	0.0817482	0.0220758	0.103824
SL215325	TSL215325_NSL238073	5249	54282	1033	0.0170563	0.0866686	0.103725
SL220698	TSL220698_NSL240377	3003	54289	3272	0.0540255	0.0495839	0.103609
SL380856	TSL380856_NSL377513	4183	54383	1998	0.0329899	0.0690674	0.102057
SL641840	TSL641840_NSL641819	4196	54386	1982	0.0327257	0.0692821	0.102008
SL235696	TSL235696_NSL235659	1033	54389	5142	0.0849019	0.0170563	0.101958
SL571164	TSL571164_NSL571213	4098	54412	2054	0.0339145	0.067664	0.101578
SL265349	TSL265349_NSL265258	5347	54429	788	0.013011	0.0882868	0.101298
SL434790	TSL434790_NSL429069	6068	54444	52	0.000858596	0.100192	0.10105
SL203249	TSL203249_NSL203187	5270	54461	833	0.013754	0.0870154	0.100769
SL238009	TSL238009_NSL220670	2104	54496	3964	0.0654514	0.0347401	0.100192
SL523658	TSL523658_NSL526409	3416	54496	2652	0.0437884	0.0564031	0.100192
SL600423	TSL600423_NSL600533	3683	54594	2287	0.0377617	0.0608117	0.0985734
FT-SA243173	TFT-SA243173_NFT-SA242812	3287	54597	2680	0.0442507	0.0542732	0.0985239
SL536010	TSL536010_NSL530047	5375	54602	587	0.00969223	0.0887491	0.0984413
SL235794	TSL235794_NSL235618	3658	54629	2277	0.0375966	0.0603989	0.0979955
SL641833	TSL641833_NSL641811	2502	54680	3382	0.0558418	0.0413117	0.0971534
SL241556	TSL241556_NSL238028	2937	54746	2881	0.0475695	0.0484942	0.0960637
SL216913	TSL216913_NSL215309	5138	54778	648	0.0106994	0.0848359	0.0955353
SL321960	TSL321960_NSL317479	2583	54819	3162	0.0522092	0.0426491	0.0948583
SL216902	TSL216902_NSL215291	2092	54830	3642	0.0601347	0.034542	0.0946767
SL372865	TSL372865_NSL363325	4717	54852	995	0.0164289	0.0778846	0.0943135
SL258472	TSL258472_NSL235658	3993	54938	1633	0.0269632	0.0659303	0.0928935
SL241601	TSL241601_NSL241651	3521	55007	2036	0.0336173	0.0581368	0.0917542
SL238000	TSL238000_NSL237950	2275	55076	3213	0.0530513	0.0375636	0.0906149
SL426492	TSL426492_NSL426020	2350	55085	3129	0.0516644	0.0388019	0.0904663
SL241589	TSL241589_NSL241640	2954	55089	2521	0.0416254	0.0487748	0.0904002
SL217774	TSL217774_NSL216847	2334	55176	3054	0.050426	0.0385377	0.0889637
SL380823	TSL380823_NSL377475	4953	55215	396	0.00653854	0.0817813	0.0883198
SL641828	TSL641828_NSL641806	3519	55234	1811	0.0299023	0.0581038	0.0880061
SL225878	TSL225878_NSL220669	2066	55312	3186	0.0526055	0.0341127	0.0867182
SL215320	TSL215320_NSL216851	4835	55375	354	0.00584506	0.0798329	0.085678
SL600422	TSL600422_NSL600532	3698	55450	1416	0.0233802	0.0610594	0.0844396
FT-SA243191	TFT-SA243191_NFT-SA242828	4412	55451	701	0.0115745	0.0728486	0.0844231
SL281130	TSL281130_NSL284839	1804	55458	3302	0.0545208	0.0297867	0.0843075
SL241582	TSL241582_NSL240388	3190	55459	1915	0.0316194	0.0526716	0.084291
SL215327	TSL215327_NSL216875	4601	55496	467	0.00771085	0.0759692	0.0836801
FT-SA243161	TFT-SA243161_NFT-SA242799	2113	55534	2917	0.0481639	0.0348887	0.0830526
SL434807	TSL434807_NSL429455	4950	55535	79	0.00130441	0.0817317	0.0830361
SL473315	TSL473315_NSL473402	4283	55565	716	0.0118222	0.0707186	0.0825408
SL399824	TSL399824_NSL399914	4558	55566	440	0.00726504	0.0752592	0.0825243
SL235765	TSL235765_NSL225826	3716	55577	1271	0.0209861	0.0613566	0.0823426
SL372881	TSL372881_NSL363325	4559	55616	389	0.00642296	0.0752757	0.0816987
SL238119	TSL238119_NSL235633	2855	55617	2092	0.034542	0.0471402	0.0816822
SL571189	TSL571189_NSL571234	3169	55626	1769	0.0292088	0.0523248	0.0815336
SL238077	TSL238077_NSL225819	1727	55655	3182	0.0525395	0.0285153	0.0810548
SL571191	TSL571191_NSL571236	2076	55693	2795	0.0461495	0.0342778	0.0804273
SL235702	TSL235702_NSL237942	3076	55703	1785	0.029473	0.0507892	0.0802622
SL263844	TSL263844_NSL235659	3224	55715	1625	0.0268311	0.0532329	0.0800641
SL409627	TSL409627_NSL407282	1655	55778	3131	0.0516974	0.0273265	0.0790238
SL215322	TSL215322_NSL215276	4230	55784	550	0.0090813	0.0698435	0.0789248
SL235701	TSL235701_NSL237941	2932	55835	1797	0.0296711	0.0484116	0.0780827
SL235792	TSL235792_NSL235730	2818	55871	1875	0.030959	0.0465293	0.0774883
SL321956	TSL321956_NSL317289	1934	55890	2740	0.0452414	0.0319332	0.0771746
SL600417	TSL600417_NSL600519	3544	55905	1115	0.0184103	0.0585166	0.0769269
SL238006	TSL238006_NSL220666	1884	55947	2733	0.0451258	0.0311076	0.0762334
SL217782	TSL217782_NSL216858	1420	55988	3156	0.0521102	0.0234463	0.0755564
SL240416	TSL240416_NSL237956	2916	56064	1584	0.0261542	0.0481474	0.0743016
SL523612	TSL523612_NSL526414	2256	56072	2236	0.0369196	0.0372499	0.0741695
SL241573	TSL241573_NSL215312	2783	56095	1686	0.0278383	0.0459514	0.0737897
SL523622	TSL523622_NSL526422	3668	56134	762	0.0125817	0.060564	0.0731458
FT-SA243181	TFT-SA243181_NFT-SA242789	3247	56168	1149	0.0189717	0.0536127	0.0725844
SL238115	TSL238115_NSL240376	1561	56169	2834	0.0467935	0.0257744	0.0725679
SL238102	TSL238102_NSL235724	2958	56176	1430	0.0236114	0.0488409	0.0724523
SL240421	TSL240421_NSL238052	1991	56269	2304	0.0380424	0.0328743	0.0709167
SL235766	TSL235766_NSL216838	1118	56286	3160	0.0521762	0.0184598	0.070636
SL241570	TSL241570_NSL238056	3756	56288	520	0.00858596	0.062017	0.070603
SL235789	TSL235789_NSL235718	1732	56300	2532	0.041807	0.0285978	0.0704049
SL263845	TSL263845_NSL259709	1689	56322	2553	0.0421538	0.0278879	0.0700416
SL393216	TSL393216_NSL391874	1834	56340	2390	0.0394624	0.030282	0.0697444
SL473314	TSL473314_NSL473401	3572	56346	646	0.0106664	0.0589789	0.0696453
SL321961	TSL321961_NSL317480	3408	56416	740	0.0122185	0.0562711	0.0684895
SL258477	TSL258477_NSL248643	3793	56417	354	0.00584506	0.062628	0.068473
SL240417	TSL240417_NSL237976	2140	56429	1995	0.0329404	0.0353345	0.0682749
SL235695	TSL235695_NSL235661	1835	56430	2299	0.0379598	0.0302985	0.0682584
SL332434	TSL332434_NSL322125	2836	56433	1295	0.0213823	0.0468265	0.0682088
SL241552	TSL241552_NSL237975	2788	56475	1301	0.0214814	0.0460339	0.0675154
SL523653	TSL523653_NSL526405	1563	56499	2502	0.0413117	0.0258074	0.0671191
SL235672	TSL235672_NSL235626	1610	56607	2347	0.0387524	0.0265834	0.0653358
SL263858	TSL263858_NSL263784	2719	56622	1223	0.0201935	0.0448947	0.0650882
SL536005	TSL536005_NSL530027	1619	56625	2320	0.0383066	0.0267321	0.0650386
SL239805	TSL239805_NSL237963	2335	56676	1553	0.0256423	0.0385543	0.0641966
SL235764	TSL235764_NSL220644	2588	56683	1293	0.0213493	0.0427317	0.064081
SL265326	TSL265326_NSL265235	1401	56692	2471	0.0407998	0.0231326	0.0639324
SL235689	TSL235689_NSL235653	1926	56726	1912	0.0315699	0.0318011	0.063371
SL332448	TSL332448_NSL322138	3694	56730	140	0.0023116	0.0609933	0.0633049
SL238019	TSL238019_NSL220678	1244	56743	2577	0.04255	0.0205403	0.0630903
SL241580	TSL241580_NSL240385	2132	56745	1687	0.0278548	0.0352024	0.0630573
SL241603	TSL241603_NSL240384	2191	56753	1620	0.0267486	0.0361766	0.0629252
FT-SA243205	TFT-SA243205_NFT-SA242812	2752	56775	1037	0.0171224	0.0454395	0.0625619
SL241578	TSL241578_NSL240383	2535	56775	1254	0.0207054	0.0418565	0.0625619
FT-SA243206	TFT-SA243206_NFT-SA242818	2677	56804	1083	0.0178819	0.0442012	0.0620831
SL225882	TSL225882_NSL225804	3068	56851	645	0.0106499	0.0506572	0.061307
SL258474	TSL258474_NSL238057	1872	56870	1822	0.0300839	0.0309095	0.0609933
SL393233	TSL393233_NSL391893	1752	56929	1883	0.0310911	0.0289281	0.0600192
SL215328	TSL215328_NSL216875	1578	56963	2023	0.0334027	0.0260551	0.0594578
SL374484	TSL374484_NSL509184	1571	57007	1986	0.0327918	0.0259395	0.0587313
SL215321	TSL215321_NSL216853	2225	57023	1316	0.0217291	0.036738	0.0584671
SL216890	TSL216890_NSL215289	3353	57024	187	0.00308764	0.0553629	0.0584506
SL237987	TSL237987_NSL240369	1433	57031	2100	0.0346741	0.0236609	0.058335
SL238023	TSL238023_NSL225818	3451	57051	62	0.00102371	0.056981	0.0580048
SL238011	TSL238011_NSL220700	1740	57074	1750	0.0288951	0.0287299	0.057625
SL225858	TSL225858_NSL220642	648	57088	2828	0.0466944	0.0106994	0.0573938
SL393212	TSL393212_NSL391869	1212	57103	2249	0.0371343	0.0200119	0.0571462
SL263851	TSL263851_NSL263778	1767	57105	1692	0.0279374	0.0291757	0.0571131
SL600421	TSL600421_NSL600530	1658	57164	1742	0.028763	0.027376	0.056139
SL220695	TSL220695_NSL215294	2750	57204	610	0.010072	0.0454065	0.0554785
SL235685	TSL235685_NSL235645	1849	57215	1500	0.0247672	0.0305297	0.0552969
SL238085	TSL238085_NSL225835	2880	57254	430	0.00709993	0.047553	0.0546529
SL239821	TSL239821_NSL235639	2273	57336	955	0.0157684	0.0375305	0.053299
FT-SA243198	TFT-SA243198_NFT-SA242797	2025	57369	1170	0.0193184	0.0334357	0.0527541
SL235769	TSL235769_NSL225825	2295	57370	899	0.0148438	0.0378938	0.0527376
SL261687	TSL261687_NSL216851	1460	57387	1717	0.0283502	0.0241067	0.0524569
SL258473	TSL258473_NSL238027	1660	57395	1509	0.0249158	0.027409	0.0523248
SL523621	TSL523621_NSL526421	1462	57397	1705	0.028152	0.0241398	0.0522918
SL239825	TSL239825_NSL235661	2415	57418	731	0.0120699	0.0398752	0.051945
SL235704	TSL235704_NSL237944	1158	57438	1968	0.0324946	0.0191203	0.0516148
SL600418	TSL600418_NSL600521	1742	57459	1363	0.0225051	0.028763	0.0512681
SL380837	TSL380837_NSL377488	1956	57471	1137	0.0187735	0.0322964	0.0510699
SL241595	TSL241595_NSL241645	1484	57582	1498	0.0247342	0.024503	0.0492372
SL250837	TSL250837_NSL225814	678	57588	2298	0.0379433	0.0111948	0.0491381
SL216916	TSL216916_NSL215313	2404	57592	568	0.00937851	0.0396935	0.0490721
SL600424	TSL600424_NSL600534	2145	57679	740	0.0122185	0.0354171	0.0476356
SL241583	TSL241583_NSL240389	2034	57680	850	0.0140347	0.0335843	0.047619
SL405116	TSL405116_NSL377496	2606	57732	226	0.00373159	0.0430289	0.0467605
SL238099	TSL238099_NSL225818	2468	57743	353	0.00582855	0.0407503	0.0465788
SL552701	TSL552701_NSL530037	1123	57744	1697	0.0280199	0.0185424	0.0465623
SL239812	TSL239812_NSL235660	1448	57773	1343	0.0221749	0.0239086	0.0460835
SL536006	TSL536006_NSL530028	1482	57778	1304	0.0215309	0.02447	0.0460009
SL235706	TSL235706_NSL237945	1041	57806	1717	0.0283502	0.0171884	0.0455386
SL238020	TSL238020_NSL225796	1832	57889	843	0.0139192	0.030249	0.0441682
SL419040	TSL419040_NSL415994	1445	57892	1227	0.0202596	0.0238591	0.0441186
SL216903	TSL216903_NSL215293	1752	57957	855	0.0141173	0.0289281	0.0430454
SL658261	TSL658261_NSL650926	1173	58029	1362	0.0224886	0.0193679	0.0418565
SL380846	TSL380846_NSL377499	2183	58031	350	0.00577901	0.0360445	0.0418235
SL238007	TSL238007_NSL220671	2300	58037	227	0.0037481	0.0379764	0.0417245
SL536014	TSL536014_NSL530054	1409	58055	1100	0.0181626	0.0232646	0.0414273
SL239811	TSL239811_NSL237969	803	58058	1703	0.028119	0.0132587	0.0413777
SL241575	TSL241575_NSL240381	1592	58072	900	0.0148603	0.0262862	0.0411466
SL239810	TSL239810_NSL237968	1289	58078	1197	0.0197642	0.0212833	0.0410475
SL235759	TSL235759_NSL225821	1706	58097	761	0.0125652	0.0281685	0.0407338
SL250838	TSL250838_NSL250691	2296	58097	171	0.00282346	0.0379103	0.0407338
SL238017	TSL238017_NSL220677	1303	58125	1136	0.018757	0.0215144	0.0402714
SL429263	TSL429263_NSL407284	1839	58181	544	0.00898223	0.0303646	0.0393468
SL380852	TSL380852_NSL377507	1772	58186	606	0.0100059	0.0292583	0.0392642
SL429256	TSL429256_NSL426017	2057	58188	319	0.00526716	0.0339641	0.0392312
SL429255	TSL429255_NSL426110	1530	58238	796	0.0131431	0.0252625	0.0384057
SL315116	TSL315116_NSL314924	1477	58241	846	0.0139687	0.0243874	0.0383561
SL240415	TSL240415_NSL235639	1716	58247	601	0.00992339	0.0283337	0.0382571
SL332285	TSL332285_NSL338632	1049	58249	1266	0.0209035	0.0173205	0.038224
SL409634	TSL409634_NSL407287	1667	58254	643	0.0106169	0.0275246	0.0381415
SL239795	TSL239795_NSL237932	998	58255	1311	0.0216465	0.0164784	0.038125
SL238087	TSL238087_NSL225829	1616	58258	690	0.0113929	0.0266825	0.0380754
SL239814	TSL239814_NSL235638	1607	58282	675	0.0111452	0.0265339	0.0376791
SL215350	TSL215350_NSL215317	1580	58288	696	0.011492	0.0260881	0.0375801
SL405123	TSL405123_NSL407295	1405	58302	857	0.0141503	0.0231986	0.0373489
SL237993	TSL237993_NSL220645	1833	58311	420	0.00693481	0.0302655	0.0372003
SL235691	TSL235691_NSL235654	1631	58316	617	0.0101876	0.0269302	0.0371178
FT-SA243188	TFT-SA243188_NFT-SA242825	1373	58325	866	0.0142989	0.0226702	0.0369692
SL380840	TSL380840_NSL377492	1824	58325	415	0.00685226	0.0301169	0.0369692
SL250828	TSL250828_NSL250684	2159	58333	72	0.00118883	0.0356482	0.0368371
SL220683	TSL220683_NSL216854	1132	58394	1038	0.0171389	0.018691	0.0358299
SL216921	TSL216921_NSL215317	2035	58405	124	0.00204742	0.0336008	0.0356482
SL429260	TSL429260_NSL377499	982	58423	1159	0.0191368	0.0162143	0.035351
SL235802	TSL235802_NSL235734	1946	58442	176	0.00290602	0.0321313	0.0350373
SL332435	TSL332435_NSL322126	1536	58445	583	0.00962618	0.0253616	0.0349878
SL239820	TSL239820_NSL238040	1108	58452	1004	0.0165775	0.0182947	0.0348722
SL238075	TSL238075_NSL225813	1037	58482	1045	0.0172545	0.0171224	0.0343769
SL241690	TSL241690_NSL241659	1192	58502	870	0.014365	0.0196817	0.0340466
SL215323	TSL215323_NSL235629	2003	58505	56	0.000924642	0.0330725	0.0339971
SL658258	TSL658258_NSL650926	1302	58508	754	0.0124496	0.0214979	0.0339476
FT-SA243167	TFT-SA243167_NFT-SA242792	1492	58511	561	0.00926293	0.0246351	0.033898
SL235669	TSL235669_NSL235620	1651	58566	347	0.00572948	0.0272604	0.0329899
SL332439	TSL332439_NSL322130	1477	58593	494	0.00815666	0.0243874	0.0325441
SL250831	TSL250831_NSL250687	1235	58596	733	0.0121029	0.0203917	0.0324946
SL220694	TSL220694_NSL215278	1523	58609	432	0.00713295	0.025147	0.0322799
SL265329	TSL265329_NSL265238	1262	58616	686	0.0113269	0.0208375	0.0321643
SL552719	TSL552719_NSL530059	1240	58645	679	0.0112113	0.0204742	0.0316855
SL600416	TSL600416_NSL600523	947	58653	964	0.015917	0.0156364	0.0315534
SL238112	TSL238112_NSL235621	1338	58669	557	0.00919688	0.0220923	0.0312892
SL600411	TSL600411_NSL600513	887	58672	1005	0.016594	0.0146457	0.0312397
SL250826	TSL250826_NSL250682	1343	58725	496	0.00818968	0.0221749	0.0303646
SL241577	TSL241577_NSL240382	1328	58729	507	0.00837131	0.0219272	0.0302985
SL321957	TSL321957_NSL317290	1747	58734	83	0.00137045	0.0288455	0.030216
SL235700	TSL235700_NSL237939	792	58741	1031	0.0170233	0.0130771	0.0301004
SL235780	TSL235780_NSL235715	1192	58748	624	0.0103032	0.0196817	0.0299848
SL658265	TSL658265_NSL650929	801	58762	1001	0.016528	0.0132257	0.0297536
SL240418	TSL240418_NSL238045	1212	58765	587	0.00969223	0.0200119	0.0297041
SL241585	TSL241585_NSL240390	1021	58786	757	0.0124992	0.0168582	0.0293574
SL225875	TSL225875_NSL220661	1178	58803	583	0.00962618	0.0194505	0.0290767
SL380838	TSL380838_NSL377489	1497	58849	218	0.0035995	0.0247177	0.0283172
SL241564	TSL241564_NSL238046	1014	58941	609	0.0100555	0.0167426	0.0267981
SL429258	TSL429258_NSL426021	1478	58957	129	0.00212998	0.0244039	0.0265339
SL658267	TSL658267_NSL650931	1008	58970	586	0.00967571	0.0166436	0.0263193
SL216898	TSL216898_NSL215283	1128	58980	456	0.00752923	0.0186249	0.0261542
SL434803	TSL434803_NSL429073	1478	58991	95	0.00156859	0.0244039	0.0259725
SL239788	TSL239788_NSL235650	703	59046	815	0.0134568	0.0116076	0.0250644
SL237981	TSL237981_NSL220642	1029	59051	484	0.00799155	0.0169903	0.0249818
FT-SA243159	TFT-SA243159_NFT-SA242791	1146	59068	350	0.00577901	0.0189221	0.0247011
SL216885	TSL216885_NSL215279	1080	59097	387	0.00638993	0.0178324	0.0242223
SL261688	TSL261688_NSL259710	1080	59100	384	0.0063404	0.0178324	0.0241728
SL250836	TSL250836_NSL250690	1078	59109	377	0.00622482	0.0177994	0.0240242
SL413537	TSL413537_NSL415988	1056	59112	396	0.00653854	0.0174361	0.0239746
SL395001	TSL395001_NSL395128	1036	59131	397	0.00655505	0.0171059	0.0236609
SL220696	TSL220696_NSL215299	1069	59164	331	0.00546529	0.0176507	0.023116
SL393232	TSL393232_NSL391892	1139	59166	259	0.00427647	0.0188066	0.023083
SL239801	TSL239801_NSL225798	876	59168	520	0.00858596	0.014464	0.02305
SL238084	TSL238084_NSL225831	1158	59175	231	0.00381415	0.0191203	0.0229344
SL225883	TSL225883_NSL225808	1275	59198	91	0.00150254	0.0210521	0.0225547
SL240424	TSL240424_NSL241654	833	59215	516	0.00851991	0.013754	0.022274
SL426494	TSL426494_NSL426024	1136	59226	202	0.00333531	0.018757	0.0220923
SL216928	TSL216928_NSL216880	791	59244	529	0.00873456	0.0130606	0.0217951
SL393220	TSL393220_NSL391878	789	59251	524	0.008652	0.0130275	0.0216795
SL429262	TSL429262_NSL426111	1079	59260	225	0.00371508	0.0178159	0.0215309
SL215346	TSL215346_NSL215309	972	59271	321	0.00530018	0.0160491	0.0213493
SL217780	TSL217780_NSL235629	948	59277	339	0.00559738	0.0156529	0.0212502
SL215323	TSL215323_NSL215311	941	59288	335	0.00553134	0.0155373	0.0210686
SL393238	TSL393238_NSL391899	1119	59291	154	0.00254276	0.0184763	0.0210191
SL216909	TSL216909_NSL215299	909	59293	362	0.00597715	0.0150089	0.0209861
SL332283	TSL332283_NSL338631	602	59299	663	0.0109471	0.0099399	0.020887
SL552709	TSL552709_NSL530043	1111	59311	142	0.00234463	0.0183442	0.0206889
SL238098	TSL238098_NSL220643	1067	59320	177	0.00292253	0.0176177	0.0205403
SL399822	TSL399822_NSL399912	1162	59324	78	0.00128789	0.0191863	0.0204742
SL239791	TSL239791_NSL235663	782	59340	442	0.00729806	0.012912	0.02021
SL203259	TSL203259_NSL203197	886	59365	313	0.00516809	0.0146292	0.0197972
SL225880	TSL225880_NSL225798	812	59410	342	0.00564692	0.0134073	0.0190542
SL434813	TSL434813_NSL429540	970	59571	23	0.000379764	0.0160161	0.0163959
SL215358	TSL215358_NSL216870	465	59594	505	0.00833829	0.00767783	0.0160161
SL261685	TSL261685_NSL259708	666	59686	212	0.00350043	0.0109966	0.0144971
SL217779	TSL217779_NSL235629	739	59712	113	0.00186579	0.012202	0.0140678
SL248693	TSL248693_NSL248642	687	59735	142	0.00234463	0.0113434	0.013688
SL235676	TSL235676_NSL235632	660	59747	157	0.0025923	0.0108976	0.0134899
