# Supplementary material for: Genome-level selection in tumors as a universal marker of resistance to therapy
Source: Nat Commun. 2025 Jul 16;16:6535. doi: 10.1038/s41467-025-61709-x (PMC12263839; doi:10.1038/s41467-025-61709-x)
Supplement: Supplementary file 4 — Supplementary Software 1 [file 41467_2025_61709_MOESM4_ESM.zip › CODE/MM_MOFFITT/CNA/CNA_analysis_all.m]

load Samples_data.mat % This is the info for the analysis (samples with patient assignment and clinical data)
% NOTE: the results are mainly due to gains (rather than losses) => choose for example id=4

id = 6;    % 4 = gain, 5 = loss, 6 = altered (gain+loss) [as it is in NUM below, after reading the xlsx file]
cut = 0.4; % % of CNA beyond which it is classified as High-CNA (based on the CNA histogram below)

% read the CNA Data
[NUM, B, CNA] = xlsread('CNA_all_genes.xlsx');
CNA(1,:) = [];            % remove headers
CNA_prc  = NUM(:,id);     % CNA scores (%gain, %loss, %altered)
CNA_sid  = CNA(:,1);

[TMP1, TMP2, id_map] = intersect(SID, CNA_sid, 'stable'); % Data with both dN/dS and MSI scores
CNA_sid    = CNA_sid(id_map);
CNA_prc    = CNA_prc(id_map);
CNA_dnds   = dNdS_all(TMP2);
CNA_status = STATUS(TMP2);
for i = 1:length(CNA_prc)
    if CNA_prc(i) >= cut     % based on the histogram
        CNA_class(i,1) = 1; % unstable (i.e., High-CNA)
    else
        CNA_class(i,1) = 0; % stable   (i.e., Low-CNA)
    end
end

subplot(231)
hist(CNA_prc,100); xlabel('% CNA'); ylabel('No. of cases');
subplot(232)
boxplot(CNA_dnds, CNA_class, 'labels', {'L-CNA', 'H-CNA'}); ylabel('dN/dS');
subplot(233)
plot(CNA_prc, CNA_dnds, 'ko'); xlabel('CNA (%)'); ylabel('dN/dS');

disp('P-val of different distributions: ');
[h,p] = kstest2(CNA_dnds(CNA_class==0),CNA_dnds(CNA_class==1))
