# Supplementary material for: Genome-level selection in tumors as a universal marker of resistance to therapy
Source: Nat Commun. 2025 Jul 16;16:6535. doi: 10.1038/s41467-025-61709-x (PMC12263839; doi:10.1038/s41467-025-61709-x)
Supplement: Supplementary file 4 — Supplementary Software 1 [file 41467_2025_61709_MOESM4_ESM.zip › CODE/MM_MOFFITT/CNA/CNA_analysis_coding.m]

load Samples_data.mat % This is the info from the initial analysis (samples with patient assignment and clinical data)

id  = 3;    % id =1 (LOSS), id=2 (GAIN), id=3 (ALT)
cut = 0.4;  % CNA% beyond which to classify as High-CNA (based on the CNA histogram/ecdf below ~ 75%)

% read the CNA Data
[NUM, B, CNA] = xlsread('CNA_protein_coding.xlsx'); % 1 = loss, 2 = normal, 3 = gain [as it is in NUM below, after reading the xlsx file]
CNA(1,:) = [];      % remove headers
CNA_num  = NUM;     % No. of genes (loss, normal, gain) 
                    % => convert to %
if id==1
    CNA_prc = CNA_num(:,1)./sum(CNA_num,2); % LOSS
elseif id==2
    CNA_prc = CNA_num(:,3)./sum(CNA_num,2); % GAIN
elseif id==3
    CNA_prc = (CNA_num(:,1) + CNA_num(:,3))./sum(CNA_num,2); % ALTERED (gain + loss)
end
hist(CNA_prc,100); % decide about cutoff based on the histogram

% Data with both dN/dS and CNA scores
CNA_sid  = CNA(:,1);
[TMP1, TMP2, id_map] = intersect(SID, CNA_sid, 'stable'); 
CNA_sid    = CNA_sid(id_map);
CNA_prc    = CNA_prc(id_map);
CNA_dnds   = dNdS_all(TMP2);
CNA_status = STATUS(TMP2);
for i = 1:length(CNA_prc)
    if CNA_prc(i) >= cut    % based on the histogram/ecdf => ~10%(20%) of cases have high CNA >40%(33%)
        CNA_class(i,1) = 1; % unstable (i.e., High-CNA)
    else
        CNA_class(i,1) = 0; % stable   (i.e., Low-CNA)
    end
end

disp('P-val of different distributions: ');
[h,p] = kstest2(CNA_dnds(CNA_class==0),CNA_dnds(CNA_class==1))

% Convert Status to numbers
VEC = contains(CNA_status, 'Mgus'); ID1 = find(VEC==1);
VEC = contains(CNA_status, 'Smoldering Multiple Myeloma'); ID2 = find(VEC==1);
VEC = contains(CNA_status, 'Pre Treatment Newly Diagnosed Multiple Myeloma'); ID3 = find(VEC==1);
VEC = contains(CNA_status, 'Early Relapse Multiple Myeloma'); ID4 = find(VEC==1); 
VEC = contains(CNA_status, 'Late Relapse Multiple Myeloma'); ID5 = find(VEC==1);
CNA_stage = nan(length(CNA_status),1);
CNA_stage(ID1) = 1; CNA_stage(ID2) = 2; CNA_stage(ID3) = 3; CNA_stage(ID4) = 4; CNA_stage(ID5) = 5;


subplot(231)
hist(CNA_prc,100); xlabel('% CNA'); ylabel('No. of cases');
%ecdf(CNA_prc)

subplot(232)
boxplot(CNA_dnds, CNA_class, 'labels', {'L-CNA', 'H-CNA'}); ylabel('dN/dS');

subplot(233); hold;
% plot(CNA_prc, CNA_dnds, 'ko'); xlabel('CNA (%)'); ylabel('dN/dS');
% ID_benign  = union(ID1,ID2);
% ID_pre     = ID3;
% ID_treated = union(ID4,ID5);
% plot(CNA_prc(ID_treated),CNA_dnds(ID_treated),'ro', 'MarkerFaceColor', 'r', 'MarkerSize', 4); % Disease-Treated
% plot(CNA_prc(ID_pre),CNA_dnds(ID_pre),'bo', 'MarkerFaceColor', 'b', 'MarkerSize', 4);         % Pre treatment
% plot(CNA_prc(ID_benign),CNA_dnds(ID_benign),'yo', 'MarkerFaceColor', 'y', 'MarkerSize', 4);   % Benign
histogram2(CNA_prc, CNA_dnds,[50 50], 'DisplayStyle','tile');


% Distribution of CNA across the differnt stages status
subplot(235)
CNA_mean_sd(1,:) = [mean(CNA_prc(ID1)) std(CNA_prc(ID1))/sqrt(length(ID1))];
CNA_mean_sd(2,:) = [mean(CNA_prc(ID2)) std(CNA_prc(ID2))/sqrt(length(ID2))];
CNA_mean_sd(3,:) = [mean(CNA_prc(ID3)) std(CNA_prc(ID3))/sqrt(length(ID3))];
CNA_mean_sd(4,:) = [mean(CNA_prc(ID4)) std(CNA_prc(ID4))/sqrt(length(ID4))];
CNA_mean_sd(5,:) = [mean(CNA_prc(ID5)) std(CNA_prc(ID5))/sqrt(length(ID5))];
errorbar(CNA_mean_sd(:,1),CNA_mean_sd(:,2)); xlim([0.5, 5.5]);
%boxplot(CNA_prc,CNA_stage);
xticks([1 2 3 4 5]);
xticklabels({'Mgus','Smoldering','Pre','Early','Late'});
ylabel('% CNA');

subplot(236)
NUM_CLASS(1,:) = [length(find(CNA_class(ID1)==0)), length(find(CNA_class(ID1)==1))]; % No. of L-CNA and H-CNA
NUM_CLASS(2,:) = [length(find(CNA_class(ID2)==0)), length(find(CNA_class(ID2)==1))];
NUM_CLASS(3,:) = [length(find(CNA_class(ID3)==0)), length(find(CNA_class(ID3)==1))];
NUM_CLASS(4,:) = [length(find(CNA_class(ID4)==0)), length(find(CNA_class(ID4)==1))];
NUM_CLASS(5,:) = [length(find(CNA_class(ID5)==0)), length(find(CNA_class(ID5)==1))];
bar(NUM_CLASS);
%bar(NUM_CLASS(:,2)./NUM_CLASS(:,1)); % Ratio of H-CNA/L-CNA
xticks([1 2 3 4 5]);
xticklabels({'Mgus','Smoldering','Pre','Early','Late'});
legend({'L-CNA', 'H-CNA'});
ylabel('No. of Cases');
