# Supplementary material for: Genome-level selection in tumors as a universal marker of resistance to therapy
Source: Nat Commun. 2025 Jul 16;16:6535. doi: 10.1038/s41467-025-61709-x (PMC12263839; doi:10.1038/s41467-025-61709-x)
Supplement: Supplementary file 4 — Supplementary Software 1 [file 41467_2025_61709_MOESM4_ESM.zip › CODE/MM_MOFFITT/CNA/cna_dNdS.m]

% Assess dN/dS in genes affected by CNA vs. Diploid genes

function [dNdS, G] = cna_dNdS()

% read Mutation Matrices
cd ..
load MUT_data.mat
cd CNA
clear M_tbl MUT_fs MUT_mis MUT_non MUT_spl MUT_stop

% read CNA ploidy Matrix (genes x samples) [From Sequenza; 2 is Ploid]
load CNA_data.mat % This is the result of the code line below (to save time)
% load CNA_matrix.mat
% cna_SID    = CNA.Properties.VariableNames; % List of Samples
% cna_SID(1) = [];
% cna_GID    = CNA.genename;                 % list of genes
% TMP        = table2cell(CNA);
% TMP(:,1)   = []; clear CNA
% CNA        = cell2mat(TMP); clear TMP
% CNA        = CNA';

% map between the Mutation data and the CNA data 
% --- map genes
[TMP1, id_1, id_2] = intersect(GENES, cna_GID, 'stable');
GENES   = GENES(id_1);   MUT_non_silent = MUT_non_silent(:,id_1); MUT_silent = MUT_silent(:,id_1);
cna_GID = cna_GID(id_2); CNA = CNA(:,id_2);
clear id_*
% --- map samples
[TMP1, id_1, id_2] = intersect(SAMPLES, cna_SID, 'stable');
SAMPLES   = SAMPLES(id_1);   MUT_non_silent = MUT_non_silent(id_1,:); MUT_silent = MUT_silent(id_1,:);
cna_SID = cna_SID(id_2);     CNA = CNA(id_2,:);
clear id_*

% Split MUT Matrices to Diploid vs. CNA (for each sample)
MUT_n_dip = zeros(length(cna_SID), length(cna_GID));
MUT_s_dip = zeros(length(cna_SID), length(cna_GID));
MUT_n_cna = zeros(length(cna_SID), length(cna_GID));
MUT_s_cna = zeros(length(cna_SID), length(cna_GID));
for s = 1:length(cna_SID)
    
    % mutations in Diploid Genes
    id_dip = find(CNA(s,:) == 2);
    MUT_n_dip(s,id_dip) = MUT_non_silent(s,id_dip);
    MUT_s_dip(s,id_dip) = MUT_silent(s,id_dip);
    % mutations in Genes affected by CNA
    id_cna = find(CNA(s,:) ~= 2);
    MUT_n_cna(s,id_cna) = MUT_non_silent(s,id_cna);
    MUT_s_cna(s,id_cna) = MUT_silent(s,id_cna);
    
    % Sanity check: that the split is binary
    if length(union(id_dip,id_cna)) ~= length(GENES)
        disp('check split of genes');
        keyboard;
    end
    
end

% --- dN/dS entire genome
% N_all    = sum(MUT_non_silent')'; % No. of Non-silent mutations across the genome
% S_all    = sum(MUT_silent')';     % No. of Silent mutations across the genome
% dNdS_all = N_all./S_all./3.36;    % Normalization by the ratio nN/nS (across the human genome)

% --- dN/dS in Diploid regions
N_dip    = sum(MUT_n_dip')';
S_dip    = sum(MUT_s_dip')';
dNdS_dip = N_dip./S_dip./3.36;

% --- dN/dS in regions affected by CNA
N_cna    = sum(MUT_n_cna')';
S_cna    = sum(MUT_s_cna')';
dNdS_cna = N_cna./S_cna./3.36;

% remove cases (samples) with dNdS NaN, Inf, Zero or too low No. of mutations 
% => such that the comparison is for the same ensemble of patients/samples
id_rm1 = find(isnan(dNdS_dip)==1 | isinf(dNdS_dip)==1 | dNdS_dip==0 | (N_dip < 8 & S_dip < 2) );
id_rm2 = find(isnan(dNdS_cna)==1 | isinf(dNdS_cna)==1 | dNdS_cna==0 | (N_cna < 8 & S_cna < 2) );
id_rm  = unique([id_rm1 ; id_rm2]);
dNdS_dip(id_rm) = [];  N_dip(id_rm)  = []; S_dip(id_rm) = [];
dNdS_cna(id_rm) = [];  N_cna(id_rm)  = []; S_cna(id_rm) = [];

G1 = ones(length(dNdS_dip),1);
G2 = 2.*ones(length(dNdS_cna),1);
N = [N_dip ; N_cna];
S = [S_dip ; S_cna];
dNdS = [dNdS_dip ; dNdS_cna];
G = [G1 ; G2];

subplot(231)
boxplot(dNdS,G, 'labels', {'Diploid', 'CNA'}); ylabel('dN/dS');

subplot(232); hold;
histogram(dNdS(G==1),100, 'EdgeColor', 'green', 'FaceColor', 'green'); % Diploid 
histogram(dNdS(G==2),100, 'EdgeColor', 'red', 'FaceColor', 'red');     % affected by CNA
xlabel('dN/dS'); ylabel('No. of Samples');
legend({'Diploid', 'CNA'});

subplot(234)
boxplot(N,G, 'labels', {'Diploid', 'CNA'}); ylabel('N');
ylim([0,700]);
