# Supplementary material for: Genome-level selection in tumors as a universal marker of resistance to therapy
Source: Nat Commun. 2025 Jul 16;16:6535. doi: 10.1038/s41467-025-61709-x (PMC12263839; doi:10.1038/s41467-025-61709-x)
Supplement: Supplementary file 4 — Supplementary Software 1 [file 41467_2025_61709_MOESM4_ESM.zip › CODE/MM_MOFFITT/CNA/CNA_protein_coding.xlsx]

## Sheet: Sheet 1
tumorID	sample_id_col	loss	normal	gain
FT-SA176175D	TFT-SA176175D_NFT-SA176173	1925	16332	1698
FT-SA176176D	TFT-SA176176D_NFT-SA176174	852	12898	6205
FT-SA243159	TFT-SA243159_NFT-SA242791	131	19716	108
FT-SA243160	TFT-SA243160_NFT-SA242798	1888	13319	4748
FT-SA243161	TFT-SA243161_NFT-SA242799	472	18402	1081
FT-SA243163	TFT-SA243163_NFT-SA242805	2010	15631	2314
FT-SA243164	TFT-SA243164_NFT-SA242806	509	10588	8858
FT-SA243165	TFT-SA243165_NFT-SA242804	1424	9379	9152
FT-SA243166	TFT-SA243166_NFT-SA242807	2058	15589	2308
FT-SA243167	TFT-SA243167_NFT-SA242792	266	19582	107
FT-SA243169	TFT-SA243169_NFT-SA242808	1964	8844	9147
FT-SA243171	TFT-SA243171_NFT-SA242810	686	18726	543
FT-SA243172	TFT-SA243172_NFT-SA242811	512	12820	6623
FT-SA243173	TFT-SA243173_NFT-SA242812	624	18712	619
FT-SA243175	TFT-SA243175_NFT-SA242794	1361	12498	6096
FT-SA243181	TFT-SA243181_NFT-SA242789	493	19065	397
FT-SA243182	TFT-SA243182_NFT-SA242795	2589	15937	1429
FT-SA243184	TFT-SA243184_NFT-SA242821	3835	14840	1280
FT-SA243185	TFT-SA243185_NFT-SA242796	2583	13797	3575
FT-SA243186	TFT-SA243186_NFT-SA242824	1003	16043	2909
FT-SA243187	TFT-SA243187_NFT-SA242830	1729	16815	1411
FT-SA243188	TFT-SA243188_NFT-SA242825	216	19515	224
FT-SA243190	TFT-SA243190_NFT-SA242826	1774	14030	4151
FT-SA243191	TFT-SA243191_NFT-SA242828	937	18826	192
FT-SA243198	TFT-SA243198_NFT-SA242797	387	19250	318
FT-SA243205	TFT-SA243205_NFT-SA242812	450	19167	338
FT-SA243206	TFT-SA243206_NFT-SA242818	399	19212	344
SL203247	TSL203247_NSL203185	99	11050	8806
SL203249	TSL203249_NSL203187	1581	18289	85
SL203250	TSL203250_NSL203188	2188	13945	3822
SL203251	TSL203251_NSL203189	1382	15120	3453
SL203252	TSL203252_NSL203190	2128	16443	1384
SL203253	TSL203253_NSL203191	3498	14660	1797
SL203254	TSL203254_NSL203192	431	12847	6677
SL203255	TSL203255_NSL203193	6947	12875	133
SL203258	TSL203258_NSL203196	4009	13620	2326
SL203259	TSL203259_NSL203197	119	19754	82
SL203260	TSL203260_NSL203198	139	13268	6548
SL203261	TSL203261_NSL203199	739	11963	7253
SL203262	TSL203262_NSL203200	934	15590	3431
SL203263	TSL203263_NSL203201	1505	17761	689
SL203264	TSL203264_NSL203202	1149	15219	3587
SL203265	TSL203265_NSL203203	1217	16512	2226
SL203266	TSL203266_NSL203204	1041	11845	7069
SL213791	TSL213791_NSL216842	2008	14092	3855
SL213792	TSL213792_NSL216844	1540	17280	1135
SL213793	TSL213793_NSL216846	878	12242	6835
SL213794	TSL213794_NSL216849	2150	14802	3003
SL213795	TSL213795_NSL216855	2362	15480	2113
SL215320	TSL215320_NSL216851	1115	18768	72
SL215321	TSL215321_NSL216853	360	19277	318
SL215322	TSL215322_NSL215276	1073	18722	160
SL215323	TSL215323_NSL215311	141	19716	98
SL215323	TSL215323_NSL235629	259	19681	15
SL215324	TSL215324_NSL215275	1678	17410	867
SL215325	TSL215325_NSL238073	1340	18303	312
SL215326	TSL215326_NSL238070	1544	16812	1599
SL215327	TSL215327_NSL216875	1079	18776	100
SL215328	TSL215328_NSL216875	385	19300	270
SL215329	TSL215329_NSL215290	939	13392	5624
SL215330	TSL215330_NSL240375	1673	13115	5167
SL215331	TSL215331_NSL215277	366	15463	4126
SL215332	TSL215332_NSL215280	1049	11518	7388
SL215333	TSL215333_NSL215303	785	17212	1958
SL215334	TSL215334_NSL215284	2330	16779	846
SL215335	TSL215335_NSL215288	519	9897	9539
SL215336	TSL215336_NSL215286	712	9885	9358
SL215337	TSL215337_NSL215293	1061	15204	3690
SL215339	TSL215339_NSL215292	815	15226	3914
SL215341	TSL215341_NSL215296	1713	17210	1032
SL215342	TSL215342_NSL215297	3026	16816	113
SL215343	TSL215343_NSL215299	200	12143	7612
SL215344	TSL215344_NSL215302	719	9697	9539
SL215346	TSL215346_NSL215309	172	19726	57
SL215348	TSL215348_NSL215316	4591	14246	1118
SL215349	TSL215349_NSL215316	4646	14040	1269
SL215350	TSL215350_NSL215317	275	19535	145
SL215353	TSL215353_NSL216862	78	12288	7589
SL215355	TSL215355_NSL216864	495	13566	5894
SL215356	TSL215356_NSL216871	316	13554	6085
SL215357	TSL215357_NSL216872	869	14193	4893
SL215358	TSL215358_NSL216870	75	19826	54
SL215359	TSL215359_NSL216873	1612	11551	6792
SL215361	TSL215361_NSL216878	4000	14239	1716
SL215362	TSL215362_NSL203202	1007	16677	2271
SL215363	TSL215363_NSL238064	817	16984	2154
SL215366	TSL215366_NSL216866	678	17720	1557
SL215367	TSL215367_NSL215310	421	17092	2442
SL216881	TSL216881_NSL240370	663	11370	7922
SL216882	TSL216882_NSL238069	1690	11595	6670
SL216884	TSL216884_NSL238071	1123	12049	6783
SL216885	TSL216885_NSL215279	178	19637	140
SL216887	TSL216887_NSL215282	732	12731	6492
SL216888	TSL216888_NSL240372	970	12930	6055
SL216889	TSL216889_NSL215305	330	15629	3996
SL216890	TSL216890_NSL215289	954	18963	38
SL216891	TSL216891_NSL240368	707	14795	4453
SL216893	TSL216893_NSL215306	492	7115	12348
SL216895	TSL216895_NSL215273	1399	12404	6152
SL216896	TSL216896_NSL215278	781	14094	5080
SL216898	TSL216898_NSL215283	220	19585	150
SL216900	TSL216900_NSL215285	762	17846	1347
SL216902	TSL216902_NSL215291	329	18432	1194
SL216903	TSL216903_NSL215293	272	19446	237
SL216904	TSL216904_NSL215294	1580	13065	5310
SL216905	TSL216905_NSL215295	1102	12280	6573
SL216906	TSL216906_NSL215295	1041	12264	6650
SL216907	TSL216907_NSL215295	1154	13368	5433
SL216908	TSL216908_NSL215298	282	17843	1830
SL216909	TSL216909_NSL215299	167	19700	88
SL216910	TSL216910_NSL216859	620	13815	5520
SL216911	TSL216911_NSL215304	1248	14237	4470
SL216912	TSL216912_NSL215307	161	13139	6655
SL216913	TSL216913_NSL215309	1047	18578	330
SL216915	TSL216915_NSL215272	1342	16688	1925
SL216916	TSL216916_NSL215313	366	19409	180
SL216917	TSL216917_NSL215314	1407	13794	4754
SL216918	TSL216918_NSL215315	2071	11467	6417
SL216919	TSL216919_NSL215319	1162	11792	7001
SL216920	TSL216920_NSL215318	200	15674	4081
SL216921	TSL216921_NSL215317	212	19713	30
SL216923	TSL216923_NSL216868	2166	15766	2023
SL216924	TSL216924_NSL216869	106	13870	5979
SL216925	TSL216925_NSL216870	1623	17361	971
SL216926	TSL216926_NSL216877	978	12850	6127
SL216927	TSL216927_NSL216879	933	16630	2392
SL216928	TSL216928_NSL216880	163	19702	90
SL217762	TSL217762_NSL216833	484	18606	865
SL217764	TSL217764_NSL216835	491	15083	4381
SL217765	TSL217765_NSL216836	1430	15608	2917
SL217766	TSL217766_NSL216838	1268	13207	5480
SL217767	TSL217767_NSL217723	2079	11814	6062
SL217770	TSL217770_NSL216841	1879	13798	4278
SL217772	TSL217772_NSL216845	1238	11171	7546
SL217773	TSL217773_NSL217724	618	13652	5685
SL217774	TSL217774_NSL216847	375	18747	833
SL217775	TSL217775_NSL216848	507	15765	3683
SL217776	TSL217776_NSL217725	692	16224	3039
SL217777	TSL217777_NSL216850	747	18473	735
SL217778	TSL217778_NSL216857	267	14679	5009
SL217779	TSL217779_NSL235629	93	19840	22
SL217780	TSL217780_NSL235629	210	19683	62
SL217782	TSL217782_NSL216858	216	19171	568
SL217783	TSL217783_NSL215306	1383	8201	10371
SL217784	TSL217784_NSL215273	1597	9725	8633
SL220682	TSL220682_NSL216852	1523	11048	7384
SL220683	TSL220683_NSL216854	204	19495	256
SL220684	TSL220684_NSL216856	2041	8987	8927
SL220689	TSL220689_NSL216838	1164	13680	5111
SL220693	TSL220693_NSL215300	2330	16533	1092
SL220694	TSL220694_NSL215278	299	19549	107
SL220695	TSL220695_NSL215294	437	19212	306
SL220696	TSL220696_NSL215299	189	19652	114
SL220698	TSL220698_NSL240377	457	18614	884
SL225842	TSL225842_NSL220637	2168	15949	1838
SL225844	TSL225844_NSL238067	2689	15350	1916
SL225845	TSL225845_NSL216836	1554	15682	2719
SL225846	TSL225846_NSL216855	1628	16572	1755
SL225847	TSL225847_NSL238068	2926	15551	1478
SL225848	TSL225848_NSL238074	1256	10629	8070
SL225849	TSL225849_NSL220636	218	6479	13258
SL225852	TSL225852_NSL220632	2096	15384	2475
SL225853	TSL225853_NSL220633	1708	18043	204
SL225854	TSL225854_NSL220634	1019	17255	1681
SL225855	TSL225855_NSL220635	351	13188	6416
SL225857	TSL225857_NSL220637	2160	15891	1904
SL225858	TSL225858_NSL220642	85	18960	910
SL225859	TSL225859_NSL220646	1960	16893	1102
SL225860	TSL225860_NSL220644	1177	11678	7100
SL225861	TSL225861_NSL216836	1521	16247	2187
SL225862	TSL225862_NSL220647	803	17141	2011
SL225863	TSL225863_NSL220649	5959	12435	1561
SL225864	TSL225864_NSL203204	1049	11791	7115
SL225865	TSL225865_NSL220650	1528	11845	6582
SL225866	TSL225866_NSL220652	544	10558	8853
SL225867	TSL225867_NSL220653	3469	13733	2753
SL225869	TSL225869_NSL216841	1539	16597	1819
SL225870	TSL225870_NSL220655	187	13477	6291
SL225873	TSL225873_NSL220665	660	18309	986
SL225874	TSL225874_NSL216845	1235	12015	6705
SL225875	TSL225875_NSL220661	230	19608	117
SL225877	TSL225877_NSL217730	177	14459	5319
SL225878	TSL225878_NSL220669	327	19095	533
SL225879	TSL225879_NSL220676	1932	15858	2165
SL225880	TSL225880_NSL225798	176	19692	87
SL225881	TSL225881_NSL225799	250	11861	7844
SL225882	TSL225882_NSL225804	386	19306	263
SL225883	TSL225883_NSL225808	195	19735	25
SL225885	TSL225885_NSL216856	1812	9063	9080
SL235665	TSL235665_NSL240379	915	17960	1080
SL235666	TSL235666_NSL235736	1621	14291	4043
SL235669	TSL235669_NSL235620	177	19660	118
SL235670	TSL235670_NSL235624	1134	13738	5083
SL235671	TSL235671_NSL235627	958	11420	7577
SL235672	TSL235672_NSL235626	322	18719	914
SL235673	TSL235673_NSL235630	1010	12345	6600
SL235674	TSL235674_NSL217724	436	13927	5592
SL235676	TSL235676_NSL235632	106	19826	23
SL235678	TSL235678_NSL203204	1188	11795	6972
SL235680	TSL235680_NSL217730	578	13455	5922
SL235683	TSL235683_NSL235641	1702	13505	4748
SL235685	TSL235685_NSL235645	317	19253	385
SL235686	TSL235686_NSL216845	714	12070	7171
SL235687	TSL235687_NSL235649	1831	16910	1214
SL235688	TSL235688_NSL235651	1580	9772	8603
SL235689	TSL235689_NSL235653	248	18938	769
SL235691	TSL235691_NSL235654	244	19453	258
SL235692	TSL235692_NSL235655	1091	16894	1970
SL235693	TSL235693_NSL235656	1294	11647	7014
SL235694	TSL235694_NSL235660	2016	17222	717
SL235695	TSL235695_NSL235661	371	18959	625
SL235696	TSL235696_NSL235659	208	18288	1459
SL235698	TSL235698_NSL235664	797	12685	6473
SL235699	TSL235699_NSL237933	1088	13216	5651
SL235700	TSL235700_NSL237939	98	19685	172
SL235701	TSL235701_NSL237941	503	19117	335
SL235702	TSL235702_NSL237942	474	19006	475
SL235703	TSL235703_NSL237943	1789	13084	5082
SL235704	TSL235704_NSL237944	181	19451	323
SL235705	TSL235705_NSL235634	1358	17523	1074
SL235706	TSL235706_NSL237945	159	19493	303
SL235708	TSL235708_NSL216838	1052	13476	5427
SL235709	TSL235709_NSL237951	1403	12569	5983
SL235710	TSL235710_NSL237955	453	9989	9513
SL235711	TSL235711_NSL237952	498	11501	7956
SL235712	TSL235712_NSL237960	284	13185	6486
SL235759	TSL235759_NSL225821	268	19347	340
SL235760	TSL235760_NSL235664	444	13400	6111
SL235761	TSL235761_NSL225806	259	15988	3708
SL235763	TSL235763_NSL225815	369	11264	8322
SL235764	TSL235764_NSL220644	498	19110	347
SL235765	TSL235765_NSL225826	1455	18305	195
SL235766	TSL235766_NSL216838	219	19193	543
SL235768	TSL235768_NSL203191	3538	15246	1171
SL235769	TSL235769_NSL225825	373	19347	235
SL235770	TSL235770_NSL220655	319	13212	6424
SL235772	TSL235772_NSL225833	1649	15319	2987
SL235773	TSL235773_NSL225834	573	11581	7801
SL235774	TSL235774_NSL237971	179	12950	6826
SL235775	TSL235775_NSL235713	923	6196	12836
SL235776	TSL235776_NSL216845	1207	11588	7160
SL235777	TSL235777_NSL225841	950	17041	1964
SL235778	TSL235778_NSL225839	1224	17029	1702
SL235779	TSL235779_NSL235716	2904	12416	4635
SL235780	TSL235780_NSL235715	231	19568	156
SL235781	TSL235781_NSL220639	288	13319	6348
SL235783	TSL235783_NSL235717	891	14160	4904
SL235785	TSL235785_NSL235721	160	17165	2630
SL235786	TSL235786_NSL216845	1219	11656	7080
SL235787	TSL235787_NSL235727	321	18055	1579
SL235788	TSL235788_NSL203186	1075	7954	10926
SL235789	TSL235789_NSL235718	331	18614	1010
SL235791	TSL235791_NSL216840	5124	6259	8572
SL235792	TSL235792_NSL235730	507	18769	679
SL235793	TSL235793_NSL235737	4827	14389	739
SL235794	TSL235794_NSL235618	846	18223	886
SL235795	TSL235795_NSL235619	1166	18525	264
SL235796	TSL235796_NSL235726	203	16742	3010
SL235797	TSL235797_NSL203204	1225	11758	6972
SL235798	TSL235798_NSL235729	2257	16855	843
SL235799	TSL235799_NSL225834	644	11514	7797
SL235801	TSL235801_NSL216857	194	14424	5337
SL235802	TSL235802_NSL235734	242	19652	61
SL235803	TSL235803_NSL235738	684	10396	8875
SL235804	TSL235804_NSL235617	1993	17430	532
SL237980	TSL237980_NSL238063	421	13185	6349
SL237981	TSL237981_NSL220642	129	19709	117
SL237982	TSL237982_NSL238061	2231	16217	1507
SL237984	TSL237984_NSL240373	1337	10257	8361
SL237985	TSL237985_NSL225820	179	8566	11210
SL237986	TSL237986_NSL240367	524	7549	11882
SL237987	TSL237987_NSL240369	163	19170	622
SL237988	TSL237988_NSL238059	2506	11543	5906
SL237989	TSL237989_NSL220631	1365	13027	5563
SL237992	TSL237992_NSL220640	923	11825	7207
SL237993	TSL237993_NSL220645	316	19511	128
SL237994	TSL237994_NSL220648	2829	16012	1114
SL237996	TSL237996_NSL216842	1658	12355	5942
SL237997	TSL237997_NSL220656	842	14708	4405
SL237998	TSL237998_NSL220658	2879	15416	1660
SL237999	TSL237999_NSL220654	1946	13183	4826
SL238000	TSL238000_NSL237950	459	18970	526
SL238001	TSL238001_NSL220660	122	17693	2140
SL238002	TSL238002_NSL220662	2703	16090	1162
SL238003	TSL238003_NSL220664	1171	10147	8637
SL238004	TSL238004_NSL220667	624	9769	9562
SL238005	TSL238005_NSL220663	1993	15918	2044
SL238006	TSL238006_NSL220666	283	19173	499
SL238007	TSL238007_NSL220671	314	19615	26
SL238008	TSL238008_NSL220672	671	17201	2083
SL238009	TSL238009_NSL220670	327	18961	667
SL238010	TSL238010_NSL220675	3135	11171	5649
SL238011	TSL238011_NSL220700	304	19335	316
SL238012	TSL238012_NSL220673	2121	9431	8403
SL238013	TSL238013_NSL220674	2543	16626	786
SL238016	TSL238016_NSL225801	677	17615	1663
SL238017	TSL238017_NSL220677	199	19518	238
SL238019	TSL238019_NSL220678	214	19236	505
SL238020	TSL238020_NSL225796	278	19445	232
SL238023	TSL238023_NSL225818	418	19519	18
SL238024	TSL238024_NSL225822	2569	16103	1283
SL238075	TSL238075_NSL225813	117	19700	138
SL238077	TSL238077_NSL225819	218	18678	1059
SL238078	TSL238078_NSL225820	193	9040	10722
SL238079	TSL238079_NSL225823	715	16849	2391
SL238080	TSL238080_NSL238062	2431	10659	6865
SL238082	TSL238082_NSL225823	609	16856	2490
SL238083	TSL238083_NSL225830	101	12535	7319
SL238084	TSL238084_NSL225831	137	19772	46
SL238085	TSL238085_NSL225835	455	19400	100
SL238087	TSL238087_NSL225829	261	19497	197
SL238089	TSL238089_NSL216856	1748	9208	8999
SL238090	TSL238090_NSL216833	444	10658	8853
SL238093	TSL238093_NSL225838	882	10701	8372
SL238094	TSL238094_NSL225840	1517	10346	8092
SL238097	TSL238097_NSL220641	2915	14392	2648
SL238098	TSL238098_NSL220643	166	19749	40
SL238099	TSL238099_NSL225818	441	19397	117
SL238101	TSL238101_NSL235725	2401	15026	2528
SL238102	TSL238102_NSL235724	460	18879	616
SL238103	TSL238103_NSL235735	1522	18382	51
SL238104	TSL238104_NSL225823	669	16805	2481
SL238107	TSL238107_NSL216848	287	15871	3797
SL238109	TSL238109_NSL235731	1350	10815	7790
SL238110	TSL238110_NSL235732	1647	10972	7336
SL238112	TSL238112_NSL235621	210	19625	120
SL238113	TSL238113_NSL216833	337	12361	7257
SL238114	TSL238114_NSL235623	2163	17650	142
SL238115	TSL238115_NSL240376	294	18883	778
SL238116	TSL238116_NSL235625	1362	13103	5490
SL238117	TSL238117_NSL235628	879	16537	2539
SL238118	TSL238118_NSL216841	1668	16690	1597
SL238119	TSL238119_NSL235633	389	18782	784
SL238120	TSL238120_NSL235640	497	11004	8454
SL238121	TSL238121_NSL235636	2296	11308	6351
SL238122	TSL238122_NSL235644	1640	12470	5845
SL239781	TSL239781_NSL217730	616	13476	5863
SL239782	TSL239782_NSL235643	1618	11921	6416
SL239785	TSL239785_NSL237971	463	13462	6030
SL239788	TSL239788_NSL235650	137	19631	187
SL239790	TSL239790_NSL237946	1305	17088	1562
SL239791	TSL239791_NSL235663	111	19724	120
SL239792	TSL239792_NSL235631	169	10347	9439
SL239793	TSL239793_NSL237931	858	11024	8073
SL239794	TSL239794_NSL237935	1584	11567	6804
SL239795	TSL239795_NSL237932	168	19541	246
SL239796	TSL239796_NSL237934	330	12931	6694
SL239797	TSL239797_NSL237936	289	16778	2888
SL239798	TSL239798_NSL237937	1193	17638	1124
SL239799	TSL239799_NSL237938	1268	17983	704
SL239800	TSL239800_NSL237949	1185	13237	5533
SL239801	TSL239801_NSL225798	188	19645	122
SL239802	TSL239802_NSL237958	3510	15000	1445
SL239804	TSL239804_NSL237961	2899	12534	4522
SL239805	TSL239805_NSL237963	348	19073	534
SL239807	TSL239807_NSL237946	1461	17075	1419
SL239808	TSL239808_NSL237947	621	8223	11111
SL239809	TSL239809_NSL237954	1806	16090	2059
SL239810	TSL239810_NSL237968	316	19446	193
SL239811	TSL239811_NSL237969	125	19577	253
SL239812	TSL239812_NSL235660	224	19432	299
SL239814	TSL239814_NSL235638	317	19514	124
SL239815	TSL239815_NSL238030	1230	16562	2163
SL239817	TSL239817_NSL238029	1284	8459	10212
SL239818	TSL239818_NSL238036	1367	8440	10148
SL239820	TSL239820_NSL238040	168	19603	184
SL239821	TSL239821_NSL235639	398	19337	220
SL239822	TSL239822_NSL238037	275	11245	8435
SL239823	TSL239823_NSL238041	1079	12480	6396
SL239824	TSL239824_NSL238044	479	6852	12624
SL239825	TSL239825_NSL235661	404	19337	214
SL239826	TSL239826_NSL238047	1338	16260	2357
SL239827	TSL239827_NSL238049	94	17143	2718
SL239828	TSL239828_NSL238053	1910	17477	568
SL240415	TSL240415_NSL235639	310	19456	189
SL240416	TSL240416_NSL237956	460	19111	384
SL240417	TSL240417_NSL237976	504	18875	576
SL240418	TSL240418_NSL238045	278	19510	167
SL240419	TSL240419_NSL238042	2152	17194	609
SL240420	TSL240420_NSL238048	549	11117	8289
SL240421	TSL240421_NSL238052	484	19140	331
SL240422	TSL240422_NSL215282	1652	12114	6189
SL240423	TSL240423_NSL220655	454	14131	5370
SL240424	TSL240424_NSL241654	156	19562	237
SL240425	TSL240425_NSL241655	1029	9276	9650
SL240426	TSL240426_NSL241656	1341	10990	7624
SL241541	TSL241541_NSL237962	2069	17123	763
SL241542	TSL241542_NSL237948	1752	17835	368
SL241543	TSL241543_NSL237966	1226	15392	3337
SL241544	TSL241544_NSL237950	570	17374	2011
SL241545	TSL241545_NSL217724	510	13829	5616
SL241546	TSL241546_NSL237953	817	8725	10413
SL241547	TSL241547_NSL237957	1274	12128	6553
SL241548	TSL241548_NSL237965	1769	13007	5179
SL241549	TSL241549_NSL225806	1184	14943	3828
SL241550	TSL241550_NSL203191	3670	14137	2148
SL241552	TSL241552_NSL237975	428	19223	304
SL241554	TSL241554_NSL237977	377	18080	1498
SL241555	TSL241555_NSL237978	2557	14566	2832
SL241556	TSL241556_NSL238028	599	18524	832
SL241557	TSL241557_NSL238032	2369	15318	2268
SL241558	TSL241558_NSL238031	1452	12623	5880
SL241559	TSL241559_NSL238034	1640	12315	6000
SL241560	TSL241560_NSL238035	1145	18040	770
SL241561	TSL241561_NSL238033	1306	12558	6091
SL241562	TSL241562_NSL238039	366	17396	2193
SL241563	TSL241563_NSL238043	263	12984	6708
SL241564	TSL241564_NSL238046	174	19600	181
SL241565	TSL241565_NSL238050	914	17984	1057
SL241566	TSL241566_NSL238051	1376	13739	4840
SL241567	TSL241567_NSL203190	2356	15910	1689
SL241569	TSL241569_NSL238054	2454	17336	165
SL241570	TSL241570_NSL238056	870	19027	58
SL241572	TSL241572_NSL235628	1343	16172	2440
SL241573	TSL241573_NSL215312	461	18980	514
SL241575	TSL241575_NSL240381	265	19521	169
SL241576	TSL241576_NSL235655	1203	17313	1439
SL241577	TSL241577_NSL240382	260	19546	149
SL241578	TSL241578_NSL240383	345	19137	473
SL241580	TSL241580_NSL240385	367	19268	320
SL241582	TSL241582_NSL240388	528	18935	492
SL241583	TSL241583_NSL240389	276	19471	208
SL241584	TSL241584_NSL237934	426	12864	6665
SL241585	TSL241585_NSL240390	150	19660	145
SL241588	TSL241588_NSL240392	1467	16416	2072
SL241589	TSL241589_NSL241640	447	18961	547
SL241590	TSL241590_NSL241642	3706	13250	2999
SL241591	TSL241591_NSL241641	405	17403	2147
SL241592	TSL241592_NSL241643	1563	11309	7083
SL241594	TSL241594_NSL241644	6870	5379	7706
SL241595	TSL241595_NSL241645	254	19447	254
SL241597	TSL241597_NSL241646	974	17172	1809
SL241598	TSL241598_NSL241647	2712	11687	5556
SL241599	TSL241599_NSL241648	2600	11631	5724
SL241600	TSL241600_NSL241649	318	14995	4642
SL241601	TSL241601_NSL241651	590	18809	556
SL241602	TSL241602_NSL235628	1553	15368	3034
SL241603	TSL241603_NSL240384	404	19265	286
SL241688	TSL241688_NSL241657	1302	17141	1512
SL241689	TSL241689_NSL241658	1551	14038	4366
SL241690	TSL241690_NSL241659	169	19440	346
SL248691	TSL248691_NSL248640	1838	16769	1348
SL248692	TSL248692_NSL248641	2269	13402	4284
SL248693	TSL248693_NSL248642	91	19855	9
SL248694	TSL248694_NSL203200	1089	15129	3737
SL249671	TSL249671_NSL241733	1239	15966	2750
SL249672	TSL249672_NSL241734	1162	17708	1085
SL250826	TSL250826_NSL250682	177	19576	202
SL250827	TSL250827_NSL250683	90	10583	9282
SL250828	TSL250828_NSL250684	364	19575	16
SL250829	TSL250829_NSL250685	1072	12406	6477
SL250830	TSL250830_NSL250686	771	13351	5833
SL250831	TSL250831_NSL250687	239	19467	249
SL250833	TSL250833_NSL235625	1654	12807	5494
SL250834	TSL250834_NSL250689	1218	16430	2307
SL250835	TSL250835_NSL203196	4139	13005	2811
SL250836	TSL250836_NSL250690	186	19680	89
SL250837	TSL250837_NSL225814	93	19099	763
SL250838	TSL250838_NSL250691	464	19428	63
SL258472	TSL258472_NSL235658	929	18393	633
SL258473	TSL258473_NSL238027	286	19371	298
SL258474	TSL258474_NSL238057	304	19283	368
SL258475	TSL258475_NSL238054	3080	16742	133
SL258477	TSL258477_NSL248643	886	18944	125
SL261682	TSL261682_NSL259705	2549	13604	3802
SL261683	TSL261683_NSL259706	108	15006	4841
SL261685	TSL261685_NSL259708	120	19742	93
SL261686	TSL261686_NSL203196	4260	12957	2738
SL261687	TSL261687_NSL216851	295	19280	380
SL261688	TSL261688_NSL259710	160	19684	111
SL263844	TSL263844_NSL235659	555	18698	702
SL263845	TSL263845_NSL259709	195	18949	811
SL263849	TSL263849_NSL263777	1425	13431	5099
SL263850	TSL263850_NSL265231	1558	16893	1504
SL263851	TSL263851_NSL263778	180	19366	409
SL263852	TSL263852_NSL263779	803	12602	6550
SL263853	TSL263853_NSL263780	2405	17145	405
SL263854	TSL263854_NSL263781	773	11357	7825
SL263856	TSL263856_NSL263782	1121	13204	5630
SL263857	TSL263857_NSL263783	1233	18096	626
SL263858	TSL263858_NSL263784	352	19208	395
SL263860	TSL263860_NSL263749	1183	17456	1316
SL263861	TSL263861_NSL263785	258	7809	11888
SL263863	TSL263863_NSL265232	1093	10182	8680
SL263865	TSL263865_NSL238051	1359	12975	5621
SL263866	TSL263866_NSL203195	1822	14372	3761
SL263867	TSL263867_NSL263789	214	11497	8244
SL263868	TSL263868_NSL265233	2378	14599	2978
SL263877	TSL263877_NSL263788	1474	12556	5925
SL263878	TSL263878_NSL263790	909	14666	4380
SL265324	TSL265324_NSL235655	2701	11027	6227
SL265325	TSL265325_NSL259711	242	12399	7314
SL265326	TSL265326_NSL265235	216	19238	501
SL265327	TSL265327_NSL265236	2011	10991	6953
SL265328	TSL265328_NSL265237	153	8767	11035
SL265329	TSL265329_NSL265238	190	19577	188
SL265330	TSL265330_NSL203194	433	17885	1637
SL265344	TSL265344_NSL241646	1030	16348	2577
SL265345	TSL265345_NSL265254	530	11576	7849
SL265346	TSL265346_NSL265255	225	11788	7942
SL265348	TSL265348_NSL265257	981	10982	7992
SL265349	TSL265349_NSL265258	1546	18244	165
SL272546	TSL272546_NSL278205	563	10783	8609
SL272547	TSL272547_NSL278206	1024	11265	7666
SL272548	TSL272548_NSL278207	2448	15480	2027
SL272550	TSL272550_NSL278208	359	11170	8426
SL272578	TSL272578_NSL278256	832	15444	3679
SL272579	TSL272579_NSL259705	3147	13795	3013
SL281119	TSL281119_NSL279386	1242	8514	10199
SL281120	TSL281120_NSL279387	464	13103	6388
SL281121	TSL281121_NSL279388	1625	16833	1497
SL281122	TSL281122_NSL279390	1191	17216	1548
SL281130	TSL281130_NSL284839	284	19008	663
SL281131	TSL281131_NSL284840	1259	11816	6880
SL281132	TSL281132_NSL235732	2040	11015	6900
SL281133	TSL281133_NSL284841	600	18464	891
SL281134	TSL281134_NSL284842	134	11271	8550
SL313636	TSL313636_NSL235643	2936	8949	8070
SL313637	TSL313637_NSL314926	1330	17554	1071
SL315115	TSL315115_NSL225805	4429	14045	1481
SL315116	TSL315116_NSL314924	256	19496	203
SL315117	TSL315117_NSL314925	3156	16377	422
SL315118	TSL315118_NSL215316	2095	8215	9645
SL315119	TSL315119_NSL314927	2707	13767	3481
SL321956	TSL321956_NSL317289	337	18669	949
SL321957	TSL321957_NSL317290	317	19613	25
SL321958	TSL321958_NSL317291	183	12579	7193
SL321959	TSL321959_NSL317292	712	12613	6630
SL321960	TSL321960_NSL317479	411	18400	1144
SL321961	TSL321961_NSL317480	783	18967	205
SL321962	TSL321962_NSL317481	1732	17694	529
SL321963	TSL321963_NSL317482	8712	9992	1251
SL321964	TSL321964_NSL317293	2101	17660	194
SL321965	TSL321965_NSL317294	230	12451	7274
SL332276	TSL332276_NSL338626	4053	13908	1994
SL332277	TSL332277_NSL338627	1519	16269	2167
SL332278	TSL332278_NSL317293	2138	17760	57
SL332280	TSL332280_NSL317290	1860	18054	41
SL332283	TSL332283_NSL338631	141	19679	135
SL332284	TSL332284_NSL343678	828	12285	6842
SL332285	TSL332285_NSL338632	142	19534	279
SL332286	TSL332286_NSL338633	9887	9933	135
SL332287	TSL332287_NSL338634	112	15860	3983
SL332434	TSL332434_NSL322125	445	19245	265
SL332435	TSL332435_NSL322126	239	19604	112
SL332437	TSL332437_NSL322128	2766	12509	4680
SL332438	TSL332438_NSL322129	1708	17442	805
SL332439	TSL332439_NSL322130	254	19535	166
SL332440	TSL332440_NSL322131	1261	12255	6439
SL332441	TSL332441_NSL322132	3222	15857	876
SL332442	TSL332442_NSL322133	1827	11110	7018
SL332445	TSL332445_NSL203195	1952	12274	5729
SL332447	TSL332447_NSL322137	324	14604	5027
SL332448	TSL332448_NSL322138	685	19230	40
SL372853	TSL372853_NSL363297	5247	5062	9646
SL372854	TSL372854_NSL363301	6339	5771	7845
SL372855	TSL372855_NSL363302	3656	13308	2991
SL372856	TSL372856_NSL363304	3289	16460	206
SL372857	TSL372857_NSL363307	7762	10010	2183
SL372858	TSL372858_NSL363308	1633	14447	3875
SL372859	TSL372859_NSL363310	3524	6510	9921
SL372861	TSL372861_NSL363318	2201	17487	267
SL372862	TSL372862_NSL363320	1240	8771	9944
SL372863	TSL372863_NSL363322	934	13640	5381
SL372864	TSL372864_NSL363324	1815	16856	1284
SL372865	TSL372865_NSL363325	1181	18493	281
SL372867	TSL372867_NSL363336	1440	13494	5021
SL372868	TSL372868_NSL363341	674	9522	9759
SL372869	TSL372869_NSL363297	4817	10579	4559
SL372871	TSL372871_NSL363304	3266	16604	85
SL372872	TSL372872_NSL363306	4324	8544	7087
SL372874	TSL372874_NSL363308	1551	14287	4117
SL372877	TSL372877_NSL363318	2286	17390	279
SL372878	TSL372878_NSL363320	1220	8771	9964
SL372879	TSL372879_NSL363322	741	13661	5553
SL372880	TSL372880_NSL363324	2154	16493	1308
SL372881	TSL372881_NSL363325	1102	18739	114
SL372882	TSL372882_NSL363326	4678	3656	11621
SL374453	TSL374453_NSL509167	495	12698	6762
SL374460	TSL374460_NSL509169	2118	10431	7406
SL374465	TSL374465_NSL509171	1856	15528	2571
SL374467	TSL374467_NSL391883	799	13826	5330
SL374468	TSL374468_NSL509173	2523	11343	6089
SL374474	TSL374474_NSL509176	810	16937	2208
SL374483	TSL374483_NSL509183	1165	16717	2073
SL374484	TSL374484_NSL509184	190	19436	329
SL379794	TSL379794_NSL377368	1369	14852	3734
SL379795	TSL379795_NSL377485	1834	11962	6159
SL380821	TSL380821_NSL377473	3754	6452	9749
SL380822	TSL380822_NSL377474	3014	15345	1596
SL380823	TSL380823_NSL377475	1178	18636	141
SL380824	TSL380824_NSL377477	2027	10094	7834
SL380828	TSL380828_NSL377479	1290	13150	5515
SL380830	TSL380830_NSL377484	1849	14480	3626
SL380837	TSL380837_NSL377488	277	19215	463
SL380838	TSL380838_NSL377489	139	19749	67
SL380840	TSL380840_NSL377492	174	19684	97
SL380842	TSL380842_NSL377493	828	15377	3750
SL380843	TSL380843_NSL391884	1414	17466	1075
SL380844	TSL380844_NSL377498	640	12683	6632
SL380846	TSL380846_NSL377499	395	19489	71
SL380851	TSL380851_NSL377506	1907	11960	6088
SL380852	TSL380852_NSL377507	211	19631	113
SL380853	TSL380853_NSL377508	4626	8780	6549
SL380856	TSL380856_NSL377513	711	18621	623
SL391961	TSL391961_NSL391870	1817	17228	910
SL391965	TSL391965_NSL391902	1259	8747	9949
SL393208	TSL393208_NSL390863	1257	17396	1302
SL393209	TSL393209_NSL391888	3679	14730	1546
SL393212	TSL393212_NSL391869	215	19270	470
SL393216	TSL393216_NSL391874	299	18946	710
SL393220	TSL393220_NSL391878	77	19753	125
SL393225	TSL393225_NSL391882	3854	13230	2871
SL393228	TSL393228_NSL391887	1027	17652	1276
SL393230	TSL393230_NSL391890	345	9417	10193
SL393231	TSL393231_NSL391891	1601	14070	4284
SL393232	TSL393232_NSL391892	143	19757	55
SL393233	TSL393233_NSL391893	353	18768	834
SL393234	TSL393234_NSL391895	812	13349	5794
SL393235	TSL393235_NSL391896	1757	16933	1265
SL393236	TSL393236_NSL391897	1337	12153	6465
SL393238	TSL393238_NSL391899	129	19805	21
SL393241	TSL393241_NSL377487	4003	14899	1053
SL394997	TSL394997_NSL395124	865	15207	3883
SL394998	TSL394998_NSL399908	2097	16195	1663
SL395000	TSL395000_NSL395127	1791	15489	2675
SL395001	TSL395001_NSL395128	134	19753	68
SL399811	TSL399811_NSL377368	1253	14963	3739
SL399814	TSL399814_NSL395123	198	8966	10791
SL399818	TSL399818_NSL395125	2353	14761	2841
SL399819	TSL399819_NSL395126	237	16085	3633
SL399822	TSL399822_NSL399912	259	19670	26
SL399823	TSL399823_NSL399913	368	13013	6574
SL399824	TSL399824_NSL399914	1062	18794	99
SL399825	TSL399825_NSL395129	737	14240	4978
SL405116	TSL405116_NSL377496	489	19413	53
SL405117	TSL405117_NSL407180	569	13824	5562
SL405117	TSL405117_NSL526481	537	13720	5698
SL405118	TSL405118_NSL407181	268	15582	4105
SL405121	TSL405121_NSL407288	378	10328	9249
SL405122	TSL405122_NSL407294	217	11932	7806
SL405123	TSL405123_NSL407295	230	19478	247
SL409627	TSL409627_NSL407282	227	18438	1290
SL409634	TSL409634_NSL407287	239	19489	227
SL409636	TSL409636_NSL407182	1009	12070	6876
SL409640	TSL409640_NSL509183	1488	15518	2949
SL409641	TSL409641_NSL407296	606	12354	6995
SL413536	TSL413536_NSL415987	341	17985	1629
SL413537	TSL413537_NSL415988	122	19769	64
SL413538	TSL413538_NSL415989	1644	15377	2934
SL413539	TSL413539_NSL415995	1131	17157	1667
SL413540	TSL413540_NSL413792	614	9192	10149
SL413541	TSL413541_NSL415996	351	8640	10964
SL419033	TSL419033_NSL415984	425	12842	6688
SL419035	TSL419035_NSL415986	1507	11040	7408
SL419036	TSL419036_NSL413790	1120	16012	2823
SL419037	TSL419037_NSL415990	1031	7935	10989
SL419038	TSL419038_NSL415992	1009	10981	7965
SL419039	TSL419039_NSL415993	1636	16879	1440
SL419040	TSL419040_NSL415994	178	19540	237
SL419041	TSL419041_NSL415997	664	12657	6634
SL419042	TSL419042_NSL415998	1702	11799	6454
SL426492	TSL426492_NSL426020	523	18328	1104
SL426494	TSL426494_NSL426024	86	19832	37
SL426496	TSL426496_NSL426025	1385	13886	4684
SL426497	TSL426497_NSL426028	396	10997	8562
SL426499	TSL426499_NSL426029	820	12209	6926
SL429255	TSL429255_NSL426110	240	19458	257
SL429256	TSL429256_NSL426017	382	19490	83
SL429257	TSL429257_NSL426018	452	11532	7971
SL429258	TSL429258_NSL426021	203	19712	40
SL429260	TSL429260_NSL377499	151	19676	128
SL429261	TSL429261_NSL426023	4120	14787	1048
SL429262	TSL429262_NSL426111	149	19738	68
SL429263	TSL429263_NSL407284	225	19534	196
SL429264	TSL429264_NSL509177	4268	12788	2899
SL429265	TSL429265_NSL395128	1245	12436	6274
SL429268	TSL429268_NSL426030	1306	17922	727
SL429269	TSL429269_NSL415995	1200	16912	1843
SL429270	TSL429270_NSL426112	1127	17771	1057
SL429271	TSL429271_NSL426031	1073	13176	5706
SL434790	TSL434790_NSL429069	1737	18199	19
SL434793	TSL434793_NSL429445	1839	13255	4861
SL434795	TSL434795_NSL429539	1779	12656	5520
SL434796	TSL434796_NSL429071	1635	12663	5657
SL434797	TSL434797_NSL429072	774	13704	5477
SL434799	TSL434799_NSL429448	968	18085	902
SL434801	TSL434801_NSL429450	2214	16235	1506
SL434802	TSL434802_NSL429451	2928	14080	2947
SL434803	TSL434803_NSL429073	156	19752	47
SL434804	TSL434804_NSL429074	3247	14274	2434
SL434806	TSL434806_NSL429453	1243	16849	1863
SL434807	TSL434807_NSL429455	1102	18835	18
SL434808	TSL434808_NSL429456	623	13239	6093
SL434810	TSL434810_NSL429075	149	13039	6767
SL434811	TSL434811_NSL429076	1200	10514	8241
SL434813	TSL434813_NSL429540	110	19840	5
SL473309	TSL473309_NSL482968	145	10878	8932
SL473310	TSL473310_NSL482969	291	15219	4445
SL473311	TSL473311_NSL482970	2247	15113	2595
SL473314	TSL473314_NSL473401	985	18855	115
SL473315	TSL473315_NSL473402	955	18853	147
SL473316	TSL473316_NSL429071	1694	12421	5840
SL473317	TSL473317_NSL426026	1077	16736	2142
SL473322	TSL473322_NSL482971	1134	13869	4952
SL473323	TSL473323_NSL482972	1039	17148	1768
SL473326	TSL473326_NSL473404	581	11374	8000
SL473327	TSL473327_NSL473405	248	13101	6606
SL521895	TSL521895_NSL526503	1659	16217	2079
SL521896	TSL521896_NSL526504	1146	18478	331
SL521897	TSL521897_NSL571203	2413	9448	8094
SL521898	TSL521898_NSL526506	582	13287	6086
SL521900	TSL521900_NSL473406	1782	9318	8855
SL521923	TSL521923_NSL526425	1046	15509	3400
SL521924	TSL521924_NSL571203	2037	9844	8074
SL521925	TSL521925_NSL536095	999	14215	4741
SL521926	TSL521926_NSL526586	873	12127	6955
SL521927	TSL521927_NSL526481	550	13576	5829
SL523605	TSL523605_NSL526410	1157	14270	4528
SL523606	TSL523606_NSL526411	158	12655	7142
SL523607	TSL523607_NSL526412	2332	11838	5785
SL523608	TSL523608_NSL473406	1729	8860	9366
SL523609	TSL523609_NSL536097	1308	12944	5703
SL523611	TSL523611_NSL526413	1749	10673	7533
SL523612	TSL523612_NSL526414	409	19226	320
SL523614	TSL523614_NSL536096	558	9674	9723
SL523615	TSL523615_NSL526416	2319	9228	8408
SL523616	TSL523616_NSL509180	4496	13033	2426
SL523617	TSL523617_NSL526417	1481	7484	10990
SL523618	TSL523618_NSL526418	2509	16609	837
SL523619	TSL523619_NSL526419	1581	14803	3571
SL523620	TSL523620_NSL526420	1360	14339	4256
SL523621	TSL523621_NSL526421	303	19368	284
SL523622	TSL523622_NSL526422	1150	18646	159
SL523623	TSL523623_NSL526499	677	12278	7000
SL523624	TSL523624_NSL526500	1230	12843	5882
SL523625	TSL523625_NSL526501	4111	15591	253
SL523626	TSL523626_NSL526502	604	10572	8779
SL523627	TSL523627_NSL526423	1203	10944	7808
SL523628	TSL523628_NSL526424	1027	13084	5844
SL523648	TSL523648_NSL473404	723	11139	8093
SL523649	TSL523649_NSL526402	1470	13568	4917
SL523651	TSL523651_NSL526403	1868	7736	10351
SL523652	TSL523652_NSL526404	1068	8650	10237
SL523653	TSL523653_NSL526405	191	19405	359
SL523654	TSL523654_NSL526406	1368	12808	5779
SL523655	TSL523655_NSL473406	1999	9066	8890
SL523656	TSL523656_NSL526481	621	12878	6456
SL523658	TSL523658_NSL526409	875	18551	529
SL530208	TSL530208_NSL530046	2316	11896	5743
SL536002	TSL536002_NSL530024	1883	17717	355
SL536005	TSL536005_NSL530027	277	18980	698
SL536006	TSL536006_NSL530028	249	19388	318
SL536007	TSL536007_NSL530029	516	8029	11410
SL536009	TSL536009_NSL530044	5471	8919	5565
SL536010	TSL536010_NSL530047	1583	18181	191
SL536012	TSL536012_NSL531149	1077	17220	1658
SL536013	TSL536013_NSL391902	1351	9124	9480
SL536014	TSL536014_NSL530054	131	19494	330
SL536015	TSL536015_NSL531150	2018	15197	2740
SL536120	TSL536120_NSL526505	290	12593	7072
SL536121	TSL536121_NSL536093	1391	12011	6553
SL536122	TSL536122_NSL526509	1506	9156	9293
SL536123	TSL536123_NSL482970	2497	15358	2100
SL536124	TSL536124_NSL526585	1034	13602	5319
SL536125	TSL536125_NSL473400	1062	11809	7084
SL552689	TSL552689_NSL531148	1389	18415	151
SL552690	TSL552690_NSL531148	1395	18371	189
SL552692	TSL552692_NSL530020	1882	16915	1158
SL552693	TSL552693_NSL530021	1589	16088	2278
SL552695	TSL552695_NSL530025	2788	14198	2969
SL552698	TSL552698_NSL530032	1949	11544	6462
SL552699	TSL552699_NSL530034	281	14456	5218
SL552701	TSL552701_NSL530037	177	19253	525
SL552705	TSL552705_NSL531147	1781	12583	5591
SL552706	TSL552706_NSL530039	114	15953	3888
SL552707	TSL552707_NSL426018	553	11379	8023
SL552708	TSL552708_NSL530041	2305	15289	2361
SL552709	TSL552709_NSL530043	136	19768	51
SL552710	TSL552710_NSL530045	1014	3760	15181
SL552712	TSL552712_NSL530049	140	13120	6695
SL552713	TSL552713_NSL530052	3816	14470	1669
SL552714	TSL552714_NSL530053	391	17856	1708
SL552715	TSL552715_NSL530055	1212	5953	12790
SL552717	TSL552717_NSL530057	521	8996	10438
SL552718	TSL552718_NSL530058	170	12694	7091
SL552719	TSL552719_NSL530059	122	19670	163
SL552720	TSL552720_NSL391893	227	18021	1707
SL552721	TSL552721_NSL530030	1207	10587	8161
SL552723	TSL552723_NSL530051	1397	10623	7935
SL562386	TSL562386_NSL562461	2944	11422	5589
SL562387	TSL562387_NSL562460	2412	10638	6905
SL571148	TSL571148_NSL571204	3419	7824	8712
SL571149	TSL571149_NSL571211	100	13492	6363
SL571150	TSL571150_NSL571212	1131	8491	10333
SL571151	TSL571151_NSL429072	762	13539	5654
SL571152	TSL571152_NSL571205	1184	8547	10224
SL571154	TSL571154_NSL571207	476	12785	6694
SL571155	TSL571155_NSL571208	1162	15806	2987
SL571156	TSL571156_NSL407283	578	13966	5411
SL571157	TSL571157_NSL531146	1063	12644	6248
SL571158	TSL571158_NSL571209	1697	17987	271
SL571159	TSL571159_NSL571210	2084	11066	6805
SL571160	TSL571160_NSL571209	1668	18059	228
SL571161	TSL571161_NSL571221	2709	14417	2829
SL571162	TSL571162_NSL571222	1511	17760	684
SL571163	TSL571163_NSL571223	2196	11677	6082
SL571164	TSL571164_NSL571213	717	18469	769
SL571165	TSL571165_NSL571214	1128	9988	8839
SL571166	TSL571166_NSL571215	3279	14368	2308
SL571168	TSL571168_NSL571217	333	8367	11255
SL571169	TSL571169_NSL571218	2316	14197	3442
SL571170	TSL571170_NSL571219	269	11857	7829
SL571171	TSL571171_NSL571220	2911	11313	5731
SL571173	TSL571173_NSL571229	1920	13252	4783
SL571175	TSL571175_NSL571231	743	18163	1049
SL571176	TSL571176_NSL641804	1766	12493	5696
SL571178	TSL571178_NSL571225	225	12507	7223
SL571179	TSL571179_NSL571226	286	13565	6104
SL571180	TSL571180_NSL571227	804	14489	4662
SL571181	TSL571181_NSL426028	1195	10294	8466
SL571182	TSL571182_NSL429541	3174	15623	1158
SL571183	TSL571183_NSL571228	1437	10187	8331
SL571184	TSL571184_NSL571233	1212	8136	10607
SL571186	TSL571186_NSL571242	1240	17634	1081
SL571187	TSL571187_NSL571233	1305	7757	10893
SL571188	TSL571188_NSL571232	981	11569	7405
SL571189	TSL571189_NSL571234	660	18804	491
SL571190	TSL571190_NSL571235	1441	17194	1320
SL571191	TSL571191_NSL571236	361	18547	1047
SL571192	TSL571192_NSL571237	976	11347	7632
SL571193	TSL571193_NSL571238	385	16301	3269
SL571194	TSL571194_NSL571239	1139	12026	6790
SL571195	TSL571195_NSL571240	2455	14704	2796
SL571196	TSL571196_NSL571243	721	18014	1220
SL571197	TSL571197_NSL571244	586	13915	5454
SL600411	TSL600411_NSL600513	107	19657	191
SL600412	TSL600412_NSL600514	2671	14993	2291
SL600414	TSL600414_NSL600516	1119	18280	556
SL600415	TSL600415_NSL600518	1835	16810	1310
SL600416	TSL600416_NSL600523	128	19655	172
SL600417	TSL600417_NSL600519	456	19180	319
SL600418	TSL600418_NSL600521	247	19378	330
SL600419	TSL600419_NSL600522	3608	8703	7644
SL600420	TSL600420_NSL600529	574	14154	5227
SL600421	TSL600421_NSL600530	282	19198	475
SL600422	TSL600422_NSL600532	853	18821	281
SL600423	TSL600423_NSL600533	720	18421	814
SL600424	TSL600424_NSL600534	283	19502	170
SL641823	TSL641823_NSL641803	2257	10969	6729
SL641824	TSL641824_NSL429444	3060	15261	1634
SL641825	TSL641825_NSL415999	3055	10271	6629
SL641826	TSL641826_NSL391886	2712	12944	4299
SL641827	TSL641827_NSL641805	1071	14390	4494
SL641828	TSL641828_NSL641806	985	18531	439
SL641829	TSL641829_NSL641807	1801	13092	5062
SL641831	TSL641831_NSL641809	1032	11596	7327
SL641832	TSL641832_NSL641810	1623	8609	9723
SL641833	TSL641833_NSL641811	491	18310	1154
SL641834	TSL641834_NSL641813	679	14585	4691
SL641836	TSL641836_NSL641815	1544	16160	2251
SL641838	TSL641838_NSL641817	2592	15253	2110
SL641839	TSL641839_NSL641818	2363	12471	5121
SL641840	TSL641840_NSL641819	729	18559	667
SL641841	TSL641841_NSL641820	90	11416	8449
SL641842	TSL641842_NSL641821	2071	15347	2537
SL641843	TSL641843_NSL641801	1886	16710	1359
SL641844	TSL641844_NSL641812	2506	10502	6947
SL658251	TSL658251_NSL650917	425	12019	7511
SL658252	TSL658252_NSL650918	1447	13815	4693
SL658253	TSL658253_NSL650920	715	12701	6539
SL658254	TSL658254_NSL650916	4362	13276	2317
SL658255	TSL658255_NSL650922	475	11504	7976
SL658258	TSL658258_NSL650926	261	19429	265
SL658259	TSL658259_NSL650924	1341	11949	6665
SL658261	TSL658261_NSL650926	186	19383	386
SL658263	TSL658263_NSL650928	2461	13406	4088
SL658265	TSL658265_NSL650929	123	19707	125
SL658266	TSL658266_NSL650930	1784	13057	5114
SL658267	TSL658267_NSL650931	155	19646	154
SL658269	TSL658269_NSL650921	348	14440	5167
