# Supplementary material for: Genome-level selection in tumors as a universal marker of resistance to therapy
Source: Nat Commun. 2025 Jul 16;16:6535. doi: 10.1038/s41467-025-61709-x (PMC12263839; doi:10.1038/s41467-025-61709-x)
Supplement: Supplementary file 4 — Supplementary Software 1 [file 41467_2025_61709_MOESM4_ESM.zip › CODE/MM_MOFFITT/Compare_linear_models.m]

% compare between two linear models (Data vs. artificial strict linear with response + noise)
% USING ANOVA

load dNdS_linear_models.mat

%%%%%%%%%%%%%%%%%%%%%%%%%%%%%%%%%%%%%%%%%%
%%%%   Comapre two linear regression   %%%
% --- Natural progression vs. Progression under treatment 

model_U = fitlm(dNdS_U1, dNdS_U2);                            % UNTEATED
model_T = fitlm(dNdS_T1, dNdS_T2);                            % TREATED
% --- compare using Matlab anova tool
dNdS_1 = [dNdS_U1; dNdS_T1]; % combine the data and add categorical variable
dNdS_2 = [dNdS_U2; dNdS_T2];
CAT = ones(length(dNdS_1),1);
CAT(length(dNdS_U1)+1:end) = 2;
aoctool(dNdS_1,dNdS_2,CAT)
