# Supplementary material for: Genome-level selection in tumors as a universal marker of resistance to therapy
Source: Nat Commun. 2025 Jul 16;16:6535. doi: 10.1038/s41467-025-61709-x (PMC12263839; doi:10.1038/s41467-025-61709-x)
Supplement: Supplementary file 4 — Supplementary Software 1 [file 41467_2025_61709_MOESM4_ESM.zip › CODE/MM_MOFFITT/driver_dNdS.m]

% Assess dN/dS in Driver genes vs. all other (non-driver) genes
% SEND: 
% ---- DB: 'SPECIFIC' or 'COSMIC' (as the list of driver genes to be used

function [dNdS, G] = driver_dNdS(DB)

load MUT_data.mat 

% read list of Driver genes (as provided for MM by MOFFITT) 
% => Note these are the most frequently mutated across patients (doens't mean positive selection necessarily)
if strcmp(DB, 'SPECIFIC')
    [~,~,D] = xlsread('driver_GENES.xlsx', 'commonly_mutated_genes_MM');
    D(1,:) = [];
% OR take list from COSMIC
elseif strcmp(DB, 'COSMIC')
    [~,~,D] = xlsread('driver_GENES.xlsx', 'COSMIC');
    D(1,:) = [];
    D(:,2:5) = [];
end

% find the index of the presumed Driver Genes and the Other (non-driver genes)
[TMP1, TMP2, id_driver] = intersect(D, GENES, 'stable');
DRIVERS = GENES(id_driver);
id_other = 1:length(GENES);
id_other(id_driver) = [];

% --- dN/dS entire genome
% N_all    = sum(MUT_non_silent')'; % No. of Non-silent mutations across the genome
% S_all    = sum(MUT_silent')';     % No. of Silent mutations across the genome
% dNdS_all = N_all./S_all./3.36;    % Normalization by the ratio nN/nS (across the human genome)

% --- dN/dS driver vs. rest of genome
N_driver    = sum(MUT_non_silent(:,id_driver)')';
S_driver    = sum(MUT_silent(:,id_driver)')';
dNdS_driver = N_driver./S_driver./3.36;

% --- dN/dS driver vs. rest of genome
N_other    = sum(MUT_non_silent(:,id_other)')';
S_other    = sum(MUT_silent(:,id_other)')';
dNdS_other = N_other./S_other./3.36;

% remove cases (samples) with dNdS NaN, Inf, Zero or too low No. of mutations 
% => such that the comparison (Drivers vs,. Others) is for the same ensemble of patients/samples
%id_rm1 = find(isnan(dNdS_all)==1 | isinf(dNdS_all)==1 | dNdS_all==0 | (N_all < 10 | S_all < 2) );
id_rm2 = find(isnan(dNdS_driver)==1 | isinf(dNdS_driver)==1 | dNdS_driver==0 | (N_driver < 10 | S_driver < 2) );
id_rm3 = find(isnan(dNdS_other)==1 | isinf(dNdS_other)==1 | dNdS_other==0 | (N_other < 10 | S_other < 2) );
%id_rm  = unique([id_rm1 ; id_rm2; id_rm3]);
id_rm  = unique([id_rm2 ; id_rm3]);
%dNdS_all(id_rm)    = []; N_all(id_rm)    = []; S_all(id_rm) = [];
dNdS_driver(id_rm) = []; N_driver(id_rm) = []; S_driver(id_rm) = [];
dNdS_other(id_rm)  = []; N_other(id_rm)  = []; S_other(id_rm) = [];

%G1 = ones(length(dNdS_all),1);
G2 = 2.*ones(length(dNdS_driver),1);
G3 = 3.*ones(length(dNdS_other),1);
N = [N_driver ; N_other];
S = [S_driver ; S_other];
dNdS = [dNdS_driver ; dNdS_other];
G = [G2 ; G3];
% remove NaN Inf and 0 AND cases with low No. of Mutations => Comapring different ensembles of patients/samples 
% id_rm = find(isnan(dNdS)==1 | isinf(dNdS)==1 | dNdS==0);
% dNdS(id_rm) = []; N(id_rm) = []; S(id_rm) = [];
% G(id_rm) = [];
% clear id_rm
% id_rm = find(N < 8 & S < 2);
% dNdS(id_rm) = []; N(id_rm) = []; S(id_rm) = [];
% G(id_rm) = [];
% clear id_rm
% plot
subplot(231)
boxplot(dNdS,G, 'labels', {'Drivers', 'Others'}); ylabel('dN/dS');

subplot(232); hold;
histogram(dNdS(G==2),0:0.1:7, 'EdgeColor', 'green', 'FaceColor', 'green'); % Driver 
histogram(dNdS(G==3),0:0.1:7, 'EdgeColor', 'red', 'FaceColor', 'red');     % Others
xlabel('dN/dS'); ylabel('No. of Samples');
legend({'Drivers', 'Others'});
