# Supplementary material for: Genome-level selection in tumors as a universal marker of resistance to therapy
Source: Nat Commun. 2025 Jul 16;16:6535. doi: 10.1038/s41467-025-61709-x (PMC12263839; doi:10.1038/s41467-025-61709-x)
Supplement: Supplementary file 4 — Supplementary Software 1 [file 41467_2025_61709_MOESM4_ESM.zip › CODE/MM_MOFFITT/driver_GENES.xlsx]

## Sheet: commonly_mutated_genes_MM
Hugo_Symbol
ABCF1
ACTG1
ARID1A
ARID2
ATM
ATRX
BCL7A
BHLHE41
BRAF
BTG1
CCND1
CDKN1B
CDKN2C
CREBBP
CYLD
DIS3
DNMT3A
DTX1
DUSP2
EGR1
EP300
TENT5C
FGFR3
FUBP1
HIST1H1B
HIST1H1D
HIST1H1E
HIST1H2BK
HUWE1
IDH1
IDH2
IGLL5
IRF1
IRF4
KDM5C
KDM6A
KLHL6
KMT2B
KMT2C
KRAS
LCE1D
LTB
MAF
MAFB
MAML2
MAN2C1
MAX
NCOR1
NF1
NFKB2
NFKBIA
NRAS
PABPC1
PIK3CA
PIM1
POT1
PRDM1
PRKD2
PTPN11
RASA2
RB1
RFTN1
RPL10
RPL5
RPRD1B
RPS3A
SAMHD1
SETD2
SF3B1
SP140
TBC1D29P
TCL1A
TET2
TGDS
TP53
TRAF2
TRAF3
UBR5
XBP1
ZFP36L1
ZNF292

## Sheet: COSMIC
GENE_SYMBOL	SOMATIC	GERMLINE	TUMOUR_TYPES_SOMATIC	MUTATION_TYPES
ABI1	y	n	AML	T
ABL1	y	n	CML, ALL, T-ALL	T, Mis
ABL2	y	n	AML	T
ACKR3	y	n	lipoma	T
ACSL3	y	n	prostate	T
ACVR1	y	n	DIPG	Mis
ACVR1B	y	n	pancreatic cancer	D, F, Mis, N
ACVR2A	y	n	large intestine carcinoma, stomach carcinoma, pancreatic carcinoma, biliary tract, oesophagus	Mis, N, F
AFDN	y	n	AL	T
AFF1	y	n	AL	T
AFF3	y	n	ALL, T-ALL	T
AFF4	y	n	ALL	T
AKT1	y	n	breast, colorectal, ovarian, NSCLC	Mis
AKT2	y	n	ovarian, pancreatic	A
ALK	y	y	ALCL, NSCLC, neuroblastoma, inflammatory myofibroblastic tumour, Spitzoid tumour	T, Mis, A
AMER1	y	n	Wilms tumour	F, D, N, Mis
APC	y	y	colorectal, pancreatic, desmoid, hepatoblastoma, glioma, other CNS	D, Mis, N, F, S
APOBEC3B	n	y		D
AR	y	y	prostate	Mis
ARHGAP26	y	n	AML, MDS	T, F, S
ARHGAP35	y	n	endometrial carcinoma	N, Mis, F, O
ARHGEF12	y	n	AML	T
ARID1A	y	n	clear cell ovarian carcinoma, RCC, breast	Mis, N, F, S, D, T
ARID1B	y	n	breast, hepatocellular carcinoma, clear cell ovarian carcinoma	Mis, F, N, O
ARID2	y	n	hepatocellular carcinoma	N, S, F
ARNT	y	n	AML	T
ASPSCR1	y	n	alveolar soft part sarcoma	T
ASXL1	y	n	MDS, CMML	F, N, Mis
ATF1	y	n	malignant melanoma of soft parts, angiomatoid fibrous histiocytoma	T
ATIC	y	n	ALCL	T
ATM	y	y	T-PLL	D, Mis, N, F, S
ATP1A1	y	n	adrenal aldosterone producing adenoma	Mis, O
ATP2B3	y	n	adrenal aldosterone producing adenoma	O
ATR	y	y	endometrial, gastric, epithelial ovarian, myeloma	F, Mis
ATRX	y	n	pancreatic neuroendocrine tumours, paediatric GBM	Mis, F, N
AXIN1	y	n	colorectal, endometrial, prostate, hepatocellular carcinoma, hepatoblastoma, sporadic medulloblastoma	D, Mis, N, F, S
AXIN2	y	y	colorectal carcinoma, stomach carcinoma, hepatocellular carcinoma	Mis, F, N
B2M	y	n	DLBCL, melanoma, colorectal adenocarcinoma	Mis, N, F
BAP1	y	y	uveal melanoma, breast, NSCLC, RCC	N, Mis, F, S, O
BARD1	y	y	breast cancer	Mis
BAX	y	n	colorectal cancer	F, Mis
BCL10	y	n	MALT	T
BCL11A	y	n	B-CLL	T
BCL11B	y	n	T-ALL	T
BCL2	y	n	NHL, CLL	T
BCL3	y	n	CLL	T
BCL6	y	n	NHL, CLL	T, Mis
BCL7A	y	n	BNHL	T
BCL9	y	n	B-ALL	T
BCL9L	y	n	colorectal cancer, endometrial carcinoma, gastric cancer	Mis, F
BCOR	y	n	retinoblastoma, AML, APL (translocation)	F, N, S, T
BCORL1	y	n	AML, HNSCC	Mis, N, F
BCR	y	n	CML, ALL, AML	T
BIRC3	y	n	CLL, MALT, MCL, MM	D, F, N, T, Mis
BLM	n	y		Mis, N, F
BMPR1A	n	y		Mis, N, F
BRAF	y	n	melanoma, colorectal, papillary thyroid, borderline ovarian, NSCLC, cholangiocarcinoma, pilocytic astrocytoma, Spitzoid tumour, pancreas acinar carcinoma, melanocytic nevus, prostate, gastric	Mis, T, O
BRCA1	y	y	ovarian	D, Mis, N, F, S
BRCA2	y	y	breast, ovarian, pancreatic	D, Mis, N, F, S
BRD3	y	n	lethal midline carcinoma of young people	T
BRD4	y	n	lethal midline carcinoma of young people	T
BRIP1	n	y		F, N, Mis
BTG1	y	n	B-CLL	T
BTK	y	n	CLL, mantle cell lymphoma, WM	Mis
BUB1B	n	y		Mis, N, F, S
CACNA1D	y	n	adrenal aldosterone producing adenoma	Mis
CALR	y	n	MPN, MDS	F, Mis
CAMTA1	y	n	epithelioid haemangioendothelioma	T
CANT1	y	n	prostate	T
CARD11	y	n	DLBCL	Mis
CARS	y	n	ALCL	T
CASP8	y	n	hepatocellular, oral squamous cell, breast	N, S, F
CBFA2T3	y	n	AML	T
CBFB	y	n	AML	T
CBL	y	n	AML, JMML, MDS	T, Mis, S, O
CBLB	y	n	AML	Mis, S
CCDC6	y	n	papillary thyroid, CML, NSCLC	T
CCNB1IP1	y	n	leiomyoma	T
CCND1	y	n	CLL, B-ALL, breast	T
CCND2	y	n	NHL,CLL	T
CCND3	y	n	MM	T
CCNE1	y	n	serous ovarian	A
CD274	y	n	PMBL, Hodgkin lymphoma	T
CD74	y	n	NSCLC	T
CD79A	y	n	DLBCL, WM	S
CD79B	y	n	DLBCL, WM	Mis, S
CDC73	y	y	parathyroid adenoma	Mis, N, F
CDH1	y	y	lobular breast, gastric	Mis, N, F, S
CDH11	y	n	aneurysmal bone cyst	T
CDK12	y	n	serous ovarian	Mis, N, F
CDK4	n	y		Mis
CDK6	y	n	ALL	T
CDKN1B	y	y	breast, small intestine neuroendocrine tumours	F
CDKN2A	y	y	melanoma, multiple other tumour types	D, Mis, N, F, S
CDKN2C	y	n	glioma, MM	D
CDX2	y	n	AML	T
CEBPA	y	n	AML, MDS	Mis, N, F
CHCHD7	y	n	salivary adenoma	T
CHD4	y	n	uterine serous carcinoma	Mis, F, N
CHEK2	n	y		F
CIC	y	n	oligodendroglioma, soft tissue sarcoma	Mis, F, S,T
CIITA	y	n	PMBL, Hodgkin lymphoma	T
CLIP1	y	n	Spitzoid tumour	T
CLTC	y	n	ALCL, renal	T
CLTCL1	y	n	ALCL	T
CNBP	y	n	aneurysmal bone cyst	T
CNOT3	y	n	T-ALL	Mis, N, F
CNTRL	y	n	MPN, NHL	T
COL1A1	y	n	DFSP, aneurysmal bone cyst	T
COL2A1	y	n	chondrosarcoma, enchondroma	T
CREB1	y	n	clear cell sarcoma, angiomatoid fibrous histiocytoma	T
CREB3L1	y	n	myxofibrosarcoma	T
CREB3L2	y	n	fibromyxoid sarcoma	T
CREBBP	y	n	ALL, AML, DLBCL, B-NHL	T, N, F, Mis, O
CRLF2	y	n	B-ALL, Downs associated ALL	Mis, T
CRTC1	y	n	salivary gland mucoepidermoid	T
CRTC3	y	n	salivary gland mucoepidermoid	T
CSF3R	y	n	aCML, CNL, leukaemia lymphoma and MDS associated with severe congenital neutropenia, CMML, de novo AML, MDS	Mis, N
CTCF	y	n	endometrial, breast, head and neck cancer	Mis, N
CTNNB1	y	n	colorectal, ovarian, hepatoblastoma, pleomorphic salivary gland adenoma, other tumour types	Mis, O, T
CUX1	y	n	endometrial, melanoma, colorectal, AML, MDS, other tumour types	N,F,S,Mis,O,T
CXCR4	y	y	WM	Mis, N, F
CYLD	y	y	cylindroma	Mis, N, F, S
DAXX	y	n	pancreatic neuroendocrine tumour, paediatric glioblastoma	Mis, F, N
DCTN1	y	n	inflammatory myofibroblastic tumour, Spitzoid tumour	T
DDB2	n	y		Mis, N
DDIT3	y	n	liposarcoma	T
DDR2	y	n	squamous cell carcinoma, NSCLC	Mis, N
DDX10	y	n	AML*	T
DDX3X	y	n	CLL, medulloblastoma	Mis, N, F
DDX5	y	n	prostate	T
DDX6	y	n	B-NHL	T
DEK	y	n	AML	T
DICER1	y	y	sex cord-stromal tumour, TGCT, embryonal rhabdomyosarcoma, pleuropulmonary blastoma, pituitary blastoma, Wilms tumour, thyroid cancer, other tumour types	Mis, F, N
DNAJB1	y	n	fibrolamellar hepatocellular carcinoma	T
DNM2	y	n	T-ALL	F, N, S, Mis, O
DNMT3A	y	n	AML	Mis, F, N, S
DROSHA	y	n	Wilms tumour, NSCLC, bladder carcinoma	A, Mis, N, F
EBF1	y	n	lipoma	T
EGFR	y	y	glioma, NSCLC	A, O, Mis
EIF3E	y	n	colorectal	T
EIF4A2	y	n	NHL	T
ELF4	y	n	AML	T
ELK4	y	n	prostate	T
ELL	y	n	AL	T
EML4	y	n	NSCLC	T
EP300	y	n	colorectal, breast, pancreatic, AML, ALL, DLBCL	T, N, F, Mis, O
EPAS1	y	n	paraganglioma, pheochromocytoma, central nervous system hemangioblastomas	Mis
EPS15	y	n	ALL	T
ERBB2	y	n	breast, ovarian, other tumour types, NSCLC, gastric	A, Mis, O, T
ERBB3	y	n	colon, gastric, head and neck, bladder, skin	Mis, N
ERBB4	y	y	melanoma, gastric, NSCLC	Mis, N
ERC1	y	n	papillary thyroid, Spitzoid tumour	T
ERCC2	n	y		Mis, N, F, S
ERCC3	n	y		Mis, S
ERCC4	n	y		Mis, N, F
ERCC5	n	y		Mis, N, F
ERG	y	n	Ewing sarcoma, prostate, AML	T, A
ESR1	y	n	breast	Mis, T
ETNK1	y	n	aCML, CMML, SM-AHD, HES	Mis
ETV1	y	n	Ewing sarcoma, prostate	T
ETV4	y	n	Ewing sarcoma, prostate carcinoma	T
ETV5	y	n	prostate	T
ETV6	y	n	congenital fibrosarcoma, multiple different leukaemia and lymphoma tumour types including ALL, secretory breast, MDS	T
EWSR1	y	n	Ewing sarcoma, desmoplastic small round cell tumour , ALL, clear cell sarcoma, sarcoma, myoepithelioma, mesothelioma	T
EXT1	n	y		Mis, N, F, S, T
EXT2	n	y		Mis, N, F, S
EZH2	y	n	DLBCL	Mis
EZR	y	n	NSCLC	T
FANCA	n	y		D, Mis, N, F, S
FANCC	n	y		D, Mis, N, F, S
FANCD2	n	y		D, Mis, N, F
FANCE	n	y		N, F, S
FANCF	n	y		N, F
FANCG	n	y		Mis, N, F, S
FAS	y	n	TGCT, nasal NK/T lymphoma, skin squamous cell carcinoma-burn scar related	Mis
FAT1	y	y	oral squamous cell, chemorefractory CLL, head and neck, pancreatic acinar cell carcinoma	Mis, N, F, S
FAT4	y	n	lymphoma, pancreatic, head and neck, melanoma, hepatocellular carcinoma	Mis, N
FBXO11	y	n	DLBCL	Mis, F, D
FBXW7	y	n	colorectal, endometrial, T-ALL	Mis, N, D, F
FCGR2B	y	n	ALL	T
FCRL4	y	n	B-NHL	T
FES	y	n	HNSCC, ovarian carcinoma	Mis, F
FEV	y	n	Ewing sarcoma	T
FGFR1	y	n	MPN, NHL, salivary adenoma	T
FGFR1OP	y	n	MPN, NHL	T
FGFR2	y	n	gastric, NSCLC, endometrial	Mis, T
FGFR3	y	n	bladder, MM, T-cell lymphoma	Mis, T
FGFR4	y	n	rhabdomyosarcoma	Mis
FH	n	y		Mis, N, F
FHIT	y	n	pleomorphic salivary gland adenoma	T
FIP1L1	y	n	idiopathic hypereosinophilic syndrome	T
FLCN	n	y		Mis. N, F
FLI1	y	n	Ewing sarcoma	T
FLT3	y	n	AML, ALL	Mis, O
FLT4	y	n	soft tissue sarcoma	A
FOXA1	y	n	breast, prostate	Mis, F
FOXL2	y	n	granulosa-cell tumour of the ovary	Mis
FOXO1	y	n	alveolar rhabdomyosarcoma	T
FOXO3	y	n	AL	T
FOXO4	y	n	AL, soft tissue sarcoma	T
FOXP1	y	n	ALL	T
FSTL3	y	n	B-CLL	T
FUBP1	y	n	oligodendroglioma	F, N
FUS	y	n	liposarcoma, AML, Ewing sarcoma, angiomatoid fibrous histiocytoma, fibromyxoid sarcoma	T
GAS7	y	n	AML*	T
GATA1	y	n	megakaryoblastic leukaemia of Downs syndrome	Mis, F
GATA2	y	n	AML (CML blast transformation)	Mis
GATA3	y	n	breast	F, N, S
GNA11	y	n	uveal melanoma, primary central nervous system melanocytic neoplasms	Mis
GNAQ	y	n	uveal melanoma, primary central nervous system melanocytic neoplasms	Mis
GNAS	y	n	pituitary adenoma, pancreatic intraductal papillary mucinous neoplasm, fibrous dysplasia	Mis
GOLGA5	y	n	papillary thyroid, Spitzoid tumour	T
GOPC	y	n	glioblastoma, cholangiocarcinoma, borderline ovarian	T
GPC3	n	y		D, Mis, N, F, S
GPHN	y	n	AL	T
GRIN2A	y	n	melanoma, colorectal carcinoma, gastric carcinoma, lung carcinoma	Mis, N, F, O
H3F3A	y	n	glioma	Mis
H3F3B	y	n	chondroblastoma	Mis
HERPUD1	y	n	prostate	T
HEY1	y	n	mesenchymal chondrosarcoma	T
HGF	y	y	breast cancer, lung cancer, multiple myeloma	A, F, Mis, N, T
HIF1A	y	n	endometrioid carcinoma, glioblastoma, colorectal, renal, lung, pancreatic	Mis, F, N
HIP1	y	n	CMML, NSCLC	T
HIST1H3B	y	n	glioma	Mis
HIST1H4I	y	n	NHL	T
HLA-A	y	n	Spitzoid tumour	T
HLF	y	n	ALL	T
HMGA1	y	n	microfollicular thyroid adenoma, various benign mesenchymal tumours	T
HMGA2	y	n	lipoma, leiomyoma, pleomorphic salivary gland adenoma	T
HNF1A	y	y	hepatic adenoma, hepatocellular	Mis, F
HNRNPA2B1	y	n	prostate	T
HOOK3	y	n	papillary thyroid	T
HOXA11	y	n	CML	T
HOXA13	y	n	AML	T
HOXA9	y	n	AML*	T
HOXC11	y	n	AML	T
HOXC13	y	n	AML	T
HOXD11	y	n	AML	T
HOXD13	y	n	AML*	T
HRAS	y	y	infrequent sarcomas, rare other tumour types	Mis
HSP90AA1	y	n	NHL	T
HSP90AB1	y	n	NHL	T
IDH1	y	n	glioblastoma	Mis
IDH2	y	n	glioblastoma	Mis
IGH	y	n	MM, Burkitt lymphoma, NHL, CLL, B-ALL, MALT, MLCLS	T
IGK	y	n	Burkitt lymphoma, B-NHL	T
IGL	y	n	Burkitt lymphoma	T
IKBKB	y	n	SMZL	Mis
IKZF1	y	n	ALL, DLBCL	D,T
IKZF3	y	n	B-ALL, CLL, breast cancer, colorectal cancer	D, Mis, F, N, T
IL2	y	n	intestinal T-cell lymphoma	T
IL21R	y	n	NHL	T
IL6ST	y	n	hepatocellular carcinoma	O
IL7R	y	n	ALL, ETP ALL	Mis, O
IRF4	y	n	MM	T
IRS4	y	n	glioma, rhabdomyosarcoma, melanoma, breast cancer, T-ALL	Mis, F, T
ITK	y	n	peripheral T-cell lymphoma	T
JAK1	y	n	ALL	Mis
JAK2	y	n	ALL, AML, MPN, CML	T, Mis, O
JAK3	y	n	acute megakaryocytic leukaemia, ETP ALL	Mis
JUN	y	n	sarcoma	A
KAT6A	y	n	AML	T, A
KAT6B	y	n	AML, leiomyoma	T
KCNJ5	y	n	adrenal adenoma	Mis
KDM5A	y	n	AML	T
KDM5C	y	n	clear cell renal carcinoma	N, F, S, Mis
KDM6A	y	n	renal cell carcinoma, bladder carcinoma, oesophageal SCC, MM, medulloblastoma, T-ALL, other tumour types	D, N, F, S
KDR	y	y	NSCLC, angiosarcoma	Mis
KDSR	y	n	B-NHL	T
KEAP1	y	n	NSCLC, breast carcinoma	Mis, N, F
KIF5B	y	n	NSCLC, Spitzoid tumour	T
KIT	y	y	GIST, AML, TGCT, mastocytosis, mucosal melanoma	Mis, O
KLF4	y	n	meningioma	Mis
KLF6	y	n	prostate, glioma	Mis, N
KLK2	y	n	prostate	T
KMT2A	y	n	AML, ALL	T, O
KMT2C	y	n	medulloblastoma	N
KMT2D	y	n	medulloblastoma, renal	N, F, Mis
KNL1	y	n	AML	T
KRAS	y	n	pancreatic, colorectal, lung, thyroid, AML, other tumour types	Mis
KTN1	y	n	papillary thyroid	T
LASP1	y	n	AML	T
LATS1	y	n	skin basal cell carcinoma	Mis, N
LATS2	y	n	malignant mesothelioma	D, F, N
LCK	y	n	T-ALL	T
LEF1	y	n	B-ALL, T-ALL, eyelid sebaceous carcinoma, AML, lymphomas	Mis, N
LIFR	y	n	salivary adenoma	T
LMNA	y	n	Spitzoid tumour	T
LMO1	y	y	T-ALL, neuroblastoma	T, A
LMO2	y	n	T-ALL	T
LPP	y	n	lipoma, leukaemia	T
LRIG3	y	n	NSCLC	T
LRP1B	y	n	CLL, ovarian cancer, oesophageal squamous cell carcinoma, urothelial cancer	D, Mis, N, F
LYL1	y	n	T-ALL	T
LZTR1	y	y	glioblastoma	Mis, F, N
MAF	y	n	MM	T
MAFB	y	n	MM	T
MALT1	y	n	MALT	T
MAML2	y	n	salivary gland mucoepidermoid	T
MAP2K1	y	n	NSCLC, melanoma, colorectal	Mis
MAP2K2	y	n	NSCLC, melanoma	Mis
MAP2K4	y	n	pancreatic, breast, colorectal	D, Mis, N
MAP3K1	y	n	luminal A breast	N, F, Mis, O, S
MAP3K13	y	n	breast	F
MAPK1	y	n	CLL, ovarian mixed germ cell tumour, cervical carcinoma	Mis
MAX	y	y	pheochromocytoma, endometrioid carcinoma, colon carcinoma	Mis, N, F
MDM2	y	n	sarcoma, glioma, colorectal, other tumour types	A
MDM4	y	n	glioblastoma, bladder, retinoblastoma	A
MECOM	y	n	AML, CML, MDS	T
MED12	y	n	uterine leiomyoma, fibroadenoma, phyllodes tumour	Mis, S, O
MEN1	y	y	parathyroid tumours, pancreatic neuroendocrine tumour	D, Mis, N, F, S
MET	y	n	papillary renal, head-neck squamous cell	Mis
MITF	y	n	melanoma	A
MLF1	y	n	AML	T
MLH1	y	y	colorectal, endometrial, ovarian, CNS tumours	D, Mis, N, F, S
MLLT1	y	n	AL	T
MLLT10	y	n	AL	T
MLLT11	y	n	ALL	T
MLLT3	y	n	ALL	T
MLLT6	y	n	AL	T
MN1	y	n	AML, MDS	T
MPL	y	y	MPN	Mis
MRTFA	y	n	acute megakaryocytic leukaemia	T
MSH2	y	y	colorectal, endometrial, ovarian	D, Mis, N, F, S
MSH6	y	y	colorectal	Mis, N, F, S
MSI2	y	n	CML	T
MSN	y	n	ALCL	T
MTCP1	y	n	T cell prolymphocytic leukaemia	T
MTOR	y	n	endometrial carcinoma, head and neck, clear cell renal cell carcinoma, anaplastic thyroid cancer, urothelial cell carcinoma, central nervous system tumours, testicular germ cell tumours and other tumour types	Mis, N
MUC1	y	n	B-NHL	T
MUTYH	n	y		Mis
MYB	y	n	adenoid cystic carcinoma	T
MYC	y	n	Burkitt lymphoma, amplified in other cancers, B-CLL	A, T
MYCL	y	n	small cell lung carcinoma	A
MYCN	y	n	neuroblastoma, Wilms tumour	A, Mis
MYD88	y	n	ABC-DLBCL	Mis
MYH11	y	n	AML	T
MYH9	y	n	ALCL	T
MYO5A	y	n	Spitzoid tumour	T
MYOD1	y	n	embryonal rhabdomyosarcoma	Mis
NAB2	y	n	solitary fibrous tumour, meningeal haemangiopericytoma	T
NBN	n	y		Mis, N, F
NCOA1	y	n	alveolar rhabdomyosarcoma	T
NCOA2	y	n	AML, chondrosarcoma, rhabdomyosarcoma	T
NCOA4	y	n	papillary thyroid	T
NCOR1	y	n	breast	Mis, F, N, O
NCOR2	y	n	prostate	Mis, F, N, O
NDRG1	y	n	prostate	T
NF1	y	y	neurofibroma, glioma	D, Mis, N, F, S, O, T
NF2	y	y	meningioma, acoustic neuroma, renal	D, Mis, N, F, S, O
NFATC2	y	n	Ewing sarcoma	T
NFE2L2	y	n	NSCLC, HNSCC	Mis
NFIB	y	n	adenoid cystic carcinoma, lipoma	T
NFKB2	y	n	B-NHL	T
NFKBIE	y	n	CLL, desmoplastic melanoma	F, Mis
NIN	y	n	MPN	T
NKX2-1	y	n	NSCLC	A
NONO	y	n	papillary renal	T
NOTCH1	y	n	T-ALL, breast, bladder, skin SCC, lung SCC, head and neck SCC	T, Mis, O
NOTCH2	y	n	marginal zone lymphoma, DLBCL, bladder	N, F, Mis
NPM1	y	n	NHL, APL, AML	T, F
NR4A3	y	n	extraskeletal myxoid chondrosarcoma	T
NRAS	y	n	melanoma, MM, AML, thyroid	Mis
NRG1	y	n	NSCLC	T
NSD1	y	n	AML	T
NSD2	y	n	MM	T
NSD3	y	n	AML	T, A
NT5C2	y	n	relapse ALL	Mis
NTRK1	y	n	papillary thyroid, Spitzoid tumour	T, A
NTRK2	y	n	colorectal cancer, ganglioglioma, glioma, HNSCC, lung adenocarcinoma	T, Mis
NTRK3	y	n	congenital fibrosarcoma, secretory breast	T
NUMA1	y	n	APL	T
NUP214	y	n	AML, T-ALL	T
NUP98	y	n	AML	T
NUTM1	y	n	lethal midline carcinoma	T
NUTM2B	y	n	endometrial stromal sarcoma	T
NUTM2D	y	n	endometrial stromal sarcoma	T
OLIG2	y	n	T-ALL	T
P2RY8	y	n	B-ALL, Down syndrome associated ALL	T
PAFAH1B2	y	n	MLCLS	T
PALB2	n	y		F, N, Mis
PATZ1	y	n	Ewing sarcoma	T
PAX3	y	n	alveolar rhabdomyosarcoma	T
PAX5	y	n	NHL, ALL, B-ALL	T, Mis, D, F, S
PAX7	y	n	alveolar rhabdomyosarcoma	T
PAX8	y	n	follicular thyroid	T
PBRM1	y	n	clear cell renal carcinoma, breast	Mis, N, F, S, D, O
PBX1	y	n	pre B-ALL, myoepithelioma	T
PCM1	y	n	papillary thyroid, CML, MPN	T
PDCD1LG2	y	n	PMBL, Hodgkin lymphoma	T
PDE4DIP	y	n	MPN	T
PDGFB	y	n	DFSP	T
PDGFRA	y	y	GIST, idiopathic hypereosinophilic syndrome, paediatric glioblastoma	Mis, O, T
PDGFRB	y	n	MPN, AML, CMML, CML	T
PER1	y	n	AML, CMML	T
PHF6	y	n	ETP ALL	F, N, S, Mis
PHOX2B	y	y	neuroblastoma	Mis, F
PICALM	y	n	T-ALL, AML	T
PIK3CA	y	n	colorectal, gastric, glioblastoma, breast	Mis
PIK3CB	y	n	SCC, NSCLC	Mis
PIK3R1	y	n	glioblastoma, ovarian, colorectal	Mis, F, O
PIM1	y	n	NHL	T, Mis
PLAG1	y	n	salivary adenoma, lipoblastoma	T
PLCG1	y	n	angiosarcoma	Mis, T
PML	y	n	APL, ALL	T
PMS2	n	y		Mis, N, F
POLD1	y	y	CRC	Mis
POLE	y	y	colorectal carcinoma, endometrioid carcinoma, stomach carcinoma, skin cancer	Mis
POLQ	y	y	oral SCC	Mis
POT1	y	n	CLL	Mis, N
POU2AF1	y	n	NHL	T
POU5F1	y	n	sarcoma	T
PPARG	y	n	follicular thyroid	T
PPFIBP1	y	n	Spitzoid tumour, inflammatory myofibroblastic tumour	T
PPM1D	y	n	glioma, ovarian cancer, breast cancer	A, Mis, N, F
PPP2R1A	y	n	clear cell ovarian carcinoma	Mis
PPP6C	y	n	melanoma	Mis, N
PRCC	y	n	papillary renal	T
PRDM1	y	n	DLBCL	D, N, Mis, F, S
PRDM16	y	n	MDS, AML	T
PREX2	y	n	melanoma, pancreatic ductal adenocarcinoma	Mis, N
PRF1	n	y		Mis
PRKACA	y	n	fibrolamellar hepatocellular carcinoma, cortisol secreting adrenal adenoma	T, Mis, N
PRKAR1A	y	y	papillary thyroid	T, Mis, N, F, S
PRRX1	y	n	AML	T
PSIP1	y	n	AML	T
PTCH1	y	y	skin basal cell, medulloblastoma	Mis, N, F, S
PTEN	y	y	glioma, prostate, endometrial	D, Mis, N, F, S
PTK6	y	n	renal, gastric, head and neck, ovarian, others	Mis, N
PTPN11	y	n	JMML, AML, MDS	Mis
PTPN13	y	y	lung, NSCLC, gastric, peritoneal carcinomatosis	Mis, N
PTPRB	y	n	angiosarcoma	N, Mis, S, F
PTPRC	y	n	T-ALL	Mis, N, S
PTPRK	y	n	colorectal	T
PTPRT	y	n	HNSCC, colorectal cancer, gastric cancer, lung cancer, melanoma	Mis, N
QKI	y	n	angiocentric glioma, colorectal cancer	Mis, F, T
RABEP1	y	n	CMML	T
RAC1	y	n	melanoma, carcinoma	Mis, F
RAD21	y	n	AML, endometrium, colorectal, lung	Mis, N, F
RAD50	y	y	breast cancer	D, F, Mis, N, O
RAD51B	y	n	lipoma, uterine leiomyoma	T
RAF1	y	n	pilocytic astrocytoma, prostate	T, A
RANBP2	y	n	inflammatory myofibroblastic tumour	T
RAP1GDS1	y	n	T-ALL	T
RARA	y	n	APL	T
RB1	y	y	retinoblastoma, sarcoma, breast, small cell lung carcinoma	D, Mis, N, F, S
RBM10	y	n	lung adenocarcinoma	Mis, F, N
RBM15	y	n	acute megakaryocytic leukaemia	T
RECQL4	n	y		N, F, S
REL	y	n	Hodgkin lymphoma	A
RET	y	y	medullary thyroid, papillary thyroid, pheochromocytoma, NSCLC, Spitzoid tumour	T, Mis, N, F
RHOA	y	n	diffuse gastric, T cell lymphomas, paediatric Burkitt lymphoma	Mis, F, O
RHOH	y	n	NHL	T
RMI2	y	n	PMBL, Hodgkin lymphoma	T
RNF213	y	n	ALCL	T
RNF43	y	n	cholangiocarcinoma, ovary, pancreas	Mis, N, F, S
ROS1	y	n	glioblastoma, NSCLC, Spitzoid tumour, cholangiocarcinoma, borderline ovarian	T
RPL10	y	n	T-ALL	Mis
RPL22	y	n	AML, CML	T
RPL5	y	n	T-ALL	Mis, N, F
RPN1	y	n	AML	T
RRAS2	y	n	intracranial germ cell tumour	Mis
RSPO2	y	n	colorectal	T
RSPO3	y	n	colorectal	T
RUNX1	y	n	AML, pre B-ALL, T-ALL	T
RUNX1T1	y	n	AML	T
RXRA	y	n	bladder carcinoma	F, Mis, N
SALL4	y	n	colorectal cancer, breast cancer, prostate cancer, glioblastoma, melanoma	Mis, F
SBDS	n	y		F, N, O
SDC4	y	n	NSCLC	T
SDHA	y	y	GIST, paraganglioma	Mis, N
SDHAF2	n	y		Mis
SDHB	n	y		Mis, N, F
SDHC	n	y		Mis, N, F
SDHD	n	y		Mis, N, F, S
SET	y	n	T-ALL	T
SETBP1	y	y	aCML, sAML, MDS/MPN-U, CMML, JMML	Mis, T
SETD2	y	n	clear cell renal carcinoma	N, F, S, Mis
SF3B1	y	n	myelodysplastic syndrome	Mis
SFPQ	y	n	papillary renal	T
SFRP4	y	n	colorectal cancer, melanoma, SCC, gastric cancer, oesophageal SCC	Mis
SH2B3	y	n	MPN, sAML, erythrocytosis, B-ALL	Mis, F, N
SH3GL1	y	n	AL	T
SIX1	y	n	Wilms tumour	Mis
SLC34A2	y	n	NSCLC	T
SLC45A3	y	n	prostate	T
SMAD2	y	n	colorectal carcinoma, hepatocellular carcinoma	Mis, N
SMAD3	y	n	colorectal carcinoma, oral squamous cell carcinoma	Mis
SMAD4	y	y	colorectal, pancreatic, small intestine	D, Mis, N, F
SMARCA4	y	n	NSCLC, SCCOHT	F, N, Mis, S
SMARCB1	y	y	malignant rhabdoid	D, N, F, S
SMARCE1	n	y		F, Mis, N
SMO	y	n	skin basal cell	Mis
SND1	y	n	pancreas acinar carcinoma	T
SOCS1	y	n	Hodgkin lymphoma, PMBL	F, O
SOX2	y	n	NSCLC, oesophageal squamous carcinoma	A
SPEN	y	n	SMZL, adenoid cystic carcinoma, DLBCL	F, Mis, N
SPOP	y	y	prostate, endometrial	Mis
SRC	y	n	colorectal cancer, endometrial carcinoma	Mis, N
SRSF2	y	n	MDS, CLL	Mis
SRSF3	y	n	follicular lymphoma	T
SS18	y	n	synovial sarcoma	T
SS18L1	y	n	synovial sarcoma	T
SSX1	y	n	synovial sarcoma	T
SSX2	y	n	synovial sarcoma	T
SSX4	y	n	synovial sarcoma	T
STAG2	y	n	bladder carcinoma, glioblastoma, melanoma, Ewing's sarcoma, myeloid neoplasms	Mis, N, F, S
STAT3	y	y	T-cell large granular lymphocytic leukaemia	Mis,O
STAT5B	y	n	large granular lymphocytic leukaemia, skin basal cell, APL	Mis, O, T
STAT6	y	n	solitary fibrous tumour, meningeal haemangiopericytoma	T
STIL	y	n	T-ALL	T
STK11	y	y	NSCLC, pancreatic	D, Mis, N, F, S
STRN	y	n	anaplastic thyroid, papillary thyroid, lung	T
SUFU	y	y	medulloblastoma	D, F, S
SUZ12	y	n	endometrial stromal tumour	T
SYK	y	n	MDS, peripheral T-cell lymphoma	T
TAF15	y	n	extraskeletal myxoid chondrosarcoma, ALL	T
TAL1	y	n	lymphoblastic leukaemia/biphasic	T
TAL2	y	n	T-ALL	T
TBL1XR1	y	n	splenic marginal zone lymphoma, primary central nervous system lymphoma, colorectal carcinoma, gallbladder carcinoma	F, Mis, T
TBX3	y	n	breast, large intestine, skin	Mis, N, F, O
TCEA1	y	n	salivary adenoma	T
TCF12	y	n	extraskeletal myxoid chondrosarcoma	T
TCF3	y	n	pre B-ALL	T
TCF7L2	y	n	colorectal	T
TCL1A	y	n	T-CLL	T
TENT5C	y	n	MM	Mis, F, O
TERT	y	y	melanoma, glioblastoma, hepatocellular carcinoma, bladder, skin basal cell, skin squamous cell, mesothelioma, medulloblastoma, other tumour types	Promoter Mis
TET1	y	n	AML	T
TET2	y	n	MDS	Mis, N, F
TFE3	y	n	papillary renal, alveolar soft part sarcoma, renal	T
TFEB	y	n	renal cell carcinoma (childhood epithelioid)	T
TFG	y	n	papillary thyroid, ALCL, NSCLC, extraskeletal myxoid chondrosarcoma	T
TGFBR2	y	y	head and neck, colorectal	Mis, F, N
TLX1	y	n	T-ALL	T
TLX3	y	n	T-ALL	T
TMEM127	n	y		F, N
TMPRSS2	y	n	prostate	T
TNFAIP3	y	n	marginal zone B-cell lymphomas, Hodgkin lymphoma, PMBL	D, N, F
TNFRSF14	y	n	follicular lymphoma	Mis, N, F
TNFRSF17	y	n	intestinal T-cell lymphoma	T
TOP1	y	n	AML*	T
TP53	y	y	breast, colorectal, lung, sarcoma, adrenocortical, glioma, Spitzoid tumour, multiple other tumour types	Mis, N, F, T
TP63	y	y	HNSCC, DLBCL	Mis, N, T
TPM3	y	n	papillary thyroid, ALCL, NSCLC, Spitzoid tumour	T
TPM4	y	n	ALCL	T
TPR	y	n	papillary thyroid, NSCLC	T
TRA	y	n	T-ALL	T
TRAF7	y	n	meningioma	Mis
TRB	y	n	T-ALL	T
TRD	y	n	T-cell leukaemia	T
TRIM24	y	n	APL	T
TRIM27	y	n	papillary thyroid	T
TRIM33	y	n	papillary thyroid	T
TRIP11	y	n	AML	T
TRRAP	y	n	melanoma	Mis
TSC1	y	y	renal cell carcinoma, bladder carcinoma	D, Mis, N, F, S
TSC2	y	y	pulmonary lymphangioleiomyomatosis (LAM), renal angiomyolipoma, HNSCC	D, Mis, N, F, S
U2AF1	y	n	CLL, MDS	Mis
UBR5	y	n	mantle cell lymphoma, gastric, colorectal	F, N, Mis, S
USP6	y	n	aneurysmal bone cyst	T
USP8	y	n	corticotroph adenoma	Mis, N
VHL	y	y	renal, haemangioma, pheochromocytoma	D, Mis, N, F, S
WAS	n	y		Mis, N, F, S
WDCP	y	n	colorectal	T
WIF1	y	n	pleomorphic salivary gland adenoma	T
WRN	n	y		Mis, N, F, S
WT1	y	y	Wilms tumour, desmoplastic small round cell tumour	D, Mis, N, F, S, T
WWTR1	y	n	epithelioid haemangioendothelioma	T
XPA	n	y		Mis, N, F, S
XPC	n	y		Mis, N, F, S
XPO1	y	n	CLL	Mis
YWHAE	y	n	endometrial stromal sarcoma	T
ZBTB16	y	n	APL	T
ZFHX3	y	n	endometrial, gastric, prostate	Mis, N
ZMYM2	y	n	MPN, NHL	T
ZNF331	y	n	follicular thyroid adenoma	T
ZNF384	y	n	ALL	T
ZNF521	y	n	ALL	T
ZRSR2	y	n	MDS, CLL	F, S, Mis
