# Supplementary material for: Genome-level selection in tumors as a universal marker of resistance to therapy
Source: Nat Commun. 2025 Jul 16;16:6535. doi: 10.1038/s41467-025-61709-x (PMC12263839; doi:10.1038/s41467-025-61709-x)
Supplement: Supplementary file 4 — Supplementary Software 1 [file 41467_2025_61709_MOESM4_ESM.zip › CODE/MM_MOFFITT/estimate_dNdS.m]

% ANALYSIS of Multiple Myeloma Patients, with multiple samples/time points - from (AVATAR patients)
% NOTE ! Moffitt report survival data as 1=event (i.e., death progression) => see 'estimate_Survival.m'

%%%%%%%%%%%%%%%%%%%%%%%%%%%%%%%%%%%%%
%%%    READ Patient/Sample Data   %%%
load PATIENT_data.mat % Data taken from Quadrants_Data_04052021_Coded.xlsx

% Convert cases assigned as 'Post Treatment Newly...' to 'Early Relapse' (It's just the old annotation in the files; there 17 cases out of 780 like this)
id = strcmp(STATUS, 'Post Treatment Newly Diagnosed Multiple Myeloma'); id = find(id>0);
STATUS(id) = {'Early Relapse Multiple Myeloma'}; clear id

%%%%%%%%%%%%%%%%%%%%%%%%%%%%%%%%%%%%%
%%%      READ  MUTATION DATA      %%%
% --- TO save time:
load MUT_data.mat % data taken from ALL_MUTATIONS_WITH_UTR.xlsx

%%%%%%%%%%%%%%%%%%%%%%%%%%%%
%%% Estimate N, S, dN/dS %%%
%%%%%%%%%%%%%%%%%%%%%%%%%%%%
% --- All samples in Mutation data
N_all    = sum(MUT_non_silent')'; % No. of Non-silent mutations across the genome
S_all    = sum(MUT_silent')';     % No. of Silent mutations across the genome
dNdS_all = N_all./S_all./3.36;    % Normalization by the ratio nN/nS (across the human genome)
% --- MAP between Patient/Sample Data and Mutation data (=> keep cases with available patient/sample data)
[TMP1, TMP2, id_map] = intersect(SID, SAMPLES, 'stable');
N_all    = N_all(id_map);
S_all    = S_all(id_map);
dNdS_all = dNdS_all(id_map);
clear TMP* id_map
clear M_header M_tbl MUT_* SAMPLES
% --- get mean and error of dNdS in each STATUS, across all sample
VEC = contains(STATUS, 'Mgus'); ID = find(VEC==1); 
dNdS_status(1,:) = [mean(dNdS_all(ID)) std(dNdS_all(ID))/sqrt(length(ID))];
N_status(1,:)    = [mean(N_all(ID)) std(N_all(ID))/sqrt(length(ID))];
VEC = contains(STATUS, 'Smoldering Multiple Myeloma'); ID = find(VEC==1); 
dNdS_status(2,:) = [mean(dNdS_all(ID)) std(dNdS_all(ID))/sqrt(length(ID))];
N_status(2,:)    = [mean(N_all(ID)) std(N_all(ID))/sqrt(length(ID))];
VEC = contains(STATUS, 'Pre Treatment Newly Diagnosed Multiple Myeloma'); ID = find(VEC==1); 
dNdS_status(3,:) = [mean(dNdS_all(ID)) std(dNdS_all(ID))/sqrt(length(ID))];
N_status(3,:)    = [mean(N_all(ID)) std(N_all(ID))/sqrt(length(ID))];
VEC = contains(STATUS, 'Early Relapse Multiple Myeloma'); ID = find(VEC==1); 
dNdS_status(4,:) = [mean(dNdS_all(ID)) std(dNdS_all(ID))/sqrt(length(ID))];
N_status(4,:)    = [mean(N_all(ID)) std(N_all(ID))/sqrt(length(ID))];
VEC = contains(STATUS, 'Late Relapse Multiple Myeloma'); ID = find(VEC==1); 
dNdS_status(5,:) = [mean(dNdS_all(ID)) std(dNdS_all(ID))/sqrt(length(ID))];
N_status(5,:)    = [mean(N_all(ID)) std(N_all(ID))/sqrt(length(ID))];

% --- plot dNdS distribution across samples
figure;
subplot(231);
hist(dNdS_all,100); xlabel('dN/dS');
subplot(322);
errorbar(dNdS_status(:,1),dNdS_status(:,2)); xlim([0.5 5.5]); ylabel('dN/dS'); 
xticks([1 2 3 4 5]);
xticklabels({'Mgus','Smoldering','Pre','Early','Late'});
subplot(324);
errorbar(N_status(:,1),N_status(:,2)); xlim([0.5 5.5]); ylabel('N');
xticks([1 2 3 4 5]);
xticklabels({'Mgus','Smoldering','Pre','Early','Late'});
% clear var
clear VEC ID dNdS_status N_status

%%%%%%%%%%%%%%%%%%%%%%%%%%%%%%%%%%
%%%%% dN/dS Error estimate  %%%%%%
% --- All Patients with multiple samples and estiamte the variance of dN/dS (in each status) 
% --- for 'same patient same time' vs. 'same patient different times' << different patients same status 
% go over patients
UID = unique(PID);
Nu  = length(UID);
count = 0;
for u = 1:Nu
    % go over the multi-samples, belonging to a patient with a pre- and post- treatment samples
    id_s = strcmp(PID, UID{u});
    id_s = find(id_s>0);
    Ns   = length(id_s);
    vec  = nan(Ns,1);
    if Ns > 1
        % convert STATUS to integer vector (vec), negative are healthy, 0 - is pre treatment, positive are post treatment, early and late
        tmp = contains(STATUS(id_s), 'Mgus');                                           vec(tmp==1) = -2; clear tmp
        tmp = contains(STATUS(id_s), 'Smoldering Multiple Myeloma');                    vec(tmp==1) = -1; clear tmp
        tmp = contains(STATUS(id_s), 'Pre Treatment Newly Diagnosed Multiple Myeloma'); vec(tmp==1) = 0;  clear tmp
        tmp = contains(STATUS(id_s), 'Early Relapse Multiple Myeloma');                 vec(tmp==1) = 1;  clear tmp
        tmp = contains(STATUS(id_s), 'Late Relapse Multiple Myeloma');                  vec(tmp==1) = 2;  clear tmp
        % save to patients structure
        count = count + 1;
        MULTI(count).ID     = UID{u};
        MULTI(count).biopsy = SID(id_s);
        MULTI(count).status = STATUS(id_s);  %
        MULTI(count).vec    = vec;           % binary vector with 1 for the PRE treatment sample, 0 otherwise
        MULTI(count).T      = DATE(id_s);
        MULTI(count).N      = N_all(id_s);
        MULTI(count).S      = S_all(id_s);
        MULTI(count).dNdS   = dNdS_all(id_s);
    end
end
% clear var
clear i u Nu Ns id_s count vec
% --- order structure by time (convert T to matlab datetime variable)
N = length(MULTI);
for i = 1:N
    [T, id_order]   = sort(datetime(MULTI(i).T, 'InputFormat', 'MM/dd/yyyy'));
    MULTI(i).biopsy = MULTI(i).biopsy(id_order);
    MULTI(i).status = MULTI(i).status(id_order);
    MULTI(i).vec    = MULTI(i).vec(id_order);
    MULTI(i).T      = T;
    MULTI(i).N      = MULTI(i).N(id_order);
    MULTI(i).S      = MULTI(i).S(id_order);
    MULTI(i).dNdS   = MULTI(i).dNdS(id_order);
    clear T id_order
end

%%%%%%%%%%%%%%%%%%%%%%%%%%%%%%%%%%%%%%%%%%%%%%%%
%%%    ERROR / VARIANCE ESTIMATES OF dNdS    %%%
% --- calculate DELTA_dNdS between (pair of) samples (of similar status/type -2,-1,0,1,2).
%     Seperate between DELTA_T = 0 (i.e., same biopsy) and DELTA_T > 0 (i.e., different biopsies in different times)
N = length(MULTI);
DELTA_VEC  = [];
DELTA_dNdS = [];
DELTA_T    = [];
for i = 1:N
    uvec = unique(MULTI(i).vec);
    % go over samples of similar status
    for j = length(uvec)
        id_same = find(MULTI(i).vec==uvec(j));                          % Find samples of the same status
        DELTA_VEC  = [DELTA_VEC;  ones(length(id_same)-1,1).*uvec(j)];  % Save Status
        DELTA_dNdS = [DELTA_dNdS; diff(MULTI(i).dNdS(id_same))];        % Save dN/dS difference between time-consecutive samples
        DELTA_T    = [DELTA_T;    days(diff(MULTI(i).T(id_same)))];     % Save TIME  difference between time-consecutive samples
        clear id_same
    end
    clear uvec
end
% --- calculate DELTA_dNdS between (pair of) samples (for different types -2,-1,0,1,2)
N = length(MULTI);
DELTA_VEC2  = [];
DELTA_dNdS2 = [];
DELTA_T2    = [];
for i = 1:N
    DELTA_VEC2  = [DELTA_VEC2;  diff(MULTI(i).vec)];         % Save Status diff
    DELTA_dNdS2 = [DELTA_dNdS2; diff(MULTI(i).dNdS)];        % Save dN/dS difference between time-consecutive samples
    DELTA_T2    = [DELTA_T2;    days(diff(MULTI(i).T))];     % Save TIME  difference between time-consecutive samples
end

% --- PLOT DELTA_dNdS
figure;
subplot(221)
X = DELTA_dNdS(DELTA_T==0).^2;         % Same patient, same status, same time      
Y = DELTA_dNdS(DELTA_T>0).^2;          % Same patient, same status, different times
Z = DELTA_dNdS2(DELTA_VEC2>0).^2;      % Same patient, different status, different times
% X = abs(DELTA_dNdS(DELTA_T==0));     % Same patient, same status, same time      
% Y = abs(DELTA_dNdS(DELTA_T>0));      % Same patient, same status, different times
% Z = abs(DELTA_dNdS2(DELTA_VEC2>0));  % Same patient, different status, different times

% G(1:18) = 1;
% G(19:19+81) = 2;
% G(101:101+44) = 3;
G(1:length(X)) = 1;
G(length(X)+1:length(X)+length(Y)) = 2;
G(length(X)+length(Y)+1:length(X)+length(Y)+length(Z)) = 3;

boxplot([X;Y;Z],G);
% DELTA_T versus DELTA_dNdS
subplot(222)
plot(DELTA_T,DELTA_dNdS,'k.');

clear i j N X Y Z G
