# Supplementary material for: Genome-level selection in tumors as a universal marker of resistance to therapy
Source: Nat Commun. 2025 Jul 16;16:6535. doi: 10.1038/s41467-025-61709-x (PMC12263839; doi:10.1038/s41467-025-61709-x)
Supplement: Supplementary file 4 — Supplementary Software 1 [file 41467_2025_61709_MOESM4_ESM.zip › CODE/MM_MOFFITT/estimate_Response.m]

% Analyze the Response to Treatment.
% Note: the response is drived from the proliferation measures K/L or M-Spike 
%       => Therefore there's classification to Responder vs. Non-Responder also without treatment 

% To see the response as function of time use:
% imshow(MULTI(i).ResponsePlot{j});
% See READ_ME_multi_response.docx File


% load the structure containing all patients with at least 2 samples and
% the response classification 
load MULTI_response.mat

%%%%%%%%%%%%%%%%%%%%%%%%%%%%%%%%
%%%   RE-ARRANGE STRUCTURE   %%%
% --- Split the data to consecutive samples in time 
N = length(MULTI);
count = 0;
for i = 1:N
    if ~isempty(MULTI(i).Classification)
        Nr = length(MULTI(i).Classification);  % No. of Consecutive Samples/Biopsies
        for j = 1:Nr
            count        = count+1;
            id_pair      = [j j+1];
            RESPONSE(count).ID    = MULTI(i).ID;
            RESPONSE(count).vec   = MULTI(i).vec(id_pair);
            RESPONSE(count).T     = MULTI(i).T(id_pair);
            RESPONSE(count).N     = MULTI(i).N(id_pair);
            RESPONSE(count).S     = MULTI(i).S(id_pair);
            RESPONSE(count).dNdS  = MULTI(i).dNdS(id_pair);
            RESPONSE(count).Class = MULTI(i).Classification{j};
            RESPONSE(count).Plot  = MULTI(i).ResponsePlot{j};
            clear id_pair
        end
        
    end
end
clear N Nr i j count

%%%%%%%%%%%%%%%%%%%%%%%%%%%%%%%%%%%%%%%%%%%%%%%%%%
%%%  RE-Classify the Rsponse to 4 Categories   %%%
% 1) 'S'  - Always Sensitive (i.e., always Responder)
% 2) 'S2' - starts as non-Responder and ends a Responder
% 3) 'R'  - Always Resistant (i.e., always Non-Responder) - always Non-Responder
% 4) 'R2' - starts as Responder and ends Non-Responder
N = length(RESPONSE);
for i = 1:N
    
    tmp_R = split(RESPONSE(i).Class, '_');
    if length(tmp_R) > 1
        tmp_R1 = tmp_R{1};
        tmp_R2 = tmp_R{end};
        if strcmp(tmp_R1, 'Responder') && strcmp(tmp_R2, 'Responder')
            RESPONSE(i).Class = 'S';  % Sensitive
        elseif strcmp(tmp_R1, 'NonResponder') && strcmp(tmp_R2, 'NonResponder')
            RESPONSE(i).Class = 'R';  % Resistant
        elseif strcmp(tmp_R1, 'NonResponder') && strcmp(tmp_R2, 'Responder')
            RESPONSE(i).Class = 'S2'; 
        elseif strcmp(tmp_R1, 'Responder') && strcmp(tmp_R2, 'NonResponder')
            RESPONSE(i).Class = 'R2'; % 
        end
        clear tmp_*
    else
        if strcmp(tmp_R, 'Responder')
            RESPONSE(i).Class = 'S';
        elseif strcmp(tmp_R, 'NonResponder')
            RESPONSE(i).Class = 'R';
        end
    end
    clear tmp_*
end

%%%%%%%%%%%%%%%%%%%%%%%%%%%%%%%%%%%%%
%%%   clean RESPONSE structure    %%%
% --- 1) From Untraeted cases (i.e., if both samples are MGUS or Smoldering or Pre-Treatment)
% --- 2) From empty cases (i.e., no response data available)
N = length(RESPONSE);
count_pre  = 0;
count_void = 0;
for i = 1:N
    if RESPONSE(i).vec(1) <= 0 && RESPONSE(i).vec(2) <= 0
        count_pre = count_pre + 1;
        id_pre(count_pre) = i;
    end
    if isempty(RESPONSE(i).Class)
        count_void = count_void + 1;
        id_void(count_void) = i;
    end
end
UNTREATED = RESPONSE(setdiff(id_pre,id_void));  % all the Untreated cases
id_rm = union(id_pre,id_void);
RESPONSE(id_rm) = [];                           % all the Treated cases

%%%%%%%%%%%%%%
%%% PLOT   %%%
% --- To view a specific response curve
% idx = 1; imshow(RESPONSE(idx).Plot)

T = struct2table(RESPONSE);
% 1) the distribution of the catgeories (S, R, S2, R2)
subplot(231)
CAT = categorical(table2cell(T(:,7)));
pie(CAT);
% 2) the scatter of dN/dS_1 vs. dNdS_2 
subplot(232)
id_R  = find(strcmp(table2cell(T(:,7)),'R')>0);
id_R2 = find(strcmp(table2cell(T(:,7)),'R2')>0);
id_S  = find(strcmp(table2cell(T(:,7)),'S')>0);
id_S2 = find(strcmp(table2cell(T(:,7)),'S2')>0);
dNdS = cell2mat(T.dNdS')';
dNdS_1 = dNdS(:,1);
dNdS_2 = dNdS(:,2);

%plot(dNdS_1,dNdS_2,'ko'); xlabel('dN/dS_{1}'); ylabel('dN/dS_{2}'); hold;
plot([0,3.5],[0,3.5],'--', 'color', [0.5 0.5 0.5]); hold;
xlabel('dN/dS_{1}'); ylabel('dN/dS_{2}');
xlim([0,3.5]); ylim([0,3.5]);
FIT = get_linear_fit(dNdS_1, dNdS_2);
plot(FIT.x,FIT.f,'k');
title(strcat('R^{2}=',num2str(FIT.R2)));
set(gca,'FontSize',12);
plot(dNdS_1(id_R),dNdS_2(id_R),'yo', 'MarkerFaceColor', 'y', 'MarkerSize', 4); % R
plot(dNdS_1(id_R2),dNdS_2(id_R2),'ro', 'MarkerFaceColor', 'r', 'MarkerSize', 4); % R2
plot(dNdS_1(union(id_S,id_S2)),dNdS_2(union(id_S,id_S2)),'go', 'MarkerFaceColor', 'g', 'MarkerSize', 4); % S
plot(0.3,2.7,'yo', 'MarkerFaceColor', 'y', 'MarkerSize', 4); text(0.4,2.7,'R');
plot(0.3,2.4,'ro', 'MarkerFaceColor', 'r', 'MarkerSize', 4); text(0.4,2.4,'R2');
plot(0.3,2.1,'go', 'MarkerFaceColor', 'g', 'MarkerSize', 4); text(0.4,2.1,'S');

% 3) All the Untreated Cases
subplot(233)
TU = struct2table(UNTREATED);
dNdS_u = cell2mat(TU.dNdS')';
dNdS_1_u = dNdS_u(:,1);
dNdS_2_u = dNdS_u(:,2);

plot(dNdS_1_u,dNdS_2_u,'ko'); xlabel('dN/dS_{1}'); ylabel('dN/dS_{2}'); hold;
plot([0,3.5],[0,3.5],'--', 'color', [0.5 0.5 0.5]);
xlabel('dN/dS_{1}'); ylabel('dN/dS_{2}');
xlim([0,3.5]); ylim([0,3.5]);
FIT = get_linear_fit(dNdS_1_u, dNdS_2_u);
plot(FIT.x,FIT.f,'k');
title(strcat('R^{2}=',num2str(FIT.R2)));
set(gca,'FontSize',12);
