# Supplementary material for: Genome-level selection in tumors as a universal marker of resistance to therapy
Source: Nat Commun. 2025 Jul 16;16:6535. doi: 10.1038/s41467-025-61709-x (PMC12263839; doi:10.1038/s41467-025-61709-x)
Supplement: Supplementary file 4 — Supplementary Software 1 [file 41467_2025_61709_MOESM4_ESM.zip › CODE/MM_MOFFITT/estimate_Survival.m]

%%%%%%%%%%%%%%%%%%%%%%%%%%%
%%%   SELECTION Vs. OS   %%%
load Survival_data.mat % includes dN/dS, N, S and the clinical data OS, PFS, TTP
VAR = dNdS_all; % Selection
%VAR = N_all;    % Mutation

% KM parametrization (see estimate_KM_parameters.m)
METHOD = 'intermediate_val'; % 'intermediate_val' or 'percentile'
range = [0.76,1.24];  % small postive-selected clusters: Treated - [1.24,1.48]; Pre - [1.08,1.32]
m_th  = 0.25;
if strcmp(METHOD, 'percentile')
    range(1) = m_th;
    range(2) = 1-m_th;
end

% CONVERT SURVIVAL DATA
% MOFFITT reports 1=death (censored, alive=0) => in matlab the censored data is 1 (that is alive should be 1)
OS(:,2)  = ~OS(:,2);
%PFS(:,2) = ~PFS(:,2);
for i = 1:size(PFS,1)
    if isnan(PFS(i,2))
        continue;
    else
        PFS(i,2) = ~PFS(i,2);
    end
end

% STATUS IDS of the different samples/patients
% --- healthy
id_mgus       = strcmp(STATUS, 'Mgus'); id_mgus = find(id_mgus>0);
id_smoldering = strcmp(STATUS, 'Smoldering Multiple Myeloma'); id_smoldering = find(id_smoldering>0);
id_healthy    = union(id_smoldering,id_mgus);
% --- disease
id_pre        = strcmp(STATUS, 'Pre Treatment Newly Diagnosed Multiple Myeloma'); id_pre = find(id_pre>0);
id_early      = strcmp(STATUS, 'Early Relapse Multiple Myeloma'); id_early = find(id_early>0);
id_late       = strcmp(STATUS, 'Late Relapse Multiple Myeloma'); id_late = find(id_late>0);
id_treated    = union(id_early,id_late);
id_disease    = union(id_pre, id_treated);

%%% PLOT
figure;
% --- Healthy
subplot(241)
km_res = KM_analysis(VAR(id_healthy),  OS(id_healthy,:), 0, METHOD, range(1), range(2));
stairs(km_res.low_curve(:,1), km_res.low_curve(:,2),  'b', 'linewidth', 1); hold;
stairs(km_res.high_curve(:,1),km_res.high_curve(:,2), 'r', 'linewidth', 1);
%legend('Low', 'High');
xlabel('Time'); ylabel('Survival');
title(strcat( strcat(strcat('Healthy (n=',num2str(length(id_healthy))),') '), num2str(km_res.p_val)));

% --- Pre
subplot(242)
km_res = KM_analysis(VAR(id_pre),  OS(id_pre,:), 0, METHOD, range(1), range(2));
stairs(km_res.low_curve(:,1), km_res.low_curve(:,2),  'b', 'linewidth', 1); hold;
stairs(km_res.high_curve(:,1),km_res.high_curve(:,2), 'r', 'linewidth', 1);
%legend('Low', 'High');
xlabel('Time'); ylabel('Survival');
title(strcat( strcat(strcat('Pre (n=',num2str(length(id_pre))),') '), num2str(km_res.p_val)));

% --- Treated (early+late)
subplot(243)
km_res = KM_analysis(VAR(id_treated),  OS(id_treated,:), 0, METHOD, range(1), range(2));
stairs(km_res.low_curve(:,1), km_res.low_curve(:,2),  'b', 'linewidth', 1); hold;
stairs(km_res.high_curve(:,1),km_res.high_curve(:,2), 'r', 'linewidth', 1);
%legend('Low', 'High');
xlabel('Time'); ylabel('Survival');
title(strcat( strcat(strcat('Treated (n=',num2str(length(id_treated))),') '), num2str(km_res.p_val)));
