# Supplementary material for: Genome-level selection in tumors as a universal marker of resistance to therapy
Source: Nat Commun. 2025 Jul 16;16:6535. doi: 10.1038/s41467-025-61709-x (PMC12263839; doi:10.1038/s41467-025-61709-x)
Supplement: Supplementary file 4 — Supplementary Software 1 [file 41467_2025_61709_MOESM4_ESM.zip › CODE/MM_MOFFITT/estimate_Survival_V2.m]

%%%%%%%%%%%%%%%%%%%%%%%%%%%%%%%%%%%%%%%%%%%%%%%%%%%%%%%%%%%%%%%%%%%%%%%%%%%%%%%%%%%%%%%%%%%%%%
%%%%%   COMPARE Stable Postive/Negative & 'Escaping' VS. Neutral & Changing to Neutral   %%%%%
%                       For all patients with at least 2 samples

% load SELECTION and SURVIVAL Data (output of estimate_dNdS.m)
load Survival_data.mat % includes dN/dS, N, S and the clinical data OS, PFS, TTP
% convert survival data [MOFFITT reports 1=death (censored, alive=0) => in matlab censored data is 1 (i.e., alive = 1)]
OS(:,2)  = ~OS(:,2);

%%%%%%%%%%%%%%%%%%%%%%%%%%%%%%%%
%%%   RE-ARRANGE STRUCTURE   %%%
% --- Split the data to consecutive samples in time
N = length(MULTI);
count = 0;
for i = 1:N
    Nr = length(MULTI(i).biopsy);  % No. of Consecutive Samples/Biopsies
    for j = 1:Nr-1
        count        = count+1;
        id_pair      = [j j+1];
        PAIR(count).PID    = MULTI(i).ID;
        PAIR(count).SID    = MULTI(i).biopsy(id_pair);
        PAIR(count).vec    = MULTI(i).vec(id_pair);
        PAIR(count).T      = MULTI(i).T(id_pair);
        PAIR(count).N      = MULTI(i).N(id_pair);
        PAIR(count).S      = MULTI(i).S(id_pair);
        PAIR(count).dNdS   = MULTI(i).dNdS(id_pair);
        clear id_pair
    end
end
clear N Nr i j count

% --- remove Untreated cases (i.e., if both samples are MGUS or Smoldering or Pre-Treatment)
N = length(PAIR);
count_pre  = 0;
for i = 1:N
    if PAIR(i).vec(1) <= 0 && PAIR(i).vec(2) <= 0
        count_pre = count_pre + 1;
        id_pre(count_pre) = i;
    end
end
UNTREATED = PAIR(id_pre);  % all the Untreated cases
PAIR(id_pre) = [];     


% %%%%%%%%%%%%%%%%%%%%%%%
% %%%   KM ANALYSIS   %%%
% --- consecutive pairs - dNdS, N
TBL    = struct2table(PAIR);
dNdS   = cell2mat(TBL.dNdS')';
dNdS_1 = dNdS(:,1);
dNdS_2 = dNdS(:,2);
DELTA  = dNdS_2 - dNdS_1;   % changes in dN/dS (under therapy)
DIS    = abs(1 - dNdS_2);   % Distance from Neutrality 
N_mut  = cell2mat(TBL.N')';
N_1    = N_mut(:,1);
N_2    = N_mut(:,2);

% --- consecutive pairs - Samples
for i = 1:length(PAIR)
    SAMPLE_1{i,1} = PAIR(i).SID{1};
    SAMPLE_2{i,1} = PAIR(i).SID{2};
    PATIENTS{i,1} = PAIR(i).PID;
end
% --- consecutive pairs - OS
[~, idx1, idx2] = intersect(SAMPLE_1, SID, 'stable');
OS_1 = OS(idx2,:); clear idx*
[~, idx1, idx2] = intersect(SAMPLE_2, SID, 'stable');
OS_2 = OS(idx2,:); clear idx*

% ---  Define partition by Distance from NEutrality & Stable Pos/Neg 
%       (as defined by the heatmap of 'explore_KM_parameters_V2.m')
id_escape = find(DIS > 0.32);                  % those far from neutrality (by dNdS_2)
id_pos    = find(dNdS_2 > 1.1 & DELTA > 0.3);  % those that are becoming (more) pos or neg (but not neutral)
id_neg    = find(dNdS_2 < 0.9 & DELTA < -0.3);
G = ones(length(DELTA),1);    % 1 - all neutral cases / changing towards neutrality  (expected worse prognosis)
G(id_escape) = 0;             % 0 - all cases escaping from neutrality               (expected better prognosis)
G(id_pos)    = 0;             %      or stabely positive / negative 
G(id_neg)    = 0;
% --- Scatter plot of consecutive dN/dS - show how cases are partitioned
subplot(241);
plot(dNdS_1, dNdS_2, 'ko'); hold;
plot(dNdS_1(id_pos), dNdS_2(id_pos), 'rx');
plot(dNdS_1(id_neg), dNdS_2(id_neg), 'bx');
plot(dNdS_1(id_escape), dNdS_2(id_escape), 'gx');
plot([0,3.5],[0,3.5],'--', 'color', [0.5 0.5 0.5]);
xlabel('dN/dS_{1}'); ylabel('dN/dS_{2}');
xlim([0,3.5]); ylim([0,3.5]);

subplot(242); % by OS of sample #1
km_res_1 = KM_analysis_V2(DELTA, OS_1, 1, G);
xlabel('Time'); ylabel('Survival'); title('Escape VS. Neutral (OS1)');

subplot(243); % by OS of sample #2
km_res_2 = KM_analysis_V2(DELTA, OS_2, 1, G);
xlabel('Time'); ylabel('Survival'); title('Escape VS. Neutral (OS2)');

subplot(244);
G_both  = [G; G];
OS_both = [OS_1; OS_2];
km_res_3 = KM_analysis_V2(DELTA, OS_both, 1, G_both);
xlabel('Time'); ylabel('Survival'); title('Escape VS. Neutral (both)');

%%%%%%%%%%%%%%%%%%%%%%%%%%%%%%%%%%%%%%%%%%%%%%%%%%%%%%%%%%
subplot(245); % split by neutral zone vs. the others
dNdS_both = [dNdS_1; dNdS_2];
km_res = KM_analysis(dNdS_both,  OS_both, 1, 'intermediate_val', 0.6, 1.1); % In the pairs the shift to low dN/dS is important
xlabel('Time'); ylabel('Survival'); title('Post Neutral');
