# Supplementary material for: Genome-level selection in tumors as a universal marker of resistance to therapy
Source: Nat Commun. 2025 Jul 16;16:6535. doi: 10.1038/s41467-025-61709-x (PMC12263839; doi:10.1038/s41467-025-61709-x)
Supplement: Supplementary file 4 — Supplementary Software 1 [file 41467_2025_61709_MOESM4_ESM.zip › CODE/MM_MOFFITT/explore_KM_parameters.m]

% Explore where the seperation between the 2 KM curves is the largest (in P-vale)
% --- To produce the P-Value images run for example:
%     [PVAL, AUC, SIZE, DIR, mu, width] = explore_KM_parameters('Treated');

% SEND:
% --- CASE = 'Treated' or 'Pre' or 'Healthy'

% USE:
% --- [PVAL, AUC, SIZE, DIR, mu, width] = explore_KM_parameters('Treated');

function [PVAL, AUC, SIZE, DIR, mu, width] = explore_KM_parameters(CASE)

load Survival_data.mat % includes dN/dS, N, S and the clinical data OS, PFS, TTP
VAR = dNdS_all; % Selection
%VAR = N_all;    % Mutation

% CONVERT SURVIVAL DATA
% MOFFITT reports 1=death (censored, alive=0) => in matlab the censored data is 1 (that is alive should be 1)
OS(:,2)  = ~OS(:,2);

% STATUS IDS of the different samples/patients
% --- healthy
id_mgus       = strcmp(STATUS, 'Mgus'); id_mgus = find(id_mgus>0);
id_smoldering = strcmp(STATUS, 'Smoldering Multiple Myeloma'); id_smoldering = find(id_smoldering>0);
id_healthy    = union(id_smoldering,id_mgus);
% --- disease
id_pre        = strcmp(STATUS, 'Pre Treatment Newly Diagnosed Multiple Myeloma'); id_pre = find(id_pre>0);
id_early      = strcmp(STATUS, 'Early Relapse Multiple Myeloma'); id_early = find(id_early>0);
id_late       = strcmp(STATUS, 'Late Relapse Multiple Myeloma'); id_late = find(id_late>0);
id_treated    = union(id_early,id_late);
id_disease    = union(id_pre, id_treated);


% KM parametrization
if strcmp(CASE, 'Treated')      % Treated (early+late)
    ID     = id_treated;
elseif strcmp(CASE, 'Pre')      % Untreated
    ID     = id_pre;
elseif strcmp(CASE, 'Healthy')  % Benign (MGUS + Smoldering)
    ID     = id_healthy;
end
METHOD = 'intermediate_val'; % 'intermediate_val' or 'percentile'
width  = 0.04:0.02:0.4;
mu     = 0.6:0.02: 1.4;

PVAL = nan(length(mu), length(width));
AUC  = nan(length(mu), length(width));
SIZE = nan(length(mu), length(width)); % size of low-split
DIR  = nan(length(mu), length(width)); % direction of prognosis 0 = low-worse 1 = low-better
for m = 1:length(mu)
    for w = 1:length(width)
        
        [m,w]
        
        range(1) = mu(m) - width(w);
        range(2) = mu(m) + width(w);
        
        % --- KM analysis 
        km_res = KM_analysis(VAR(ID),  OS(ID,:), 0, METHOD, range(1), range(2));

        PVAL(m,w) = km_res.p_val;
        AUC(m,w)  = abs(km_res.low_area -km_res.high_area);
        SIZE(m,w) = km_res.low_size;
        if strcmp(km_res.better_prognosis, 'high')
            DIR(m,w) = 0; % low = worse prognosis
        else
            DIR(m,w) = 1; % low = better prognosis
        end
        
        clear km_res range
    end
end

disp('Minal P-value: ')
[i,j] = find(PVAL == min(min(PVAL)))

figure;
subplot(141)
imagesc(PVAL, [0, 0.1]); hold;
set(gca, 'XTICK', 1:length(width), 'XTickLabel', width)
set(gca, 'YTICK', 1:length(mu), 'YTickLabel', mu);
xtickangle(90)
title('KM P-values');

for i = 1:length(mu)
    for j = 1:length(width)
        if PVAL(i,j) < 0.05 && DIR(i,j) == 0
            plot(j,i,'ko', 'LineWidth', 1)      % MARK Worse Prognosis  - BLACK
        end
        if PVAL(i,j) < 0.05 && DIR(i,j) == 1
            plot(j,i,'go', 'LineWidth', 1)      % MARK Better Prognosis - GREEN
        end
    end
end

% subplot(132)
% imagesc(AUC);
% set(gca, 'XTICK', 1:length(width), 'XTickLabel', width)
% set(gca, 'YTICK', 1:length(mu), 'YTickLabel', mu);
