# Supplementary material for: Genome-level selection in tumors as a universal marker of resistance to therapy
Source: Nat Commun. 2025 Jul 16;16:6535. doi: 10.1038/s41467-025-61709-x (PMC12263839; doi:10.1038/s41467-025-61709-x)
Supplement: Supplementary file 4 — Supplementary Software 1 [file 41467_2025_61709_MOESM4_ESM.zip › CODE/MM_MOFFITT/explore_KM_parameters_V2.m]

%%%%%%%%%%%%%%%%%%%%%%%%%%%%%%%%%%%%%%%%%%%%%%%%%%%%%%%%%%%%%%%%%%%%%%%%%%%%%%%%%%%%%%%%%%%%%%
%%%%%   COMPARE Stable Postive/Negative & 'Escaping' VS. Neutral & Changing to Neutral   %%%%%
%                       For all patients with at least 2 samples

% Explore where the seperation between the 2 KM curves is the largest (in P-vale)
function [PVAL, DIR, SIZE, mu, width] = explore_KM_parameters_V2()

% load SELECTION and SURVIVAL Data (output of estimate_dNdS.m)
load Survival_data.mat % includes dN/dS, N, S and the clinical data OS, PFS, TTP

% CONVERT SURVIVAL DATA
% MOFFITT reports 1=death (censored, alive=0) => in matlab the censored data is 1 (that is alive should be 1)
OS(:,2)  = ~OS(:,2);

%%%%%%%%%%%%%%%%%%%%%%%%%%%%%%%%
%%%   RE-ARRANGE STRUCTURE   %%%
% --- Split the data to consecutive samples in time
N = length(MULTI);
count = 0;
for i = 1:N
    Nr = length(MULTI(i).biopsy);  % No. of Consecutive Samples/Biopsies
    for j = 1:Nr-1
        count        = count+1;
        id_pair      = [j j+1];
        PAIR(count).PID    = MULTI(i).ID;
        PAIR(count).SID    = MULTI(i).biopsy(id_pair);
        PAIR(count).vec    = MULTI(i).vec(id_pair);
        PAIR(count).T      = MULTI(i).T(id_pair);
        PAIR(count).N      = MULTI(i).N(id_pair);
        PAIR(count).S      = MULTI(i).S(id_pair);
        PAIR(count).dNdS   = MULTI(i).dNdS(id_pair);
        clear id_pair
    end
end
clear N Nr i j count

% --- remove Untreated cases (i.e., if both samples are MGUS or Smoldering or Pre-Treatment)
N = length(PAIR);
count_pre  = 0;
for i = 1:N
    if PAIR(i).vec(1) <= 0 && PAIR(i).vec(2) <= 0
        count_pre = count_pre + 1;
        id_pre(count_pre) = i;
    end
end
UNTREATED = PAIR(id_pre);  % all the Untreated cases
PAIR(id_pre) = [];     


% %%%%%%%%%%%%%%%%%%%%%%%
% %%%   KM ANALYSIS   %%%
% --- consecutive pairs - dNdS, N
TBL    = struct2table(PAIR);
dNdS   = cell2mat(TBL.dNdS')';
dNdS_1 = dNdS(:,1);           % Pre  treatment
dNdS_2 = dNdS(:,2);           % Post treatment
DELTA  = dNdS_2 - dNdS_1;     % Changes in dN/dS (under therapy)
DIS    = abs(1 - dNdS_2);     % Distance from Neutrality 
N_mut  = cell2mat(TBL.N')';
N_1    = N_mut(:,1);
N_2    = N_mut(:,2);

% --- consecutive pairs - Samples
for i = 1:length(PAIR)
    SAMPLE_1{i,1} = PAIR(i).SID{1};
    SAMPLE_2{i,1} = PAIR(i).SID{2};
    PATIENTS{i,1} = PAIR(i).PID;
end
% --- consecutive pairs - OS
[~, idx1, idx2] = intersect(SAMPLE_1, SID, 'stable');
OS_1 = OS(idx2,:); clear idx*
[~, idx1, idx2] = intersect(SAMPLE_2, SID, 'stable');
OS_2 = OS(idx2,:); clear idx*

OS_both   = [OS_1; OS_2];     % All pairs as a list
dNdS_both = [dNdS_1; dNdS_2]; 

%%%%%%%%%%%%%%%%%%%%%%%%%%%%%%%%%%%%%%%%%%%%%%%%%%%%%%%%
%%%   Define Escape from Neutrality vs. Neutrality   %%%
%%%    Explore KM curve seperation vs. parameters    %%% 
mu      = 0.2:0.02:0.7;  % DISTANCE from neutrality
width   = 0.04:0.02:0.4; % CHANGE of dN/dS post-Treatment

PVAL = nan(length(mu), length(width));
SIZE = nan(length(mu), length(width)); % size of low-split
DIR  = nan(length(mu), length(width)); % direction of prognosis 0 = low-worse 1 = low-better
for m = 1:length(mu)
    for w = 1:length(width)
        
        [m,w]
        
         % --- Define Partition based on Distance from Neutrality
         id_escape = find(DIS > mu(m));                        % End far from neutrality (by dNdS_2)
         id_pos    = find(dNdS_2 > 1.1 & DELTA >  width(w));   % Become (strictly) Positive
         id_neg    = find(dNdS_2 < 0.9 & DELTA < -width(w));   % Become (strictly) Negative
         
         G = ones(length(DELTA),1);    % 1 - all neutral cases / changing towards neutrality  (expected worse prognosis)
         G(id_escape) = 0;             % 0 - all cases far/escaping from neutrality           (expected better prognosis)
         G(id_pos) = 0;
         G(id_neg) = 0;
         G_both    = [G; G];

        % --- KM of 'Escape' vs. 'Neutral' 
        km_res = KM_analysis_V2(DELTA, OS_both, 0, G_both);
        
        % --- SAVE
        PVAL(m,w) = km_res.p_val;
        SIZE(m,w) = km_res.low_size;
        if strcmp(km_res.better_prognosis, 'high')
            DIR(m,w) = 0; % low = worse prognosis
        else
            DIR(m,w) = 1; % low = better prognosis
        end
        
        clear km_res LB UB id_* G
    end
end

subplot(141)
imagesc(PVAL, [0, 0.1]); hold;
set(gca, 'XTICK', 1:length(width), 'XTickLabel', width);
set(gca, 'YTICK', 1:length(mu), 'YTickLabel', mu);
xtickangle(90)
title('KM P-values');
xlabel('Instability(\Delta)'); ylabel('Distance from Neutrality');

for i = 1:length(mu)
    for j = 1:length(width)
        if PVAL(i,j) < 0.05 && DIR(i,j) == 0
            plot(j,i,'ko', 'LineWidth', 1)      % MARK Worse Prognosis  - BLACK
        end
        if PVAL(i,j) < 0.05 && DIR(i,j) == 1
            plot(j,i,'go', 'LineWidth', 1)      % MARK Better Prognosis - GREEN
        end
    end
end

subplot(142)
imagesc(SIZE);
set(gca, 'XTICK', 1:length(width), 'XTickLabel', width)
set(gca, 'YTICK', 1:length(mu), 'YTickLabel', mu);
xtickangle(90)
xlabel('Delta'); ylabel('Distance'); title('Size (Neutral)');
