# Supplementary material for: Genome-level selection in tumors as a universal marker of resistance to therapy
Source: Nat Commun. 2025 Jul 16;16:6535. doi: 10.1038/s41467-025-61709-x (PMC12263839; doi:10.1038/s41467-025-61709-x)
Supplement: Supplementary file 4 — Supplementary Software 1 [file 41467_2025_61709_MOESM4_ESM.zip › CODE/MM_MOFFITT/MSI/MSI_analysis.m]

load Samples_data.mat % This is the info from the initial analysis (samples with patient assignment and clinical data)

cut = 3.5; % MSI score above which a sample is considered MSI => see MSIsensor paper - bioinformatics, 2013

% read the MSI Data
[NUM, B, MSI]  = xlsread('MSI_SCORES.xlsx');
MSI(1,:) = [];            % remove headers
MSI_score = NUM;          % MSI scores (>3.5 is MSI, below it is MSS) => see MSIsensor paper - bioinformatics, 2013
MSI_sid   = MSI(:,1);

[TMP1, TMP2, id_map] = intersect(SID, MSI_sid, 'stable'); % Data with both dN/dS and MSI scores
MSI_sid     = MSI_sid(id_map);
MSI_score   = MSI_score(id_map);
MSI_dnds    = dNdS_all(TMP2);
MSI_status  = STATUS(TMP2);
for i = 1:length(MSI_score)
    if MSI_score(i) >= cut
        MSI_class(i,1) = 1; % unstable (i.e., MSI)
    else
        MSI_class(i,1) = 0; % stable   (i.e., MSS)
    end
end

disp('P-val of different distributions: ');
[h,p] = kstest2(MSI_dnds(MSI_class==0),MSI_dnds(MSI_class==1))

% Convert Status to numbers
VEC = contains(MSI_status, 'Mgus'); ID1 = find(VEC==1); 
VEC = contains(MSI_status, 'Smoldering Multiple Myeloma'); ID2 = find(VEC==1);
VEC = contains(MSI_status, 'Pre Treatment Newly Diagnosed Multiple Myeloma'); ID3 = find(VEC==1);
VEC = contains(MSI_status, 'Early Relapse Multiple Myeloma'); ID4 = find(VEC==1); 
VEC = contains(MSI_status, 'Late Relapse Multiple Myeloma'); ID5 = find(VEC==1);
MSI_stage = nan(length(MSI_status),1);
MSI_stage(ID1) = 1; MSI_stage(ID2) = 2; MSI_stage(ID3) = 3; MSI_stage(ID4) = 4; MSI_stage(ID5) = 5;

subplot(231)
hist(MSI_score,100); xlabel('MSI score'); ylabel('No. of cases');

subplot(232)
boxplot(MSI_dnds, MSI_class, 'labels', {'MSS', 'MSI'}); ylabel('dN/dS');

subplot(233); hold;
% %plot(MSI_score, MSI_dnds, 'ko'); xlabel('MSI score'); ylabel('dN/dS'); hold;
% ID_benign  = union(ID1,ID2);
% ID_pre     = ID3;
% ID_treated = union(ID4,ID5);
% plot(MSI_score(ID_treated),MSI_dnds(ID_treated),'ro', 'MarkerFaceColor', 'r', 'MarkerSize', 4); % Disease-Treated
% plot(MSI_score(ID_pre),MSI_dnds(ID_pre),'bo', 'MarkerFaceColor', 'b', 'MarkerSize', 4);         % Pre treatment
% plot(MSI_score(ID_benign),MSI_dnds(ID_benign),'yo', 'MarkerFaceColor', 'y', 'MarkerSize', 4);   % Benign
histogram2(MSI_score, MSI_dnds,[50 50], 'DisplayStyle','tile');

% Distribution of MSI levels across the differnt stages status
subplot(235)
MSI_mean_sd(1,:) = [mean(MSI_score(ID1)) std(MSI_score(ID1))/sqrt(length(ID1))];
MSI_mean_sd(2,:) = [mean(MSI_score(ID2)) std(MSI_score(ID2))/sqrt(length(ID2))];
MSI_mean_sd(3,:) = [mean(MSI_score(ID3)) std(MSI_score(ID3))/sqrt(length(ID3))];
MSI_mean_sd(4,:) = [mean(MSI_score(ID4)) std(MSI_score(ID4))/sqrt(length(ID4))];
MSI_mean_sd(5,:) = [mean(MSI_score(ID5)) std(MSI_score(ID5))/sqrt(length(ID5))];
errorbar(MSI_mean_sd(:,1),MSI_mean_sd(:,2)); xlim([0.5, 5.5]);
% boxplot(MSI_score,MSI_stage);
xticks([1 2 3 4 5]);
xticklabels({'Mgus','Smoldering','Pre','Early','Late'});
ylabel('MSI score');

subplot(236)
NUM_CLASS(1,:) = [length(find(MSI_class(ID1)==0)), length(find(MSI_class(ID1)==1))]; % No. of MSS and MSI
NUM_CLASS(2,:) = [length(find(MSI_class(ID2)==0)), length(find(MSI_class(ID2)==1))];
NUM_CLASS(3,:) = [length(find(MSI_class(ID3)==0)), length(find(MSI_class(ID3)==1))];
NUM_CLASS(4,:) = [length(find(MSI_class(ID4)==0)), length(find(MSI_class(ID4)==1))];
NUM_CLASS(5,:) = [length(find(MSI_class(ID5)==0)), length(find(MSI_class(ID5)==1))];
bar(NUM_CLASS);
%bar(NUM_CLASS(:,2)./NUM_CLASS(:,1)); % Ratio of MSI/MSS
xticks([1 2 3 4 5]);
xticklabels({'Mgus','Smoldering','Pre','Early','Late'});
legend({'MSS', 'MSI'});
ylabel('No. of Cases');
