# Supplementary material for: Genome-level selection in tumors as a universal marker of resistance to therapy
Source: Nat Commun. 2025 Jul 16;16:6535. doi: 10.1038/s41467-025-61709-x (PMC12263839; doi:10.1038/s41467-025-61709-x)
Supplement: Supplementary file 4 — Supplementary Software 1 [file 41467_2025_61709_MOESM4_ESM.zip › CODE/MM_MOFFITT/MSI/MSI_SCORES.xlsx]

## Sheet: Sheet 1
Tumor	Germline (Reference)	MSI SCORE (%)
SL380835	SL377487	1.06
SL393241	SL377487	3.49
SL395001	SL395128	0
SL395002	SL395131	1.61
SL405124	SL395128	0.26
SL380824	SL377477	2.28
SL374448	SL509165	0.3
SL374450	SL509166	0.56
SL374453	SL509167	2.94
SL374457	SL509168	0.69
SL374460	SL509169	0.05
SL374462	SL509170	1.49
SL374463	SL509171	0.84
SL374464	SL509171	0.76
SL374465	SL509171	0.82
SL374466	SL509172	0.96
SL374468	SL509173	2.13
SL374469	SL509175	0.02
SL374474	SL509176	0.14
SL374476	SL509177	0.78
SL374477	SL509178	0.63
SL374478	SL509179	0.01
SL374480	SL509180	1.55
SL374481	SL509181	0.3
SL374482	SL509182	0.9
SL374483	SL509183	0.29
SL374484	SL509184	0
SL374485	SL509185	0.17
SL374488	SL509174	1.67
SL409631	SL509177	5.35
SL409640	SL509183	0.28
SL429264	SL509177	3.18
SL521900	SL473406	4.9
SL521927	SL526481	1.73
SL523608	SL473406	4.8
SL523609	SL536097	0.49
SL523610	SL536097	0.38
SL523614	SL536096	0.36
SL523616	SL509180	2.2
SL523648	SL473404	1.3
SL523650	SL536092	0.41
SL523652	SL526404	1.74
SL523655	SL473406	5.38
SL523656	SL526481	0.42
SL536009	SL530044	0.86
SL536013	SL391902	9.38
SL536015	SL531150	2.1
SL536126	SL526508	1.5
FT-SA176175D	FT-SA176173	5.99
FT-SA176176D	FT-SA176174	5.67
SL473311	SL482970	0.4
SL521926	SL526586	0.66
SL523623	SL526499	1.48
SL523627	SL526423	0.25
SL536123	SL482970	2.01
SL562386	SL562461	5.01
SL571148	SL571204	0
SL571149	SL571211	0.61
SL571150	SL571212	1.21
SL571152	SL571205	3.88
SL571154	SL571207	0.29
SL571155	SL571208	0.65
SL571158	SL571209	1.02
SL571159	SL571210	2.76
SL571160	SL571209	0.24
SL571161	SL571221	0.05
SL571162	SL571222	0.83
SL571165	SL571214	1.07
SL571166	SL571215	2.24
SL571167	SL571216	0.28
SL571168	SL571217	0.85
SL571169	SL571218	0.98
SL571170	SL571219	0.02
SL571172	SL571224	0.98
SL571173	SL571229	0.71
SL571174	SL571230	0.47
SL571175	SL571231	0.18
SL571178	SL571225	0.66
SL571179	SL571226	0.25
SL571183	SL571228	2.6
SL571184	SL571233	2.83
SL571185	SL571241	1.34
SL571186	SL571242	0.81
SL571187	SL571233	3.71
SL571188	SL571232	1.16
SL571189	SL571234	0.33
SL571191	SL571236	0.13
SL571192	SL571237	1.73
SL571193	SL571238	0.28
SL571194	SL571239	0.9
SL571196	SL571243	0.29
SL571197	SL571244	0.56
SL600411	SL600513	0.42
SL600412	SL600514	1.52
SL600413	SL600515	0.33
SL600414	SL600516	0.21
SL600415	SL600518	0.64
SL600417	SL600519	0.99
SL600418	SL600521	0.37
SL600419	SL600522	1.29
SL600420	SL600529	0.53
SL600421	SL600530	0.82
SL600422	SL600532	0.35
SL600423	SL600533	2.25
SL600424	SL600534	0.73
SL419033	SL415984	0.71
SL419034	SL415985	0.56
SL419035	SL415986	2.6
SL419036	SL413790	0.67
SL419037	SL415990	1.28
SL419038	SL415992	0.45
SL419039	SL415993	0.42
SL419040	SL415994	0.03
SL419041	SL415997	1.19
SL419042	SL415998	0.17
SL419043	SL415999	2.46
SL419044	SL235731	7.71
SL203247	SL203185	3.09
SL203248	SL203186	4.94
SL203249	SL203187	2.48
SL203250	SL203188	6.25
SL203251	SL203189	5.32
SL203252	SL203190	5.33
SL203253	SL203191	6.31
SL203254	SL203192	3.71
SL203255	SL203193	6.01
SL203256	SL203194	5.48
SL203257	SL203195	6.13
SL203258	SL203196	7.96
SL203259	SL203197	2.43
SL203260	SL203198	2.2
SL203261	SL203199	4.99
SL203262	SL203200	5.17
SL203263	SL203201	3.74
SL203264	SL203202	8.84
SL203265	SL203203	6.74
SL203266	SL203204	9.04
SL213791	SL216842	2.86
SL213792	SL216844	2.42
SL213793	SL216846	1.46
SL213794	SL216849	2.59
SL213795	SL216855	1.2
SL215320	SL216851	2.07
SL215321	SL216853	1.45
SL215322	SL215276	3.08
SL215323	SL215311	3.13
SL215323	SL216867	1.52
SL215323	SL235629	0.46
SL215324	SL215275	3.88
SL215325	SL238073	4.22
SL215326	SL238070	9.31
SL215327	SL216875	1.5
SL215328	SL216875	0.63
SL215329	SL215290	2.82
SL215330	SL240375	8.31
SL215331	SL215277	3.24
SL215332	SL215280	4.27
SL215333	SL215303	2.62
SL215334	SL215284	7.29
SL215335	SL215288	4.58
SL215336	SL215286	4.24
SL215337	SL215293	2.63
SL215338	SL215293	0.15
SL215339	SL215292	1.47
SL215340	SL216874	2.59
SL215341	SL215296	1.65
SL215342	SL215297	1.67
SL215343	SL215299	1.03
SL215344	SL215302	3.26
SL215345	SL215308	1.93
SL215346	SL215309	1.06
SL215347	SL215312	3.67
SL215348	SL215316	6.73
SL215349	SL215316	5.98
SL215350	SL215317	3.79
SL215351	SL216861	3.2
SL215352	SL216860	0.75
SL215353	SL216862	3.62
SL215354	SL216863	4.85
SL215355	SL216864	3.35
SL215356	SL216871	0.5
SL215357	SL216872	1.42
SL215358	SL216870	0.28
SL215359	SL216873	2.83
SL215360	SL216876	0.92
SL215361	SL216878	4.01
SL215362	SL203202	6.4
SL215363	SL238064	3.51
SL215365	SL216837	2.17
SL215366	SL216866	1.31
SL215367	SL215310	2.73
SL216881	SL240370	3.74
SL216882	SL238069	3.19
SL216883	SL240371	1.83
SL216884	SL238071	2.8
SL216885	SL215279	0.82
SL216887	SL215282	2.26
SL216888	SL240372	2.18
SL216889	SL215305	0.8
SL216890	SL215289	0.84
SL216891	SL240368	2.7
SL216893	SL215306	2.22
SL216895	SL215273	0.89
SL216896	SL215278	2.02
SL216897	SL215281	3.01
SL216898	SL215283	0.73
SL216899	SL215283	1.79
SL216900	SL215285	2.06
SL216901	SL215287	2.67
SL216902	SL215291	1.9
SL216903	SL215293	0.67
SL216904	SL215294	2.95
SL216905	SL215295	3.49
SL216906	SL215295	3.03
SL216907	SL215295	1.04
SL216908	SL215298	1.34
SL216909	SL215299	0.58
SL216910	SL216859	0.6
SL216911	SL215304	2.96
SL216912	SL215307	1.48
SL216913	SL215309	0.84
SL216914	SL215272	2.39
SL216915	SL215272	1.81
SL216916	SL215313	2.64
SL216917	SL215314	2.61
SL216918	SL215315	4.25
SL216919	SL215319	3.4
SL216920	SL215318	1.24
SL216921	SL215317	0.74
SL216922	SL216865	0.28
SL216923	SL216868	1.7
SL216924	SL216869	0.33
SL216925	SL216870	0.01
SL216926	SL216877	0.72
SL216927	SL216879	0.57
SL216928	SL216880	0.79
SL217762	SL216833	0.69
SL217763	SL216834	18.37
SL217764	SL216835	0.79
SL217765	SL216836	1.53
SL217766	SL216838	0.78
SL217767	SL217723	0.8
SL217768	SL216839	0.5
SL217769	SL216840	2.18
SL217770	SL216841	0.88
SL217771	SL216843	1.02
SL217772	SL216845	2.22
SL217773	SL217724	0.5
SL217774	SL216847	0.29
SL217775	SL216848	0.74
SL217776	SL217725	0.06
SL217777	SL216850	0.13
SL217778	SL216857	0.25
SL217779	SL215311	0
SL217779	SL216867	0
SL217779	SL235629	0
SL217780	SL215311	0.19
SL217780	SL216867	0.01
SL217780	SL235629	0.01
SL217781	SL216866	0.4
SL217782	SL216858	0.03
SL217783	SL215306	2.36
SL217784	SL215273	3.15
SL220682	SL216852	0.03
SL220683	SL216854	0.08
SL220684	SL216856	1.4
SL220685	SL213718	9.7
SL220686	SL216858	11.01
SL220687	SL217730	10.1
SL220688	SL203186	2.58
SL220689	SL216838	0.69
SL220690	SL216834	15.03
SL220691	SL240374	0.23
SL220692	SL240378	0.23
SL220693	SL215300	0.28
SL220694	SL215278	0.05
SL220695	SL215294	0.05
SL220696	SL215299	0.23
SL220698	SL240377	1.91
SL225842	SL220637	2.2
SL225843	SL238072	1.43
SL225844	SL238067	0.76
SL225845	SL216836	1.05
SL225846	SL216855	0.83
SL225847	SL238068	1.61
SL225848	SL238074	2.03
SL225849	SL220636	1.24
SL225850	SL238060	0.75
SL225852	SL220632	1.24
SL225853	SL220633	0.25
SL225854	SL220634	0.19
SL225855	SL220635	0.14
SL225856	SL220638	17
SL225857	SL220637	2.13
SL225858	SL220642	0.19
SL225859	SL220646	1.29
SL225860	SL220644	1.62
SL225861	SL216836	0.79
SL225862	SL220647	0.19
SL225863	SL220649	0.56
SL225864	SL203204	1.81
SL225865	SL220650	1.65
SL225866	SL220652	0.1
SL225867	SL220653	1.06
SL225868	SL216840	0.34
SL225869	SL216841	0.44
SL225870	SL220655	1.1
SL225871	SL220657	0.19
SL225872	SL216834	0.03
SL225873	SL220665	2.01
SL225874	SL216845	1.13
SL225875	SL220661	1.04
SL225876	SL220668	0.39
SL225877	SL217730	0.39
SL225878	SL220669	0
SL225879	SL220676	0.2
SL225880	SL225798	0.01
SL225881	SL225799	0.14
SL225882	SL225804	0.05
SL225883	SL225808	0
SL225884	SL225810	0.21
SL225885	SL216856	1.93
SL225886	SL225795	14.47
SL225887	SL225794	16.62
SL235665	SL240379	6.02
SL235666	SL235736	7.39
SL235667	SL235622	1.17
SL235668	SL216841	20.64
SL235669	SL235620	0.26
SL235670	SL235624	1.94
SL235671	SL235627	2.5
SL235672	SL235626	1.02
SL235673	SL235630	0.51
SL235674	SL217724	0.9
SL235675	SL235631	1.73
SL235676	SL235632	0.07
SL235677	SL216840	4.71
SL235678	SL203204	6.5
SL235679	SL235634	0.34
SL235680	SL217730	1.57
SL235681	SL235637	0.67
SL235682	SL235638	0.91
SL235683	SL235641	2.59
SL235684	SL235642	2.45
SL235685	SL235645	0.74
SL235686	SL216845	3.16
SL235687	SL235649	1.79
SL235688	SL235651	4.01
SL235689	SL235653	1.2
SL235690	SL235652	2.77
SL235691	SL235654	0.36
SL235692	SL235655	1.08
SL235693	SL235656	0.62
SL235694	SL235660	0.62
SL235695	SL235661	2.82
SL235696	SL235659	1.01
SL235697	SL235662	0.99
SL235698	SL235664	0.82
SL235699	SL237933	1.84
SL235700	SL237939	0.41
SL235701	SL237941	2.98
SL235702	SL237942	3.36
SL235703	SL237943	1.91
SL235704	SL237944	2.37
SL235705	SL235634	0.7
SL235706	SL237945	1.08
SL235707	SL235719	21.34
SL235708	SL216838	2.16
SL235709	SL237951	2.41
SL235710	SL237955	2.56
SL235711	SL237952	3.42
SL235712	SL237960	2.62
SL235757	SL216834	19.81
SL235758	SL225811	0.53
SL235759	SL225821	0.16
SL235760	SL235664	1.53
SL235761	SL225806	0.55
SL235762	SL225812	1.95
SL235763	SL225815	1.81
SL235764	SL220644	3.1
SL235765	SL225826	0.09
SL235766	SL216838	0.18
SL235767	SL225827	1.84
SL235768	SL203191	11.12
SL235769	SL225825	1.82
SL235770	SL220655	3.72
SL235771	SL225828	2.55
SL235772	SL225833	2.7
SL235773	SL225834	0.52
SL235774	SL237971	0.85
SL235775	SL235713	1.42
SL235776	SL216845	1.16
SL235777	SL225841	0.02
SL235778	SL225839	0.26
SL235779	SL235716	8
SL235780	SL235715	4.9
SL235781	SL220639	4.44
SL235782	SL216841	0.47
SL235783	SL235717	6.31
SL235784	SL235719	19.62
SL235785	SL235721	0.03
SL235786	SL216845	1.32
SL235787	SL235727	1.43
SL235788	SL203186	4.32
SL235789	SL235718	3.02
SL235790	SL235723	0.99
SL235791	SL216840	0.41
SL235792	SL235730	2.97
SL235793	SL235737	2.88
SL235794	SL235618	0.78
SL235795	SL235619	0.31
SL235796	SL235726	2.34
SL235797	SL203204	4.9
SL235798	SL235729	6.51
SL235799	SL225834	0.82
SL235800	SL203186	3.46
SL235801	SL216857	1.21
SL235802	SL235734	0.07
SL235803	SL235738	3.56
SL235804	SL235617	1.26
SL237979	SL238066	3.6
SL237980	SL238063	1.41
SL237981	SL220642	0.8
SL237982	SL238061	2.34
SL237983	SL240380	1.44
SL237984	SL240373	1.15
SL237985	SL225820	1.38
SL237986	SL240367	2.79
SL237987	SL240369	0.5
SL237988	SL238059	0.41
SL237989	SL220631	0.88
SL237990	SL238058	3.45
SL237992	SL220640	1.55
SL237993	SL220645	0.72
SL237994	SL220648	1.71
SL237995	SL220651	2.25
SL237996	SL216842	0.69
SL237997	SL220656	1.6
SL237998	SL220658	1.31
SL237999	SL220654	2.61
SL238001	SL220660	0.56
SL238002	SL220662	2.25
SL238003	SL220664	1.93
SL238004	SL220667	1.01
SL238005	SL220663	1.79
SL238006	SL220666	0.19
SL238007	SL220671	0.13
SL238008	SL220672	1.41
SL238009	SL220670	0.33
SL238010	SL220675	2.86
SL238011	SL220700	0.06
SL238012	SL220673	0.6
SL238013	SL220674	1.08
SL238014	SL225800	0.08
SL238015	SL225802	0.09
SL238016	SL225801	0.28
SL238017	SL220677	0.01
SL238019	SL220678	0
SL238020	SL225796	0.15
SL238021	SL225797	0.7
SL238022	SL225807	1.22
SL238023	SL225818	0
SL238024	SL225822	1.42
SL238025	SL225824	0.26
SL238026	SL225805	0.41
SL238075	SL225813	0.04
SL238076	SL225814	0.07
SL238077	SL225819	0.01
SL238078	SL225820	0.69
SL238079	SL225823	1.17
SL238080	SL238062	0.77
SL238081	SL216834	2.9
SL238082	SL225823	0.38
SL238083	SL225830	3.55
SL238084	SL225831	0
SL238085	SL225835	0.04
SL238087	SL225829	0.27
SL238089	SL216856	0.45
SL238090	SL216833	0.74
SL238091	SL225836	0.79
SL238092	SL225837	2.23
SL238093	SL225838	0.03
SL238094	SL225840	0.88
SL238095	SL225803	0.53
SL238097	SL220641	0.11
SL238098	SL220643	0.23
SL238099	SL225818	0.07
SL238100	SL235720	18.29
SL238101	SL235725	3.08
SL238102	SL235724	1.52
SL238103	SL235735	1.27
SL238104	SL225823	0.61
SL238105	SL235714	1.76
SL238106	SL235722	0.2
SL238107	SL216848	0.72
SL238108	SL235728	3.71
SL238109	SL235731	2.32
SL238110	SL235732	0.76
SL238111	SL235733	0.04
SL238112	SL235621	0.12
SL238113	SL216833	0.75
SL238114	SL235623	1.42
SL238115	SL240376	0.51
SL238116	SL235625	2.36
SL238117	SL235628	0.47
SL238118	SL216841	0.4
SL238119	SL235633	0.57
SL238120	SL235640	0.62
SL238121	SL235636	0.28
SL238122	SL235644	1.63
SL239781	SL217730	0.99
SL239782	SL235643	1.8
SL239783	SL225809	0.43
SL239785	SL237971	1.04
SL239786	SL235647	0.22
SL239787	SL235648	2.62
SL239788	SL235650	0.45
SL239789	SL216840	1.74
SL239790	SL237946	3.43
SL239791	SL235663	0
SL239792	SL235631	1.28
SL239793	SL237931	0.84
SL239794	SL237935	2.34
SL239795	SL237932	0.01
SL239796	SL237934	0.28
SL239797	SL237936	0.54
SL239798	SL237937	1.61
SL239799	SL237938	0.81
SL239800	SL237949	3.75
SL239801	SL225798	0
SL239802	SL237958	1.15
SL239803	SL237959	1.52
SL239804	SL237961	1.79
SL239805	SL237963	0.26
SL239806	SL237964	0.2
SL239807	SL237946	2.43
SL239808	SL237947	2.01
SL239809	SL237954	0.92
SL239810	SL237968	0.02
SL239811	SL237969	0.03
SL239812	SL235660	0
SL239814	SL235638	0.19
SL239815	SL238030	0.32
SL239816	SL216840	0.57
SL239817	SL238029	3.76
SL239818	SL238036	1.52
SL239819	SL238038	2.36
SL239820	SL238040	0.05
SL239821	SL235639	0.05
SL239822	SL238037	7.52
SL239823	SL238041	0.86
SL239824	SL238044	0.24
SL239825	SL235661	0.83
SL239826	SL238047	0.71
SL239827	SL238049	0.06
SL239828	SL238053	0.66
SL240415	SL235639	0.01
SL240416	SL237956	0.58
SL240417	SL237976	0.01
SL240418	SL238045	0.17
SL240419	SL238042	0.01
SL240420	SL238048	0.11
SL240421	SL238052	0.02
SL240422	SL215282	1.06
SL240423	SL220655	3.01
SL240424	SL241654	0.01
SL240425	SL241655	1.21
SL240426	SL241656	2.09
SL241541	SL237962	0.54
SL241542	SL237948	1.4
SL241543	SL237966	0.6
SL241545	SL217724	0.54
SL241546	SL237953	1.77
SL241547	SL237957	0.54
SL241548	SL237965	0.58
SL241549	SL225806	0.52
SL241550	SL203191	7.51
SL241552	SL237975	0.42
SL241554	SL237977	0.32
SL241555	SL237978	0.46
SL241556	SL238028	0.36
SL241557	SL238032	2.76
SL241558	SL238031	1.38
SL241559	SL238034	1.06
SL241560	SL238035	1.05
SL241561	SL238033	1.45
SL241562	SL238039	1.07
SL241563	SL238043	0.65
SL241564	SL238046	0.54
SL241565	SL238050	0.38
SL241566	SL238051	1.07
SL241567	SL203190	5.11
SL241568	SL238055	2.62
SL241569	SL238054	1.68
SL241570	SL238056	0.06
SL241572	SL235628	0.8
SL241573	SL215312	0.82
SL241574	SL237976	0.59
SL241575	SL240381	0
SL241576	SL235655	0.32
SL241577	SL240382	0.17
SL241578	SL240383	0.61
SL241579	SL240386	0.36
SL241580	SL240385	0.36
SL241581	SL240387	0.06
SL241582	SL240388	0.11
SL241583	SL240389	0.06
SL241584	SL237934	0
SL241585	SL240390	0
SL241586	SL240393	0.03
SL241588	SL240392	0.65
SL241589	SL241640	0.1
SL241590	SL241642	2.32
SL241591	SL241641	0.5
SL241592	SL241643	0.31
SL241593	SL225827	2.13
SL241594	SL241644	1.09
SL241595	SL241645	0.17
SL241596	SL241650	0.19
SL241597	SL241646	0.71
SL241598	SL241647	1.76
SL241599	SL241648	1.81
SL241600	SL241649	0.45
SL241601	SL241651	0.15
SL241602	SL235628	0.57
SL241603	SL240384	0.19
SL241604	SL241637	26.88
SL241605	SL241639	11.85
SL241688	SL241657	0.95
SL241689	SL241658	0.69
SL241690	SL241659	0.01
SL248694	SL203200	5.62
SL249671	SL241733	0.71
SL249672	SL241734	0.27
SL249673	SL241735	15.38
SL250826	SL250682	0
SL250827	SL250683	0.02
SL250828	SL250684	0.01
SL250829	SL250685	0.34
SL250830	SL250686	0.43
SL250831	SL250687	0.47
SL250832	SL250688	0.39
SL250833	SL235625	3.07
SL250834	SL250689	0.21
SL250835	SL203196	4.36
SL250836	SL250690	0.01
SL250837	SL225814	0.03
SL250838	SL250691	0
SL258472	SL235658	0.17
SL258473	SL238027	0.85
SL258474	SL238057	0.69
SL258475	SL238054	3.18
SL258476	SL240391	2.74
SL258477	SL248643	0.03
SL261682	SL259705	0
SL261683	SL259706	0.07
SL261684	SL259707	1.72
SL261685	SL259708	0
SL261686	SL203196	5.64
SL261687	SL216851	0
SL261688	SL259710	0
SL261689	SL235719	16.43
SL261690	SL259711	1.25
SL263844	SL235659	0.07
SL263849	SL263777	0.05
SL263850	SL265231	0.46
SL263851	SL263778	0.11
SL263853	SL263780	0.01
SL263854	SL263781	0.06
SL263856	SL263782	1.15
SL263857	SL263783	0.05
SL263858	SL263784	0
SL263859	SL215288	1.64
SL263860	SL263749	1.69
SL263861	SL263785	0.53
SL263862	SL263786	1.61
SL263863	SL265232	1.08
SL263864	SL263787	0.16
SL263865	SL238051	0.9
SL263866	SL203195	2.85
SL263867	SL263789	7.33
SL263868	SL265233	0.04
SL263869	SL265234	0.15
SL263877	SL263788	0.87
SL263878	SL263790	0.72
SL265324	SL235655	0.48
SL265325	SL259711	0.84
SL265326	SL265235	0.13
SL265327	SL265236	0.32
SL265328	SL265237	5.93
SL265329	SL265238	1.14
SL265330	SL203194	2.78
SL265344	SL241646	0.45
SL265345	SL265254	0.3
SL265346	SL265255	0
SL265347	SL265256	0.01
SL265348	SL265257	0.84
SL265349	SL265258	0.95
SL272547	SL278206	2.54
SL272549	SL235656	0.42
SL272550	SL278208	0.39
SL272551	SL213718	1.07
SL272577	SL278255	0
SL272578	SL278256	0.35
SL272579	SL259705	1.61
SL281119	SL279386	0.63
SL281120	SL279387	1.4
SL281121	SL279388	0.57
SL281122	SL279390	0.43
SL281130	SL284839	0.14
SL281131	SL284840	3.01
SL281132	SL235732	2.91
SL281133	SL284841	4.38
SL281134	SL284842	1.48
SL313635	SL314921	1.25
SL313636	SL235643	2.5
SL313637	SL314926	0.49
SL315113	SL314922	0.58
SL315114	SL314923	3.3
SL315115	SL225805	2.11
SL315116	SL314924	0.06
SL315117	SL314925	0.08
SL315118	SL215316	7.49
SL315119	SL314927	0.8
SL321956	SL317289	0.52
SL321957	SL317290	0.06
SL321958	SL317291	1.06
SL321959	SL317292	0.67
SL321960	SL317479	0.07
SL321961	SL317480	0.02
SL321962	SL317481	0.04
SL321963	SL317482	0.27
SL321964	SL317293	0.86
SL321965	SL317294	0.02
SL321966	SL317295	1.24
SL332276	SL338626	3.73
SL332277	SL338627	1.68
SL332278	SL317293	1.34
SL332279	SL338628	2.63
SL332280	SL317290	0.77
SL332281	SL338629	1.98
SL332282	SL338630	0.83
SL332283	SL338631	0.21
SL332284	SL343678	1.33
SL332285	SL338632	0.06
SL332286	SL338633	2.11
SL332287	SL338634	0.33
SL332434	SL322125	0.64
SL332435	SL322126	0.53
SL332436	SL322127	1.58
SL332437	SL322128	0.87
SL332438	SL322129	1.41
SL332439	SL322130	0.8
SL332440	SL322131	1.23
SL332441	SL322132	5.19
SL332442	SL322133	4.49
SL332443	SL322134	2.23
SL332444	SL322135	0.28
SL332445	SL203195	4.05
SL332446	SL322136	0.81
SL332447	SL322137	1.16
SL332448	SL322138	0.97
SL372853	SL363297	1.54
SL372854	SL363301	3.54
SL372855	SL363302	3.7
SL372856	SL363304	3.23
SL372857	SL363307	1.1
SL372858	SL363308	2.16
SL372859	SL363310	0.84
SL372860	SL363314	5.9
SL372861	SL363318	2.1
SL372862	SL363320	2.85
SL372863	SL363322	1.13
SL372864	SL363324	0.74
SL372865	SL363325	1.31
SL372866	SL363335	3.11
SL372867	SL363336	2.81
SL372868	SL363341	0.89
SL372869	SL363297	1.1
SL372870	SL363302	3.72
SL372871	SL363304	3.03
SL372872	SL363306	0.49
SL372873	SL363307	0.72
SL372874	SL363308	1.96
SL372875	SL363310	1.29
SL372876	SL363314	2.82
SL372877	SL363318	1.65
SL372878	SL363320	2.24
SL372879	SL363322	2.27
SL372880	SL363324	0.82
SL372881	SL363325	1.07
SL372882	SL363326	0.39
SL374447	SL363298	1.87
SL374448	SL363299	1.17
SL374449	SL363300	1.51
SL374450	SL363303	1.15
SL374451	SL216843	0.36
SL374452	SL215296	1.09
SL374453	SL363309	1.9
SL374454	SL203195	4.12
SL374455	SL225798	0.31
SL374456	SL225805	2.12
SL374457	SL363311	1.25
SL374458	SL285031	0.51
SL374458	SL348888	3.57
SL374459	SL235732	3.47
SL374460	SL363312	0.17
SL374461	SL203196	5.51
SL374462	SL363313	1.71
SL374463	SL363315	1.33
SL374464	SL363315	0.91
SL374465	SL363315	0.89
SL374466	SL363317	0.81
SL374467	SL361135	2.11
SL374467	SL391883	3.85
SL374468	SL363319	2.07
SL374469	SL363323	0.24
SL374470	SL241733	0.16
SL374471	SL363327	1.98
SL374473	SL317295	1.66
SL374474	SL363328	0.9
SL374476	SL363330	1.14
SL374477	SL363331	2.3
SL374478	SL363333	0.79
SL374479	SL363334	0.51
SL374480	SL363337	2.78
SL374481	SL363338	0.97
SL374482	SL363339	1.78
SL374483	SL363340	0.43
SL374484	SL363342	0.25
SL374485	SL363343	0.31
SL374486	SL363305	0.86
SL374487	SL363306	0.17
SL374488	SL363321	2.86
SL374489	SL363301	0.93
SL374490	SL363316	0
SL374491	SL363335	2.02
SL374492	SL363336	0.73
SL374493	SL363341	0.88
SL379788	SL237957	8.74
SL379789	SL377476	5.35
SL379790	SL235731	17.23
SL379792	SL377481	1.95
SL379793	SL377482	2.27
SL379794	SL377368	3.87
SL379795	SL377485	4.01
SL379796	SL314927	8.37
SL379797	SL377490	4.41
SL379798	SL377491	3.23
SL379799	SL377369	6.06
SL379800	SL377495	1.13
SL379801	SL377496	0.75
SL379802	SL377497	1.31
SL379803	SL377502	0.43
SL379804	SL377503	2.27
SL379805	SL377504	0.75
SL379806	SL377509	1.22
SL379807	SL377510	0.2
SL379808	SL377511	0.87
SL380819	SL377471	1.24
SL380820	SL377472	1.79
SL380821	SL377473	0.17
SL380822	SL377474	3.59
SL380823	SL377475	1.34
SL380825	SL377367	1.08
SL380826	SL237941	16.19
SL380827	SL377478	0.7
SL380828	SL377479	2.44
SL380829	SL377483	0.44
SL380830	SL377484	0.64
SL380831	SL250686	15.91
SL380832	SL203195	27.06
SL380833	SL225805	19.2
SL380834	SL377486	2.31
SL380836	SL203203	24.6
SL380837	SL377488	0.76
SL380838	SL377489	0.4
SL380839	SL361135	22.9
SL380839	SL391883	1.55
SL380840	SL377492	0.57
SL380841	SL203194	23.76
SL380842	SL377493	0.36
SL380843	SL377494	1.22
SL380843	SL391884	0.05
SL380844	SL377498	2.42
SL380845	SL377370	3.12
SL380846	SL377499	1.42
SL380847	SL377500	0.03
SL380848	SL377501	2.17
SL380849	SL377505	1.27
SL380850	SL377371	3.01
SL380851	SL377506	2.98
SL380852	SL377507	0.81
SL380853	SL377508	0.3
SL380854	SL377512	0.97
SL380855	SL377372	1.5
SL380856	SL377513	4.07
SL380858	SL377515	0.55
SL391961	SL391870	0.91
SL391962	SL241654	14.09
SL391963	SL377494	0.99
SL391963	SL391884	0.15
SL391964	SL391894	1.31
SL391965	SL391902	3.78
SL393208	SL390863	0.78
SL393209	SL391888	1
SL393210	SL391866	0.77
SL393211	SL391868	1.37
SL393212	SL391869	0.03
SL393213	SL391871	3.91
SL393214	SL391872	0.12
SL393215	SL391873	0.71
SL393216	SL391874	0.2
SL393217	SL391875	0.63
SL393218	SL391876	0.42
SL393219	SL391877	1.12
SL393220	SL391878	0
SL393221	SL391879	0.95
SL393222	SL317290	12.2
SL393223	SL391880	0.1
SL393224	SL391881	0.38
SL393225	SL391882	1.09
SL393226	SL361135	17.15
SL393226	SL391883	0.85
SL393227	SL391886	0.12
SL393228	SL391887	0.47
SL393229	SL391889	0.01
SL393230	SL391890	1.69
SL393231	SL391891	0.63
SL393232	SL391892	0.01
SL393233	SL391893	0.04
SL393234	SL391895	1.34
SL393235	SL391896	0.05
SL393236	SL391897	1.38
SL393237	SL391898	0
SL393238	SL391899	0.01
SL393239	SL391900	0.03
SL393240	SL391901	0.02
SL394996	SL322130	13.05
SL394997	SL395124	0.1
SL394998	SL399908	0.98
SL394999	SL399910	0.7
SL395000	SL395127	1.45
SL395003	SL395130	2.44
SL399811	SL377368	3.06
SL399812	SL235647	11.95
SL399813	SL235647	7.48
SL399814	SL395123	0.42
SL399815	SL220631	11.84
SL399816	SL399909	1.12
SL399817	SL377505	0.74
SL399818	SL395125	1.68
SL399819	SL395126	0.07
SL399820	SL338631	12.32
SL399821	SL399911	0
SL399822	SL399912	0
SL399823	SL399913	0.61
SL399824	SL399914	0.54
SL399825	SL395129	0.36
SL399826	SL225834	8.59
SL405115	SL263778	9.39
SL405116	SL377496	0.77
SL405119	SL407291	0.3
SL405120	SL407290	1.38
SL405121	SL407288	1.17
SL405122	SL407294	0.62
SL405123	SL407295	0.02
SL409626	SL235641	5.66
SL409627	SL407282	0.07
SL409628	SL407283	0.86
SL409629	SL407284	0.27
SL409630	SL407285	0.91
SL409631	SL363330	17.31
SL409632	SL338631	11.39
SL409633	SL407286	1.26
SL409634	SL407287	0.05
SL409635	SL407289	0.13
SL409636	SL407182	0.02
SL409637	SL391874	0.17
SL409638	SL407183	0.21
SL409639	SL407292	2.73
SL409640	SL363340	7.4
SL409641	SL407296	0.12
SL409642	SL407293	0.11
SL413536	SL415987	0.14
SL413537	SL415988	0
SL413538	SL415989	0.39
SL413539	SL415995	0.95
SL413540	SL413792	1.22
SL413541	SL415996	1.02
SL434800	SL429449	0.49
SL429259	SL426022	0.27
SL429261	SL426023	2.24
SL429271	SL426031	2.73
SL434791	SL429443	0.03
SL434796	SL429071	2.34
SL434802	SL429451	0.96
SL434804	SL429074	1.66
SL434808	SL429456	0.18
SL473316	SL429071	1.5
SL552701	SL530037	0.03
SL552703	SL526411	0.02
SL552707	SL426018	0.71
SL552720	SL391893	1.5
SL426491	SL426019	1.99
SL426495	SL338631	15.94
SL426496	SL426025	0.6
SL426497	SL426028	0.64
SL426499	SL426029	0.11
SL426500	SL216840	16.52
SL429255	SL426110	0
SL429256	SL426017	0.32
SL429257	SL426018	0.17
SL429258	SL426021	0
SL429260	SL377499	1.1
SL429262	SL426111	0
SL429263	SL407284	0.2
SL429264	SL363330	18.99
SL429265	SL395128	0.34
SL429266	SL216843	13.42
SL429267	SL225798	12.6
SL429268	SL426030	0.7
SL429269	SL415995	0.47
SL429270	SL426112	0.21
SL434789	SL429068	0.55
SL434790	SL429069	0.12
SL434793	SL429445	0.05
SL434794	SL429446	1.03
SL434795	SL429539	2.23
SL434797	SL429072	0.31
SL434798	SL429447	0.83
SL434799	SL429448	0.28
SL434801	SL429450	0.24
SL434803	SL429073	0
SL434805	SL429452	1.14
SL434806	SL429453	0.52
SL434807	SL429455	0.2
SL434809	SL429541	1.45
SL434810	SL429075	0.46
SL434811	SL429076	1.4
SL434813	SL429540	0.01
SL426492	SL426020	0.47
SL426494	SL426024	0
SL434792	SL429444	0.24
SL473314	SL473401	0.23
SL473315	SL473402	0.08
SL473322	SL482971	0.44
SL473326	SL473404	0.8
SL473327	SL473405	0.62
SL379791	SL377480	3.03
SL380857	SL377514	0.72
SL405117	SL407180	2.52
SL405118	SL407181	0
SL523605	SL526410	1.17
SL523606	SL526411	0.33
SL523611	SL526413	0.09
SL523613	SL526415	0.61
SL523615	SL526416	0.61
SL523617	SL526417	1.81
SL523618	SL526418	0.05
SL523619	SL526419	0.06
SL523620	SL526420	0.04
SL523621	SL526421	0.01
SL523622	SL526422	0.01
SL523628	SL526424	1.25
SL523649	SL526402	0.73
SL523651	SL526403	1.96
SL523653	SL526405	0.09
SL523654	SL526406	0.82
SL523657	SL526408	0.3
SL523658	SL526409	0.44
SL530207	SL526412	0.03
SL374459	SL536173	3.68
SL473313	SL473400	1.79
SL521895	SL526503	0.93
SL521896	SL526504	0.48
SL521898	SL526506	0.64
SL521899	SL526507	1.47
SL523624	SL526500	0.69
SL523626	SL526502	0.66
SL536120	SL526505	2.1
SL536121	SL536093	5.9
SL536122	SL526509	1.73
SL536124	SL526585	2.61
SL536125	SL473400	3.31
SL571151	SL429072	1.05
SL571156	SL407283	1.99
SL571163	SL571223	0.64
SL571164	SL571213	0.2
SL571181	SL426028	1.95
SL571182	SL429541	2.4
SL536002	SL530024	0.21
SL536003	SL531145	0.35
SL536005	SL530027	0.59
SL536006	SL530028	0.19
SL536007	SL530029	1.23
SL536010	SL530047	0.14
SL536011	SL530050	1.43
SL536012	SL531149	1.17
SL536014	SL530054	0.69
SL552689	SL531148	1.07
SL552690	SL531148	0.78
SL552692	SL530020	0
SL552694	SL530022	0.68
SL552695	SL530025	2.57
SL552696	SL530026	0.04
SL552697	SL530031	1.18
SL552698	SL530032	0
SL552699	SL530034	0.21
SL552700	SL530033	0.16
SL552704	SL530040	0
SL552705	SL531147	2.11
SL552706	SL530039	0.92
SL552708	SL530041	0.16
SL552709	SL530043	0
SL552710	SL530045	0.5
SL552711	SL530048	1.88
SL552712	SL530049	0.44
SL552714	SL530053	0.48
SL552715	SL530055	0.7
SL552716	SL530056	1.52
SL552717	SL530057	2.22
SL552718	SL530058	0.85
SL552721	SL530030	0.62
SL552723	SL530051	1.18
SL248692	SL248641	0.51
SL473317	SL426026	0.13
SL473323	SL482972	0
SL521894	SL552651	1.63
SL521897	SL571203	2.48
SL521924	SL571203	1.73
SL562387	SL562460	4.66
SL571153	SL571206	1.21
SL571180	SL571227	1.09
SL571190	SL571235	0.51
SL248691	SL248640	0.36
FT-SA243159	FT-SA242791	0.94
FT-SA243161	FT-SA242799	1.69
FT-SA243162	FT-SA242801	0.67
FT-SA243163	FT-SA242805	1.34
FT-SA243164	FT-SA242806	3.08
FT-SA243165	FT-SA242804	1.56
FT-SA243167	FT-SA242792	1.25
FT-SA243169	FT-SA242808	5.11
FT-SA243170	FT-SA242809	3.67
FT-SA243174	FT-SA242802	7.8
FT-SA243181	FT-SA242789	4.18
FT-SA243191	FT-SA242828	4.34
FT-SA243192	FT-SA242829	7.35
FT-SA243198	FT-SA242797	3.19
FT-SA243202	FT-SA242800	3.5
SL552719	SL530059	0.01
SL571177	SL530059	2.49
FT-SA243160	FT-SA242798	3.46
FT-SA243166	FT-SA242807	2.55
FT-SA243171	FT-SA242810	3.85
FT-SA243177	FT-SA242815	6.2
FT-SA243178	FT-SA242816	5.34
FT-SA243179	FT-SA242822	9.72
FT-SA243180	FT-SA242817	4.27
FT-SA243184	FT-SA242821	3.46
FT-SA243186	FT-SA242824	4.52
FT-SA243187	FT-SA242830	6
FT-SA243188	FT-SA242825	3.56
FT-SA243206	FT-SA242818	2.66
SL571176	SL641804	1.6
SL641822	SL641802	1.32
SL641823	SL641803	1.44
SL641824	SL429444	1.6
SL641826	SL391886	5.06
SL641827	SL641805	0.19
SL641828	SL641806	0.62
SL641829	SL641807	1.99
SL641830	SL641808	0.52
SL641831	SL641809	0.19
SL641832	SL641810	1.04
SL641833	SL641811	0.48
SL641834	SL641813	0.55
SL641835	SL641814	2.02
SL641836	SL641815	0.7
SL641837	SL641816	1.74
SL641838	SL641817	1.21
SL641839	SL641818	1.96
SL641840	SL641819	2.6
SL641841	SL641820	0.85
SL641843	SL641801	1.02
SL641844	SL641812	3.26
FT-SA243168	SL600514	3.23
FT-SA243173	FT-SA242812	4.97
FT-SA243205	FT-SA242812	4.48
SL641825	SL415999	7.66
SL658250	SL650913	2.51
SL658251	SL650917	3.52
SL658252	SL650918	4.82
SL658253	SL650920	3.75
SL658254	SL650916	5.93
SL658256	SL650924	5.19
SL658258	SL650926	3.14
SL658259	SL650924	4.11
SL658261	SL650926	3.24
SL658262	SL650927	2.86
SL658263	SL650928	6.4
SL658264	SL650928	5.06
SL658265	SL650929	2.3
SL658267	SL650931	2.28
SL658268	SL650923	5.71
SL658269	SL650921	4.22
