# Supplementary material for: Genome-level selection in tumors as a universal marker of resistance to therapy
Source: Nat Commun. 2025 Jul 16;16:6535. doi: 10.1038/s41467-025-61709-x (PMC12263839; doi:10.1038/s41467-025-61709-x)
Supplement: Supplementary file 4 — Supplementary Software 1 [file 41467_2025_61709_MOESM4_ESM.zip › CODE/MM_MOFFITT/num_of_clones.m]

function [P, D] = num_of_clones()

TH = 0.5;
% read patients and samples no. of clones
[A,~,TBL] = xlsread('ClonalPercentages.xlsx');
TBL(1,:) = [];
INDX = find(isnan(A(:,1))==1);
P = struct([]);
D = [];
for i = 1:length(INDX)
    if i ==1
        id_1 = 1;
        id_2 = INDX(i)-1;
    else
        id_1 = INDX(i-1)+1;
        id_2 = INDX(i)-1;
    end
    if i ==length(INDX)
        id_1 = INDX(i)+1;
        id_2 = length(A(:,1));
    end
    
    count=0;
    for s=id_1:id_2
        count=count+1;
        C(count,1) = length(find(A(s,3:end)> TH));
    end
    
    D = [D; diff(C)];
    P(i).ID = TBL{id_1,2};
    P(i).frac = A(id_1:id_2,3:end);
    P(i).C  = C;
    clear C id_*
    
end
histogram(D);
