# Supplementary material for: Genome-level selection in tumors as a universal marker of resistance to therapy
Source: Nat Commun. 2025 Jul 16;16:6535. doi: 10.1038/s41467-025-61709-x (PMC12263839; doi:10.1038/s41467-025-61709-x)
Supplement: Supplementary file 4 — Supplementary Software 1 [file 41467_2025_61709_MOESM4_ESM.zip › CODE/MM_MOFFITT/PrePost.m]

load MULTI.mat

%%%%%%%%%%%%%%%%%%%%%%%%%%%%%%%%%%%%%%%%%%%%%%%
%%%    PRE -> POST   <=>  dN/dS analysis    %%%
% --- Focus on Patients that include both Pre treatment & Early/Late Relpase
N = length(MULTI);
count = 0;
for i = 1:N
    if ~isempty(find(MULTI(i).vec==0)) && ~isempty(find(MULTI(i).vec>0))
        count = count+1;
        id_keep = find(MULTI(i).vec>=0);                    % keep only 'Pre' and the following 'Post' samples
        PREPOST(count).ID     = MULTI(i).ID;
        PREPOST(count).status = MULTI(i).status(id_keep);
        PREPOST(count).vec    = MULTI(i).vec(id_keep);
        PREPOST(count).T      = MULTI(i).T(id_keep);
        PREPOST(count).N      = MULTI(i).N(id_keep);
        PREPOST(count).S      = MULTI(i).S(id_keep);
        PREPOST(count).dNdS   = MULTI(i).dNdS(id_keep);
        clear id_keep
    end
end

% --- Claculate average dN/dS over samples of the same status
N = length(PREPOST);
for i = 1:N
    % dNdS
    dNdS_pre(i,1)  = PREPOST(i).dNdS(1);            % PRE
    dNdS_post(i,1) = mean(PREPOST(i).dNdS(2:end));  % POST
    % Mutations
    N_pre(i)       = PREPOST(i).N(1);               % PRE
    N_post(i)      = mean(PREPOST(i).N(2:end));     % POST
end

%%%%%%%%%%%%%%%%
%%%   PLOT   %%%
figure;
subplot(231)
plot(N_pre,N_post,'ko'); xlabel('N_{pre}'); ylabel('N_{post}'); hold;
plot([0,200],[0,200],'--', 'color', [0.5 0.5 0.5]);

subplot(232)
plot(dNdS_pre,dNdS_post,'ko'); xlabel('dN/dS_{pre}'); ylabel('dN/dS_{post}'); hold;
FIT = get_linear_fit(dNdS_pre, dNdS_post);
plot(FIT.x,FIT.f,'k');
plot([0,2.5],[0,2.5],'--', 'color', [0.5 0.5 0.5]);
xlim([0,2.5]); ylim([0,2.5]);
title(strcat('R^{2}=',num2str(FIT.R2)));
plot(FIT.int_x, FIT.int_y, 'k--');

subplot(233)
plot(N_pre,dNdS_pre,'go'); hold; plot(N_post,dNdS_post,'ro'); xlabel('N'); ylabel('dNdS'); legend('Pre', 'Post');

% clear var
clear i N count N_pre N_post dNdS_pre dNdS_post
