# Supplementary material for: Genome-level selection in tumors as a universal marker of resistance to therapy
Source: Nat Commun. 2025 Jul 16;16:6535. doi: 10.1038/s41467-025-61709-x (PMC12263839; doi:10.1038/s41467-025-61709-x)
Supplement: Supplementary file 4 — Supplementary Software 1 [file 41467_2025_61709_MOESM4_ESM.zip › CODE/MM_MOFFITT/Purity/PlasmaCellPercentage.xlsx]

## Sheet: PlasmaCellPercentage
ID	cell number	CD138 Antibody (ul)	Percent Plasma cells	Number Plasma Cells	Min(%Plasma cells)
SL225842	37000000	27	40	9000000	40
SL215326	104800000	100	10	7200000	10
SL237979	93800000	90	50	17500000	50
SL215363	75000000	70	50	12500000	50
SL216881	73000000	70	50	25800000	50
SL237980	375000000	370	20	15200000	20
SL216882	250000000	250	40	18500000	40
SL215327	125000000	120	30	5600000	30
SL225843	60000000	60	10	2600000	10
SL225844	29500000	29	40	4200000	40
SL225845	43500000	40	10	2000000	10
SL216883	250000000	250	90	22700000	90
SL216884	75000000	75	40	14500000	40
SL225846	112500000	110	20	8000000	20
SL237981	NA	NA	30	1000000	30
SL216886	106000000	100	20	1000000	20
SL237982	150000000	150	65	16000000	65
SL225847	85000000	85	50	11800000	50
SL215366	30000000	30	40	2100000	40
SL216888	375000000	370	10	14000000	10
SL225848	390000000	390	15	8200000	15
SL237983	75000000	75	20	2600000	20
SL215330	62500000	60	70	8100000	70
SL220691	33000000	30	30	1900000	30
SL220686	262000000	260	15	15000000	15
SL216891	34500000	34	25	1200000	25
SL237984	33000000	33	20	2300000	20
SL237985	20000000	20	30	NA	30
SL215325	62500000	62	30	4700000	30
SL216892	85000000	85	40	41000000	40
SL216894	36000000	36	50	17500000	50
SL225849	55000000	55	25	6900000	25
SL237987	50700000	50	10	630000	10
SL237986	33700000	33	50	6300000	50
SL237988	114400000	110	10	11600000	10
SL216893	261000000	260	50	20000000	50
SL215364	39500000	39	60	9200000	60
SL220693	18900000	18	10	2000000	10
SL220692	136800000	130	15	9000000	15
SL237991	190000000	190	55	94700000	55
SL215322	44500000	44	10	1900000	10
SL216896	66500000	66	20	20300000	20
SL215331	36800000	37	40	4800000	40
SL225850	41000000	40	50	6000000	50
SL225851	22000000	22	NA	2000000	9
SL237989	40000000	40	NA	700000	2
SL237990	200000000	200	NA	16700000	8
SL216895	26300000	26	10	350000	10
SL225852	45000000	45	40	7700000	40
SL225853	35000000	35	20	1700000	20
MISSING	27800000	27	5	220000	5
SL215324	46000000	46	15	6300000	15
SL225854	22000000	22	70	8800000	70
SL225855	35000000	35	NA	1600000	5
SL216885	56300000	56	NA	350000	1
SL220687	150000000	150	0.2	13000000	0
SL225857	51500000	51	15	4500000	15
SL215332	67700000	67	20	7700000	20
SL225856	50000000	50	NA	4100000	8
SL216897	197500000	198	50	44000000	50
SL237992	94000000	94	8	2000000	8
SL216887	6300000	6	NA	1300000	21
SL216898	50000000	50	NA	500000	1
SL225858	95000000	95	5	2400000	5
SL215334	30000000	30	30	6000000	30
SL225860	25000000	25	NA	4000000	16
SL216900	250000000	250	80	57100000	80
SL237993	10000000	10	90	NA	90
SL225859	65800000	65	50	9800000	50
SL225861	90000000	90	20	3300000	20
SL215336	16000000	16	20	3600000	20
SL216901	195000000	195	20	26000000	20
SL225862	173000000	173	10	3700000	10
SL237994	50000000	50	90	17000000	90
SL225864	42500000	42	30	2400000	30
SL225863	22600000	22	NA	NA	NA
SL215335	NA	NA	NA	NA	NA
SL216890	430000000	430	40	48600000	40
SL215329	157000000	157	15	6000000	15
SL216902	390000000	390	60	41000000	60
SL225865	45500000	45	80	3300000	80
SL237995	135000000	135	75	11400000	75
SL237996	96500000	96	NA	2800000	3
SL215339	9500000	9	30	1900000	30
SL215337	87500000	87	NA	3900000	4
SL216904	132500000	133	NA	34000000	26
SL225866	550000000	550	NA	7700000	1
SL216905	200000000	200	8	24000000	8
SL225867	41300000	41	NA	5600000	14
SL215341	15500000	15	NA	5000000	32
SL225868	250000000	250	8	1500000	8
SL215342	82000000	82	80	7500000	80
SL237999	292500000	290	90	150000000	90
SL216908	300000000	300	40	49000000	40
SL225870	205000000	200	40	2700000	40
SL215343	82000000	82	NA	7500000	9
SL215323	320000000	320	15	10000000	15
SL225871	287500000	288	20	3800000	20
SL237997	135000000	135	60	20000000	60
SL237998	100000000	100	10	2700000	10
MISSING	47600000	470	10	200000	10
SL225872	24400000	24	15	2000000	15
SL238001	20000000	20	40	500000	40
SL225869	76300000	80	50	8500000	50
SL238000	675000000	300	10	1300000	10
SL225875	187500000	NA	NA	1800000	1
SL238115	56000000	60	NA	550000	1
SL238002	650000000	150	NA	12000000	2
SL220688	65000000	65	NA	32500000	50
SL238005	56000000	200	90	38000000	90
SL238003	158000000	150	30	14000000	30
SL220697	12000000	15	30	300000	30
SL225873	NA	NA	NA	1000000	NA
SL225873	143000000	150	NA	1500000	1
SL238006	62100000	62	5	600000	5
SL215344	77600000	80	NA	3700000	5
SL238004	131000000	NA	95	NA	95
SL225876	200000000	150	10	2500000	10
SL225874	41500000	40	50	6400000	50
SL225877	58200000	58	40	4800000	40
SL225878	309000000	150	NA	2300000	1
SL215333	226000000	150	NA	22300000	10
SL216911	90800000	90	NA	536000	1
SL216909	66800000	70	10	569000	10
SL238009	68500000	68	8	485000	8
SL238007	33200000	30	NA	192000	1
SL238008	98700000	100	75	33200000	75
SL238012	23000000	25	15	500000	15
SL216889	29000000	30	NA	850000	3
SL216906	87300000	90	NA	10600000	12
SL220695	23700000	25	NA	330000	1
SL238013	89800000	90	35	16000000	35
SL238010	127000000	130	NA	47900000	38
SL217783	546000000	NA	100	546000000	100
SL215338	332000000	320	8	2500000	8
SL225879	44300000	45	10	4300000	10
SL216912	371000000	250	40	21100000	40
SL220694	108000000	110	10	1300000	10
SL238019	33800000	34	4	577000	4
SL238017	64900000	85	5	746000	5
SL225887	188000000	150	NA	2000000	1
SL225886	25400000	25	NA	1800000	7
SL238011	28400000	30	40	1200000	40
SL238020	57600000	60	10	950000	10
SL235757	15400000	16	50	2500000	50
SL238021	NA	NA	NA	700000	NA
SL235760	111000000	110	10	4700000	10
SL225880	182000000	150	10	3300000	10
SL220689	57700000	60	50	12700000	50
SL238014	212000000	210	10	685000	10
SL225881	205000000	205	20	2900000	20
SL238016	128000000	NA	45	24300000	45
SL238026	248000000	250	20	12400000	20
SL238015	189000000	100	85	31000000	85
SL215345	172000000	170	40	6000000	40
MISSING	8200000	10	10	260000	10
SL216913	88900000	90	10	1700000	10
SL225882	105000000	100	25	3300000	25
SL215367	268000000	200	25	56000000	25
SL216914	386000000	380	50	24700000	50
SL217779	285000000	285	5	3300000	5
SL235761	75100000	75	10	3400000	10
SL238022	95700000	95	95	95000000	95
SL225883	267000000	250	10	1700000	10
MISSING	22300000	25	10	330000	10
SL225884	153000000	153	10	7900000	10
SL220698	89400000	89	10	789000	10
SL235758	190000000	190	20	3700000	20
SL235762	157000000	150	50	3200000	50
SL238075	92000000	90	10	550000	10
SL238076	44200000	40	NA	780000	2
SL220696	79500000	80	20	905000	20
MISSING	11000000	11	60	360000	60
SL235763	204000000	200	40	5800000	40
SL225885	71800000	72	40	7000000	40
SL215347	57200000	57	50	6500000	50
SL238018	178000000	170	10	680000	10
MISSING	32500000	32	20	245000	20
SL216916	382000000	300	25	29000000	25
SL215365	58900000	59	30	16600000	30
SL238077	190000000	190	10	1500000	10
SL238078	9700000	10	25	660000	25
SL238023	256000000	260	NA	1100000	0
SL235759	225000000	225	10	1300000	10
SL235764	256000000	250	10	1900000	10
SL238024	121000000	120	70	11500000	70
SL238079	39100000	39	NA	1400000	4
SL238080	55500000	55	70	8500000	70
SL238025	160000000	160	50	10000000	50
SL238081	116000000	116	20	1700000	20
SL235768	70100000	70	30	4000000	30
SL235769	130000000	130	20	1200000	20
SL235765	325000000	250	10	3.8r6	10
SL235770	88500000	88	20	1800000	20
SL235767	35100000	35	60	3000000	60
SL216917	149000000	149	20	13200000	20
SL235771	164000000	164	20	15800000	20
SL238087	85000000	85	10	1000000	10
SL235766	72000000	72	20	2300000	20
SL238082	22700000	23	10	1300000	10
SL216918	156000000	150	30	20000000	30
SL238083	203000000	200	80	20800000	80
SL216903	119000000	110	5	1400000	5
SL215348	39100000	39	5	7100000	5
SL216921	138000000	138	80	1500000	80
SL238084	392000000	380	90	39300000	90
SL216920	182000000	180	20	27400000	20
SL238088	20000000	20	30	850000	30
SL216919	247000000	200	50	36500000	50
SL238089	37200000	37	10	908000	10
SL241573	161000000	160	10	1700000	10
SL235772	117000000	110	10	2300000	10
SL215362	6800000	68	20	630000	20
SL235774	325000000	250	10	3500000	10
SL235773	48700000	49	50	7300000	50
SL238085	2700000	3	10	69600	10
SL238090	142000000	140	20	1600000	20
SL238091	140000000	140	50	15700000	50
SL215346	127000000	127	10	4000000	10
SL238086	64700000	65	10	1000000	10
SL238092	184000000	180	90	35000000	90
SL216910	388000000	200	10	16400000	10
SL238093	107000000	100	10	1600000	10
SL235776	62300000	62	20	1800000	20
SL235775	178000000	175	20	4200000	20
SL235778	119000000	100	20	3300000	20
SL238094	179000000	150	NA	12500000	7
SL235777	278000000	250	10	1900000	10
SL220699	14200000	14	5	280000	5
SL238104	9800000	10	20	1200000	20
SL238105	144000000	140	85	17900000	85
SL238095	89400000	89	5	650000	5
SL235780	189000000	180	10	1800000	10
SL235781	179000000	175	20	9500000	20
SL238097	75200000	75	20	950000	20
SL215352	70100000	70	NA	2300000	3
SL238098	28400000	28	NA	920000	3
SL238096	48700000	49	5	660000	5
SL238099	147000000	148	10	733000	10
SL235779	96800000	97	50	8500000	50
SL235782	139000000	139	30	9000000	30
SL215351	43800000	43.8	20	4900000	20
SL235783	202000000	200	20	9800000	20
SL235784	35700000	357	20	3700000	20
SL235789	60000000	60	10	3500000	10
SL238100	392000000	32	50	65100000	50
SL235785	281000000	250	20	3000000	20
SL238106	50100000	20	50	620000	50
SL235790	97400000	97	40	3000000	40
SL215353	48200000	48	50	7500000	50
SL238101	46800000	47	NA	1100000	2
SL238102	61600000	62	50	506000	50
SL235791	127000000	120	20	3900000	20
SL235786	31800000	31	20	3700000	20
SL235796	227000000	200	10	2600000	10
SL235787	187000000	180	20	3000000	20
SL238108	56800000	56	NA	1900000	3
SL235797	14400000	14	20	4200000	20
SL235792	108000000	108	10	1300000	10
SL235798	76000000	76	NA	7000000	9
SL238107	7700000	10	20	697000	20
SL238109	35400000	35	70	630000	70
SL235799	64400000	65	30	2700000	30
SL238110	47400000	47	20	760000	20
SL238111	100000000	100	10	920000	10
SL235800	25900000	26	80	3500000	80
SL235801	92500000	92	NA	3600000	4
SL215354	61000000	61	NA	17500000	29
SL235802	475000000	250	NA	3200000	1
SL235666	211000000	200	10	3500000	10
SL238103	15000000	15	30	630000	30
SL235793	278000000	200	10	3500000	10
SL235788	6400000	6	70	1600000	70
SL235803	190000000	190	10	8000000	10
SL215355	105000000	100	20	5200000	20
SL217778	91400000	90	10	3500000	10
SL235668	20900000	200	20	NA	20
SL213795	107000000	100	50	30000000	50
SL216899	33300000	35	20	379000	20
SL235804	34700000	34	20	2200000	20
SL235794	28500000	28	50	2200000	50
SL235795	119000000	120	10	3500000	10
SL235665	261000000	200	50	3600000	50
SL220684	65200000	65	20	4500000	20
SL235669	126000000	120	30	1400000	30
SL220685	71700000	70	20	4700000	20
SL238113	107000000	100	10	2000000	10
SL238112	66800000	68	10	990000	10
SL217776	335000000	200	30	4500000	30
SL235667	61800000	60	70	1400000	70
SL217770	52300000	52	50	7500000	50
SL217765	25000000	25	70	1800000	70
SL220690	49600000	50	60	11600000	60
SL238114	311000000	300	60	87900000	60
SL235670	23700000	200	30	1200000	30
SL217771	100000000	100	10	4100000	10
SL235672	102000000	100	50	4500000	50
SL238116	175000000	175	50	11200000	50
SL213793	376000000	200	60	28000000	60
SL235671	66500000	66	30	5800000	30
SL217766	12600000	13	20	5000000	20
SL238118	40500000	40	10	2500000	10
SL220680	156000000	150	10	1400000	10
SL217773	39500000	40	80	8000000	80
SL217777	65300000	65	50	3500000	50
SL217764	140000000	140	70	9800000	70
SL217768	285000000	200	30	2500000	30
SL217772	59400000	60	50	4000000	50
SL238117	271000000	250	40	12500000	40
SL235673	77500000	80	NA	1600000	2
SL217763	32400000	33	50	5000000	50
SL217767	44100000	44	NA	4000000	9
SL213791	156000000	150	80	29000000	80
SL235674	11200000	11	60	3800000	60
SL213792	449000000	440	50	136000000	50
SL215320	247000000	240	20	13700000	20
SL235675	47100000	47	20	6200000	20
SL217774	38300000	38	20	2000000	20
SL220681	69600000	70	50	4000000	50
SL215321	183000000	183	40	280000000	40
SL235676	59800000	59	20	2900000	20
SL238119	51700000	52	20	550000	20
SL235678	121000000	120	50	15000000	50
SL235679	91300000	92	10	1700000	10
SL220682	1100000000	500	30	5000000	30
SL235677	119000000	100	40	6000000	40
MISSING	18800000	19	10	140000	10
SL238121	282000000	250	10	1300000	10
SL216922	29200000	30	20	730000	20
SL235680	48700000	50	40	1500000	40
SL220683	41000000	130	30	600000	30
SL235682	174000000	170	30	4900000	30
SL235681	193000000	190	30	2000000	30
SL217775	30000000	30	70	6000000	70
SL217780	111000000	110	10	840000	10
SL217781	86600000	86	70	9000000	70
SL240415	55500000	55	NA	405000	1
SL238120	99000000	100	50	17000000	50
SL239781	107000000	105	20	850000	20
SL235683	46200000	47	10	2400000	10
SL235684	46800000	47	30	2100000	30
SL239782	412000000	400	40	37000000	40
SL238122	111000000	100	50	28200000	50
SL216923	104000000	100	40	9500000	40
SL239783	65200000	60	40	5000000	40
SL235685	NA	NA	NA	250000	NA
SL213794	25400000	25	60	13000000	60
SL239785	341000000	0	90	340000000	90
SL239786	30700000	30	20	1100000	20
SL239787	94800000	95	NA	5000000	5
SL235686	15700000	15	40	4500000	40
MISSING	6700000	7	70	260000	70
SL235687	38100000	38	50	1700000	50
SL239788	28200000	28	40	9200000	40
SL217769	54000000	54	30	4800000	30
SL235688	112000000	112	10	5900000	10
SL235690	53200000	53	30	1400000	30
SL235689	392000000	300	10	3500000	10
SL217762	101000000	100	40	2200000	40
SL235691	139000000	139	1	1200000	1
SL203263	152000000	152	20	5300000	20
SL235692	65100000	65	10	1500000	10
SL239789	37800000	37	50	2600000	50
SL235693	531000000	500	40	5600000	40
MISSING	25600000	25	40	3200000	40
SL203264	86900000	86	40	9100000	40
SL203265	550000000	550	50	13100000	50
SL203266	90900000	90	80	15200000	80
SL216924	62000000	62	10	1500000	10
SL203247	360000000	300	20	27000000	20
SL258472	76700000	78	10	613000	10
SL216925	83500000	85	40	850000	40
SL235694	119000000	120	10	1400000	10
SL235696	266000000	250	10	2100000	10
SL235695	375000000	300	10	2500000	10
SL235697	199000000	200	10	5300000	10
SL239790	730000000	500	50	200000000	50
SL215356	45600000	45	20	3200000	20
SL203248	223000000	200	50	61000000	50
SL215357	40500000	40	50	3400000	50
SL235698	113000000	113	40	3400000	40
SL239791	29700000	30	30	202000000	30
SL239792	182000000	180	90	18700000	90
SL239793	113000000	113	10	1600000	10
SL235699	70300000	70	NA	2300000	3
SL239795	135000000	135	10	787000	10
SL239796	42800000	43	10	1500000	10
SL239794	76200000	77	90	18000000	90
SL239797	105000000	100	10	419000	10
SL215359	60300000	60	30	4000000	30
SL239798	66400000	66	NA	16000000	24
SL239799	377000000	377	20	71600000	20
SL235700	159000000	160	30	1500000	30
MISSING	17000000	18	NA	250000	1
SL235702	239000000	239	10	3400000	10
SL235701	113000000	113	10	1000000	10
SL235703	114000000	115	NA	3400000	3
SL235705	375000000	300	20	4100000	20
SL235704	170000000	170	NA	2200000	1
SL235706	150000000	150	NA	2100000	1
SL235708	82500000	83	NA	4900000	6
SL217782	23000000	23	60	520000	60
SL239807	590000000	300	80	81700000	80
SL241542	113000000	113	NA	2500000	2
SL239808	281000000	280	NA	51.9	0
SL235707	101000000	101	NA	4.4	0
SL239800	116000000	116	NA	13000000	11
SL241544	171000000	171	10	2500000	10
SL215340	87700000	88	30	2800000	30
SL235709	45700000	46	70	4800000	70
SL235711	98500000	98	NA	1800000	2
SL241545	55000000	55	NA	4900000	9
SL241546	166000000	166	50	8100000	50
SL239809	390000000	250	40	38000000	40
SL235710	130000000	130	20	2600000	20
SL240416	26100000	26	20	717000	20
SL241547	3000000	0	80	0	80
SL216915	11300000	12	50	880000	50
SL239801	29700000	30	20	560000	20
SL239802	162000000	160	30	19000000	30
SL239804	14500000	15	80	600000	80
SL235712	82800000	83	70	14700000	70
SL239803	24700000	25	80	15500000	80
SL239805	104000000	104	NA	950000	1
SL241541	230000000	230	20	2400000	20
SL239806	134000000	135	20	11000000	20
SL241548	121000000	121	NA	3900000	3
SL241549	80600000	80	NA	3400000	4
SL241543	36100000	30	20	2500000	20
SL203249	67000000	67	50	5900000	50
SL203250	74400000	74	80	13200000	80
MISSING	58200000	58	10	244000	10
SL239810	88900000	89	10	690000	10
SL203251	24100000	24	30	2900000	30
SL215328	220000000	220	10	2700000	10
SL203252	176000000	176	15	7200000	15
SL239811	108000000	108	10	650000	10
MISSING	6100000	6	20	200000	20
SL239812	77100000	77	10	800000	10
SL203253	200000000	200	60	5800000	60
MISSING	8000000	8	10	150000	10
SL203254	215000000	200	20	9500000	20
SL203255	136000000	136	20	5700000	20
SL241550	115000000	115	70	3400000	70
SL215360	14200000	15	NA	2700000	19
SL216926	188000000	190	20	1900000	20
SL216907	149000000	149	15	1100000	15
SL203256	341000000	341	80	40700000	80
SL241551	67800000	67	20	2100000	20
SL203257	160000000	160	80	15000000	80
SL203258	61000000	61	NA	3400000	6
SL203259	123000000	123	10	3100000	10
MISSING	124000000	124	10	480000	10
SL241553	325000000	300	60	8400000	60
SL241552	143000000	140	55	1100000	55
SL239814	168000000	168	10	1100000	10
SL240417	5100000	6	20	242000	20
SL241554	108000000	100	NA	6900000	6
SL203260	46900000	47	10	1700000	10
SL239816	57500000	58	NA	920000	2
SL241555	190000000	190	NA	2100000	1
SL203261	166000000	166	50	12600000	50
SL258473	9100000	9	10	225000	10
SL203262	233000000	233	40	25500000	40
SL217784	64800000	68	10	1100000	10
SL241556	310000000	310	60	14100000	60
SL215361	21400000	21	50	2400000	50
SL239817	25300000	25	10	1500000	10
SL215350	127000000	127	30	2800000	30
SL239815	181000000	181	20	1200000	20
SL241557	74800000	74	10	2800000	10
SL241558	179000000	179	20	7500000	20
SL241559	155000000	155	20	9500000	20
SL241560	114000000	114	40	12600000	40
SL241561	74000000	79	10	1900000	10
SL239818	39000000	39	15	228000	15
SL216927	25900000	30	10	256000	10
SL239821	161000000	161	10	745000	10
SL239822	428000000	428	80	136000000	80
SL239819	580000000	513	80	55700000	80
SL215349	71900000	71.9	50	3700000	50
SL241562	78000000	86	20	3800000	20
SL239820	105000000	105	15	1600000	15
SL239823	107000000	107	20	1800000	20
SL240419	62700000	62	10	245000	10
SL241563	172000000	172	40	5600000	40
SL216928	18100000	18	30	418000	30
SL239824	32400000	32	25	638000	25
SL240418	35500000	35	15	973000	15
SL215358	437000000	437	25	6000000	25
SL239825	189000000	189	25	1200000	25
SL241564	203000000	203	30	3600000	30
SL239826	270000000	270	40	30400000	40
SL240420	10900000	10	15	215000	15
SL241565	125000000	125	20	2500000	20
SL239827	261000000	261	60	102000000	60
SL241566	142000000	142	20	12900000	20
SL240421	25600000	25.6	8	522000	8
SL239828	193000000	193	60	71000000	60
SL241569	147000000	147	20	11700000	20
SL241567	12800000	20	25	3600000	25
SL241568	129000000	129	25	12200000	25
SL241570	131000000	131	10	2100000	10
SL241572	223000000	223	20	7600000	20
SL258474	17200000	17	10	216000	10
SL240422	35000000	35	<10	470000	<10
SL241571	541000000	541	20	10900000	20
SL240423	96500000	96	20	1400000	20
SL241574	17800000	18	10	838000	10
SL241576	107000000	107	15	1800000	15
SL241602	80100000	80	15	3100000	15
SL241575	237000000	237	10	2800000	10
SL241577	77300000	77	10	574000	10
SL241578	174000000	174	25	1000000	25
SL241603	235000000	238	60	6500000	60
SL332287	143000000	143	30	10100000	30
SL258475	21900000	21	15	512000	15
SL241580	113000000	113	10	870000	10
SL241579	59900000	60	30	2600000	30
SL241581	154000000	154	15	1200000	15
SL372862	159000000	159	30	3300000	30
SL372878	159000000	159	30	3300000	30
SL374467	44800000	45	40	1900000	40
SL241582	60400000	60	15	488000	15
SL241583	119000000	119	10	1500000	10
SL241585	49100000	49	10	497000	10
SL258476	11100000	11	10	966000	10
SL374469	227000000	227	15	2700000	15
SL241584	159000000	159	10	1800000	10
SL241588	53700000	54	15	1700000	15
SL241587	102000000	102	10	803000	10
SL241586	178000000	178	10	1500000	10
MISSING	53400000	53	10	369000	10
MISSING	274000000	270	10	315000	10
SL241604	54000000	54	15	2400000	15
MISSING	24700000	25	10	245000	10
SL372865	263000000	263	30	34700000	30
SL372881	263000000	263	30	34700000	30
SL241605	168000000	168	15	3600000	15
SL241589	80700000	81	20	2100000	20
SL241591	396000000	270	NA	7600000	2
SL241590	38600000	39	NA	1800000	5
SL241592	14200000	15	10	540000	10
SL241593	54200000	54	30	3900000	30
SL241594	95000000	95	15	2100000	15
SL241597	90000000	90	40	28900000	40
SL241595	100000000	100	10	1100000	10
SL241598	110000000	110	90	8300000	90
SL241599	126000000	126	30	27000000	30
SL241600	164000000	164	15	7600000	15
SL241596	250000000	250	10	8100000	10
SL241601	430000000	43	10	5000000	10
SL240424	170000000	170	10	4100000	10
SL240425	300000000	300	40	44000000	40
SL240426	22900000	23	15	2800000	15
SL241688	284000000	280	80	32000000	80
SL241689	160000000	160	30	10000000	30
SL241690	287000000	280	5	1500000	5
SL249671	52600000	52	20	1900000	20
SL249672	77900000	77	20	1600000	20
MISSING	23700000	24	10	385000	10
SL249673	232000000	230	7	1600000	7
SL248691	97000000	97	30	21100000	30
SL248692	34000000	34	10	830000	10
SL248693	54000000	54	10	1200000	10
SL248694	86400000	85	10	21000000	10
SL258477	22000000	22	15	550000	15
SL250826	96000000	96	7	559000	7
SL250827	219000000	219	10	2900000	10
SL250828	2400000	3	10	384000	10
SL250829	70000000	70	10	1500000	10
SL250830	21700000	22	NA	350000	2
SL250831	194000000	194	20	35500000	20
SL250833	10800000000	108	50	21000000	50
SL250832	145000000	145	10	5.18E10+06	10
SL250835	34800000	34	20	2.11E+.06	20
SL250834	32000000	30	15	10000000	15
SL250837	53800000	54	10	3800000	10
SL250836	79800000	80	30	2100000	30
SL250838	153000000	153	20	4800000	20
SL261682	65600000	68	20	3400000	20
SL261683	300000000	300	25	14600000	25
SL261684	7400000	7.5	60	1000000	60
SL261685	208000000	208	10	1400000	10
SL332433	192000000	190	50	12900000	50
SL261686	8700000	9	30	477000	30
SL263844	492000000	500	30	2800000	30
MISSING	3400000	4	10	139000	10
MISSING	3400000	4	10	139000	10
SL263845	51500000	50	25	1200000	25
SL261687	77900000	78	<10	558000000	<10
SL261689	940000000	940	95	NA	95
SL261688	34900000	34	20	1200000	20
SL261690	195000000	195	10	9200000	10
SL263860	31900000	32	30	2300000	30
SL372864	57800000	58	10	11900000	10
SL372880	57800000	58	10	11900000	10
SL374487	118000000	118	10	3000000	10
SL372872	118000000	118	10	3000000	10
SL263861	91100000	91	60	3100000	60
SL263862	43300000	43	20	12300000	20
SL263865	648000000	648	40	38000000	40
SL263864	119000000	119	30	6500000	30
SL263863	17000000	17	40	2600000	40
SL263877	420000000	420	60	68700000	60
SL263866	210000000	210	75	20200000	75
SL263867	58800000	58	15	3600000	15
SL263868	92000000	92	30	947000	30
SL372859	186000000	186	15	3800000	15
SL372875	186000000	186	15	3800000	15
SL374473	250000000	250	70	54600000	70
SL263878	382000000	382	70	46200000	70
SL263869	226000000	226	15	9800000	15
SL374476	167000000	167	20	21000000	20
SL263849	284000000	280	15	4700000	15
SL263850	81300000	81	15	1100000	15
SL374474	31200000	30	10	1700000	10
SL374466	146000000	140	30	21000000	30
SL263851	110000000	110	10	1300000	10
SL263852	23800000	24	30	6100000	30
SL263853	42200000	42	15	685000	15
SL263854	495000000	490	60	18000000	60
SL374490	221000000	221	10	3600000	10
SL263855	66600000	66	10	1400000	10
SL263857	167000000	167	15	4800000	15
SL263856	224000000	224	50	26000000	50
SL263859	51400000	51	20	3500000	20
SL263858	497000000	497	20	4300000	20
SL265324	81300000	81	10	918000	10
SL265325	30900000	31	10	621000	10
SL265326	118000000	118	20	6100000	20
SL265327	347000000	347	40	12300000	40
SL265328	3200000	4	10	317000	10
SL265329	272000000	272	30	1600000	30
SL265330	46500000	46	10	694000	10
SL372871	111000000	111	20	5900000	20
SL372856	111000000	111	20	5900000	20
SL265346	141000000	141	10	700000	10
SL332434	324000000	324	30	1600000	30
SL265344	76200000	76	40	10000000	40
SL265345	166000000	166	50	8000000	50
SL265347	137000000	137	<10	328000	<10
SL265348	100000000	100	80	20000000	80
SL265349	169000000	169	20	8500000	20
SL374486	441000000	NA	95	NA	95
SL374475	225000000	225	50	22400000	50
MISSING	39100000	39	10	577000	10
SL272546	73400000	73	20	5800000	20
SL272547	142000000	142	20	18900000	20
SL272548	150000000	150	10	6900000	10
SL272549	289000000	289	10	5000000	10
SL374477	124000000	124	20	24700000	20
SL372877	67800000	67	70	4600000	70
SL372861	67800000	67	70	4600000	70
SL272550	381000000	381	75	28600000	75
SL272551	71700000	71	10	8100000	10
SL372873	80700000	80	10	8500000	10
SL372857	80700000	80	10	8500000	10
SL372869	140000000	140	10	7200000	10
SL372853	140000000	140	10	7200000	10
SL272577	191000000	191	<10	550000	<10
SL272578	68900000	68	20	6600000	20
SL272579	23700000	23	20	3600000	20
SL281119	97200000	97	20	2000000	20
SL281120	149000000	149	15	3200000	15
SL281121	215000000	215	10	12500000	10
MISSING	140000000	140	10	645000	10
SL281122	283000000	280	10	5800000	10
MISSING	112000000	112	10	540000	10
SL281130	215000000	100	10	1700000	10
SL281131	196000000	196	15	11000000	15
SL281132	59300000	59	70	12600000	70
SL281133	230000000	230	<10	1000000	<10
SL281134	29600000	29	10	1600000	10
SL313506	87800000	87	10	1100000	10
SL301318	288000000	288	50	964000	50
SL313505	53000000	70	10	900000	10
SL315113	252000000	250	30	26200000	30
SL313635	613000000	613	40	23700000	40
SL315114	135000000	135	60	29000000	60
SL315115	147000000	147	30	12500000	30
SL315116	244000000	240	<10	2300000	<10
SL315117	77000000	77	10	1000000	10
MISSING	15200000	15	40	193000	40
SL315118	130000000	130	30	30700000	30
SL313636	170000000	170	20	9600000	20
SL313637	438000000	438	60	32100000	60
SL374471	99100000	99	45	13700000	45
SL315119	70400000	70	10	3100000	10
SL321956	121000000	121	20	9500000	20
SL372879	170000000	170	40	9500000	40
SL372863	170000000	170	40	9500000	40
SL321957	3000000	3	<10	69400	<10
SL374448	100000000	100	20	18600000	20
SL321960	186000000	186	15	6500000	15
SL321958	100000000	100	15	5000000	15
SL321959	37600000	38	60	3500000	60
SL321962	7800000	8	<10	408000	<10
SL321961	40000000	40	<10	386000	<10
SL321963	46500000	46	60	1800000	60
SL321964	50000000	50	10	875000	10
SL374479	236000000	23	10	18700000	10
SL321965	163000000	163	10	2700000	10
SL321966	29600000	30	75	13900000	75
SL374489	214000000	214	20	11300000	20
SL372854	214000000	214	20	11300000	20
SL374451	122000000	120	15	11000000	15
SL332435	109000000	109	10	541000	10
SL332436	32300000	32	15	2900000	15
SL332438	39000000	39	20	2000000	20
SL332437	118000000	180	10	1600000	10
SL332439	62800000	62	10	2000000	10
SL332441	17800000	18	10	3400000	10
SL332440	148000000	140	10	3100000	10
SL332442	212000000	210	60	11500000	60
SL332443	32800000	33	10	176000	10
SL332445	91900000	91	10	1100000	10
SL332444	36200000	36	10	317000	10
SL332446	296000000	290	10	2000000	10
SL332447	148000000	148	40	4600000	40
SL332448	3700000	4	10	331000	10
SL374463	108000000	100	70	38900000	70
SL332276	105000000	100	10	9600000	10
SL332277	107000000	100	50	22000000	50
SL374450	36100000	36	20	1700000	20
SL332278	30100000	30	10	333000	10
SL374461	158000000	158	30	28100000	30
SL374488	130000000	130	30	28800000	30
SL332280	9200000	10	10	92000	10
SL332279	186000000	186	10	5700000	10
MISSING	16400000	16	10	490000	10
SL332281	68600000	69	10	6900000	10
SL332282	42600000	43	40	1800000	40
SL332284	311000000	311	10	28900000	10
SL332283	16600000	17	<10	106000	<10
SL332285	60000000	60	10	670000	10
SL332286	38700000	38	10	1100000	10
SL372860	72100000	72	20	7000000	20
SL372876	72100000	72	20	7000000	20
SL374480	358000000	358	30	47700000	30
SL372866	28100000	28	30	3400000	30
SL374491	28100000	28	30	3400000	30
SL374483	82200000	82	10	2500000	10
SL374468	13500000	13	40	3600000	40
SL374464	248000000	240	70	58700000	70
SL374492	38300000	38	10	2900000	10
SL372867	38300000	38	10	2900000	10
SL374447	175000000	175	30	16800000	30
SL374470	118000000	118	10	12900000	10
SL374456	540000000	54	15	3000000	15
SL374459	60000000	60	20	5900000	20
SL374478	270000000	270	50	16200000	50
SL372882	73700000	73	10	443000	10
SL374481	70500000	10	10	1100000	10
SL374454	168000000	168	10	3700000	10
SL374460	108000000	100	10	1500000	10
SL374462	61100000	61	20	10200000	20
SL374493	90700000	90	10	3100000	10
SL372868	90700000	90	10	3100000	10
SL374449	82000000	82	15	4400000	15
SL374453	37000000	37	20	2000000	20
SL374484	45000000	45	<10	626000	<10
SL374485	391000000	391	15	23800000	15
SL372874	123000000	123	10	9700000	10
SL372858	123000000	123	10	9700000	10
SL374458	72300000	72	10	1200000	10
SL372870	69400000	69	30	12700000	30
SL372855	69400000	69	30	12700000	30
SL374452	257000000	257	20	10100000	20
SL374465	532000000	532	85	151000000	85
SL374472	83600000	84	20	2900000	20
SL374482	167000000	167	15	14700000	15
SL374457	162000000	162	20	18100000	20
SL374455	37400000	37	<10	560000	<10
SL380830	147000000	147	<10	650000	<10
SL380849	218000000	218	40	41800000	40
SL380848	120000000	120	30	18100000	30
SL379805	114000000	114	10	5500000	10
SL379794	123000000	123	10	3900000	10
SL380823	59500000	60	10	265000	10
SL379789	36600000	21	60	2600000	60
SL380851	116000000	116	50	29700000	50
SL380838	115000000	115	10	497000	10
SL380827	161000000	161	10	4100000	10
SL380835	287000000	287	10	2500000	10
SL380842	29300000	29	10	263000	10
SL379790	31600000	31	10	630000	10
SL380833	96100000	96	20	14600000	20
SL380850	100000000	100	20	2800000	20
SL379795	170000000	170	10	8800000	10
SL380840	160000000	160	10	545000	10
SL380844	54000000	54	20	9000000	20
SL380825	91700000	91	20	2200000	20
SL379793	155000000	155	10	4500000	10
SL380853	39300000	40	10	297000	10
SL379792	30300000	30	10	1100000	10
SL379803	37400000	37	10	1200000	10
SL380829	134000000	134	10	489000	10
SL380819	158000000	158	20	1700000	20
SL380824	10000000	10	20	1000000	20
SL380852	122000000	122	20	1600000	20
SL379800	56000000	20	15	1300000	15
SL379807	238000000	238	<10	439000	<10
SL379808	125000000	125	15	2800000	15
SL380826	86900000	86	10	1400000	10
SL380854	129000000	129	10	1300000	10
SL379799	99600000	100	10	828000	10
SL379804	121000000	121	15	2000000	15
SL379802	21000000	21	20	245000	20
SL380841	319000000	319	85	71900000	85
SL380843	49200000	49	25	768000	25
SL380837	142000000	142	20	8100000	20
SL380836	95200000	95	20	1300000	20
SL379796	68700000	90	20	9600000	20
SL380855	246000000	246	20	3900000	20
SL379788	6500000	7	10	217000	10
SL380847	13200000	13	10	69800	10
SL380831	99600000	100	20	6200000	20
SL379791	29000000	29	20	5500000	20
SL380832	139000000	139	70	12200000	70
SL380839	933000000	900	10	17700000	10
SL380857	89000000	89	10	430000	10
SL379798	46900000	47	10	1900000	10
SL380822	101000000	101	60	12100000	60
SL380834	300000000	300	20	34000000	20
SL379801	110000000	100	20	9400000	20
SL380820	169000000	169	15	32700000	15
SL379806	133000000	133	30	28900000	30
SL379797	68200000	68	30	17200000	30
SL380856	156000000	156	30	23000000	30
SL380828	428000000	420	30	26500000	30
SL380821	19900000	20	10	122000	10
SL380846	23900000	24	40	3300000	40
SL380845	336000000	336	50	21700000	50
SL380858	210000000	210	70	30300000	70
MISSING	13000000	13	10	340000	10
SL393210	89800000	90	10	1600000	10
SL393211	231000000	230	10	4100000	10
SL393212	320000000	320	10	4100000	10
SL391961	219000000	219	30	5900000	30
SL393213	94100000	94	85	8100000	85
SL393214	266000000	266	10	12200000	10
SL393215	126000000	126	30	8500000	30
SL393216	117000000	110	60	5800000	60
SL393217	79200000	79	30	1900000	30
SL393218	60600000	61	15	3100000	15
SL393219	97000000	97	30	14100000	30
SL391962	60000000	6	10	520000	10
SL393220	42300000	4.2	10	1200000	10
SL393221	159000000	159	20	15900000	20
SL393222	29700000	29	10	560000	10
SL393223	38700000	39	10	1100000	10
SL393224	140000000	140	15	8400000	15
SL393225	92000000	92	20	2400000	20
SL393226	58200000	58	10	853000	10
SL391963	154000000	154	10	5400000	10
SL393208	76000000	76	20	6000000	20
SL393227	35600000	35	10	1200000	10
SL393209	210000000	210	15	3700000	15
SL393228	31100000	31	10	684000	10
SL393229	353000000	350	10	4000000	10
SL393230	91200000	91	10	2500000	10
SL393231	37500000	37	10	1200000	10
SL393232	57000000	57	10	839000	10
SL393233	66900000	66	15	3200000	15
SL391964	85800000	86	30	10700000	30
SL393234	52000000	52	30	5600000	30
SL393235	77600000	78	10	666000	10
SL393236	99000000	99	40	9100000	40
SL393238	61700000	62	10	540000	10
SL393237	390000000	390	10	2100000	10
SL393239	117000000	117	10	5100000	10
SL393240	40000000	40	10	506000	10
SL391965	63000000	63	30	1900000	30
SL393241	67700000	68	10	5000000	10
SL399811	72000000	72	60	6600000	60
SL399813	32900000	32	30	4800000	30
SL399812	32900000	32	30	4800000	30
SL399814	48900000	49	15	1500000	15
SL399815	47000000	47	20	2200000	20
SL394996	65800000	66	15	2600000	15
SL394997	32300000	32	15	800000	15
SL394998	26100000	26	10	2900000	10
SL399816	67900000	68	10	2200000	10
SL399817	62800000	63	10	1400000	10
SL399820	34800000	35	10	1500000	10
SL394999	198000000	198	10	5900000	10
SL399819	147000000	147	10	2500000	10
SL399818	159000000	159	20	11300000	20
SL395000	92000000	92	20	5400000	20
SL395001	15800000	16	10	141000	10
SL399821	206000000	206	15	1300000	15
SL399823	28800000	29	20	1100000	20
SL399822	219000000	219	10	512000	10
SL399824	196000000	196	10	8400000	10
SL399825	50000000	50	10	900000	10
SL395003	195000000	190	20	11000000	20
SL395002	24000000	30	10	600000	10
SL399826	83500000	84	10	700000	10
SL405115	71100000	71	10	994000	10
SL409626	189000000	189	15	8500000	15
SL409627	33800000	33	15	2800000	15
SL409628	120000000	120	15	4900000	15
SL409629	301000000	200	10	6200000	10
SL409630	67700000	67	20	6900000	20
SL405116	82300000	82	15	9700000	15
SL405117	293000000	290	10	9200000	10
SL405118	123000000	123	<10	3200000	<10
SL409631	240000000	240	85	81500000	85
SL409632	63100000	63	<10	1300000	<10
SL409633	138000000	138	10	4400000	10
SL409634	104000000	104	10	628000	10
SL405121	26900000	27	45	2300000	45
SL409635	188000000	188	10	2100000	10
SL405119	159000000	159	15	9900000	15
SL405120	220000000	220	10	17000000	10
SL409636	136000000	136	10	1400000	10
SL409637	35100000	35	85	5400000	85
SL409639	17700000	18	20	3100000	20
SL409638	178000000	178	20	17000000	20
SL409642	27500000	27	<10	445000	<10
SL409640	97100000	97	20	1600000	20
SL405122	81000000	81	20	10000000	20
SL405123	252000000	252	10	4600000	10
SL405124	19400000	19	10	854000	10
SL409641	78200000	78	20	1100000	20
SL419034	41200000	41	45	1200000	45
SL419033	133000000	133	30	8300000	30
SL413536	278000000	278	10	5200000	10
SL419035	68000000	68	50	10000000	50
SL413537	190000000	190	10	3600000	10
SL419044	28500000	29	10	246000	10
SL413538	74400000	74	10	1400000	10
SL419036	87000000	87	10	3500000	10
SL419045	13000000	13	10	244000	10
SL419037	86000000	86	10	1600000	10
SL419039	42000000	42	10	1200000	10
SL419038	77400000	77	10	4000000	10
SL413539	60700000	61	15	7300000	15
SL419040	257000000	257	15	1100000	15
SL413540	45300000	45	10	1100000	10
SL413541	77800000	78	30	2600000	30
SL419041	101000000	100	15	6200000	15
SL419042	42000000	32	15	1000000	15
SL419043	75000000	75	20	5800000	20
SL429255	334000000	334	10	1100000	10
MISSING	71600000	71	10	250000	10
SL429256	54500000	54	20	3900000	20
SL429257	130000000	130	20	2800000	20
SL426492	129000000	126	15	14500000	15
SL426491	94700000	95	40	16200000	40
SL426493	81000000	81	10	4300000	10
SL429258	152000000	152	10	700000	10
SL429259	148000000	148	10	3500000	10
SL429260	54000000	54	10	2300000	10
SL429261	93500000	94	20	21600000	20
SL429262	130000000	130	10	887000	10
SL426494	100000000	100	10	1100000	10
SL426495	52000000	52	10	4000000	10
SL426496	708000000	708	10	15500000	10
MISSING	22500000	21	10	331000	10
SL429264	130000000	130	20	17200000	20
SL429263	115000000	105	10	1200000	10
SL429265	27600000	28	10	1100000	10
MISSING	39500000	40	10	386000	10
SL429266	78100000	78	20	7800000	20
SL429267	18500000	18	10	508000	10
SL426497	46600000	46	20	4900000	20
SL426498	142000000	142	20	11200000	20
SL426499	110000000	116	20	3600000	20
SL429268	143000000	143	30	15000000	30
SL429269	29000000	29	10	1400000	10
SL429271	112000000	112	20	7500000	20
SL429270	63000000	63	10	2500000	10
SL429272	24000000	21	15	3000000	15
MISSING	54800000	55	10	385000	10
SL426500	544000000	544	10	2500000	10
SL434789	65600000	66	10	2100000	10
SL434812	68000000	68	10	244000	10
SL434790	67400000	67	10	1900000	10
SL434792	46100000	46	10	1200000	10
SL434791	119000000	119	15	2300000	15
SL434793	94100000	94	<10	733000	<10
SL434794	126000000	126	40	16800000	40
SL434795	110000000	110	30	13500000	30
SL434796	148000000	148	30	9400000	30
SL434797	37000000	37	10	1300000	10
SL434798	34800000	NA	NA	5800000	17
SL434799	2300000000	23	10	2500000	10
SL434800	80000000	80	10	2300000	10
SL434801	63000000	60	10	2900000	10
SL434802	120000000	12	30	13000000	30
SL434813	18000000	18	<10	242000	<10
SL434803	232000000	232	<10	650000	<10
SL434804	102000000	102	10	7900000	10
SL434805	153000000	153	30	22800000	30
SL434806	33000000	33	10	1500000	10
SL434814	12300000	12	10	105000	10
SL434807	120000000	120	10	3700000	10
SL434808	123000000	123	10	1700000	10
SL434809	40000000	40	80	6800000	80
SL434810	95200000	95	10	3700000	10
SL434815	44000000	44	10	209000	10
SL434811	47900000	52	10	1900000	10
