# Supplementary material for: Genome-level selection in tumors as a universal marker of resistance to therapy
Source: Nat Commun. 2025 Jul 16;16:6535. doi: 10.1038/s41467-025-61709-x (PMC12263839; doi:10.1038/s41467-025-61709-x)
Supplement: Supplementary file 4 — Supplementary Software 1 [file 41467_2025_61709_MOESM4_ESM.zip › CODE/MM_MOFFITT/Purity/PURITY_analysis.m]

load Samples_data.mat % This is the info from the initial analysis (samples with patient assignment and clinical data)

CUT = 10; % Threshold in % to classify samples (to extreme-LOW purity and HIGH Purity)

% read PURITY (%plasma cell) Data
[NUM, B, PURITY]  = xlsread('PlasmaCellPercentage.xlsx'); clear B
PURITY(1,:) = [];          % remove headers
PURITY_prc = NUM(:,5);     % PURITY (= % of Plasma cell); take last column to address low purity issue
PURITY_sid = PURITY(:,1);  % Samples ID
% remove cases with no Purity Data (i.e., NaN)
id_rm = find(isnan(PURITY_prc)==1);
PURITY_prc(id_rm) = [];
PURITY_sid(id_rm) = [];

[TMP1, TMP2, id_map] = intersect(SID, PURITY_sid, 'stable'); % Data with both dN/dS and PURITY data
PURITY_sid    = PURITY_sid(id_map);
PURITY_prc    = PURITY_prc(id_map);
PURITY_dnds   = dNdS_all(TMP2);
PURITY_status = STATUS(TMP2);
for i = 1:length(PURITY_prc)
    if PURITY_prc(i) >= CUT
        PURITY_class(i,1) = 1; % high purity (>10%)
    else
        PURITY_class(i,1) = 0; % low purity  (<%10)
    end
end

subplot(221)
boxplot(PURITY_dnds, PURITY_class, 'labels', {'L-Purity', 'H-Purity'}); ylabel('dN/dS');
subplot(222)
plot(PURITY_prc, PURITY_dnds, 'ko'); xlabel('Purity(% plasma)'); ylabel('dN/dS');

disp('No. of L-Purity cases: '); 
length(find(PURITY_class==0))
disp('P-val of different distributions: ');
[h,p] = kstest2(PURITY_dnds(PURITY_class==0),PURITY_dnds(PURITY_class==1))
